# Supplementary material for: Defective HNF4alpha-dependent gene expression as a driver of hepatocellular failure in alcoholic hepatitis
Source: Nat Commun. 2019 Jul 16;10:3126. doi: 10.1038/s41467-019-11004-3 (PMC6635373; doi:10.1038/s41467-019-11004-3)
Supplement: Supplementary file 2 — Supplementary Data 1 [file 41467_2019_11004_MOESM2_ESM.xlsx]

## Sheet: STEM Output
Supplementary Table 2. Output from: Short Time-series Expression Miner (STEM) version 1.3.11
Sheet 1: Summary of profiles clustered by STEM alogrithm, ordered by p-Value or Numer of genes in each profile
Sheets 2 to 14: Detailed lists of genes in each profile

## Sheet: Profile 9
Gene Table for Profile 9 (0.0,-1.0,-2.0,-3.0)
Num. Genes Expected	Num. Genes Assigned	P-Value	Significant
1024	228.3	0	(significant)
-------
Selected	Weight	gene	n	N	E	AH	exAH
	1	LOC100133331	4	0	-0.25	-0.66	-1.26
	1	MIR6723	5	0	0.05	-0.91	-1.56
	1	LINC01128	9	0	-0.75	-1.5	-1.61
	1	CALML6	60	0	-0.57	-1.7	-2.07
	1	TAS1R1	110	0	-0.75	-2.05	-2.86
	1	ZBTB48	111	0	-0.14	-0.7	-1.05
	1	PER3	118	0	-0.67	-1.89	-2.01
	1	LOC102724539	123	0	-1.59	-2.65	-3.17
	1	ENO1-AS1	129	0	-1.42	-2.12	-3.45
	1	MASP2	160	0	-0.16	-1.04	-1.7
	1	C1ORF167	175	0	-0.05	-0.6	-1.06
	1	AGMAT	203	0	0.08	-1.03	-1.81
	1	DDI2	204	0	-0.18	-0.91	-1.32
	1	RSC1A1	205	0	-0.37	-1.09	-1.64
	1	RSG1	221	0	-0.45	-1.16	-1.52
	1	HTR6	258	0	-0.44	-0.9	-1.59
	1	LINC00339	290	0	-0.31	-0.98	-1.09
	1	GALE	317	0	-0.04	-0.59	-1.14
	1	RHCE	340	0	-1.22	-2.47	-2.67
	1	LOC646471	346	0	-0.29	-1.41	-1.91
	1	GJB5	487	0	-1.95	-3.5	-4.13
	1	TMCO2	569	0	0.03	-0.76	-1.42
	1	NFYC-AS1	578	0	-0.39	-0.95	-1.49
	1	CTPS1	584	0	-1.17	-2.17	-2.2
	1	ERMAP	606	0	-0.36	-0.67	-1.08
	1	UROD	654	0	-0.07	-0.67	-1.22
	1	TESK2	660	0	-0.4	-1.45	-1.71
	1	CCDC17	666	0	-0.36	-1.24	-2.11
	1	SLC5A9	705	0	0.03	-0.56	-1.06
	1	LOC100507564	742	0	-0.62	-1.34	-2.03
	1	MRPL37	755	0	-0.3	-0.9	-1.17
	1	FAM151A	759	0	-2.88	-5.07	-5.91
	1	C1ORF168	773	0	0.02	-0.87	-1.44
	1	DAB1	776	0	-0.29	-1.22	-1.52
	1	FGGY	784	0	-0.4	-0.98	-1.61
	1	CYP2J2	788	0	-0.05	-1.36	-2.14
	1	IL12RB2	829	0	-0.3	-0.8	-1.3
	1	LRRIQ3	850	0	-0.58	-1.48	-1.85
	1	DLSTP1	859	0	-0.01	-1.24	-2.31
	1	MGC27382	877	0	-0.63	-2.55	-3.36
	1	MIR548AP	887	0	-1.55	-3.86	-4.15
	1	LOC101927560	888	0	-1.12	-3.89	-4.5
	1	GBP1P1	936	0	-0.72	-1.49	-1.53
	1	GEMIN8P4	941	0	-0.59	-1.72	-2.17
	1	LOC729970	980	0	-0.85	-1.97	-2.11
	1	LOC101928098	982	0	-0.02	-0.44	-1.08
	1	TMEM56-RWDD3	984	0	-0.64	-1.89	-2.24
	1	LOC101928118	985	0	-1.36	-2.97	-3.05
	1	FRRS1	995	0	-0.67	-1.97	-2.5
	1	LRRC39	1001	0	-0.15	-0.78	-1.06
	1	RTCA-AS1	1003	0	-0.2	-1.36	-1.9
	1	AMY2B	1017	0	-0.42	-0.89	-1.1
	1	ACTG1P4	1018	0	-0.83	-1.31	-1.78
	1	C1ORF194	1038	0	-0.32	-0.87	-1.21
	1	KCNC4-AS1	1066	0	-0.54	-1.77	-2.78
	1	SLC16A4	1070	0	-0.51	-1.04	-1.21
	1	LAMTOR5-AS1	1072	0	-0.6	-2.08	-2.5
	1	LOC643355	1099	0	-0.68	-1.49	-2.11
	1	SLC16A1	1109	0	-0.23	-0.89	-1.22
	1	HIPK1-AS1	1122	0	-0.67	-2.12	-3.86
	1	ATP1A1-AS1	1142	0	-0.05	-0.88	-1.39
	1	HSD3B2	1165	0	-1.49	-3.35	-3.36
	1	PDE4DIP	1194	0	-0.35	-0.68	-1.11
	1	LOC101928979	1199	0	-0.51	-1.43	-2.49
	1	GNRHR2	1206	0	-0.34	-1.04	-1.84
	1	NBPF11	1218	0	-0.84	-1.3	-1.8
	1	NBPF12	1219	0	-0.72	-1.37	-1.56
	1	LOC728989	1220	0	-0.98	-3.06	-3.78
	1	ACP6	1229	0	-0.44	-1.12	-1.51
	1	TARS2	1264	0	-0.21	-0.8	-1.06
	1	LYSMD1	1289	0	-0.24	-0.81	-1.06
	1	SELENBP1	1299	0	-0.77	-1.95	-2.16
	1	LCE2D	1324	0	-1.18	-2.02	-2.23
	1	S100A1	1336	0	-0.1	-0.82	-1.41
	1	CREB3L4	1347	0	-0.54	-1.11	-1.33
	1	HAX1	1356	0	-0.4	-1.2	-1.37
	1	IL6R	1358	0	-0.77	-2.15	-2.37
	1	MIR4258	1371	0	-0.13	-0.83	-1.48
	1	LENEP	1373	0	0.04	-0.65	-1.52
	1	LOC100505666	1377	0	-0.45	-1.51	-1.98
	1	MRPL24	1445	0	-0.24	-0.77	-1.03
	1	CASQ1	1498	0	-0.7	-0.99	-1.37
	1	PEX19	1502	0	-0.28	-1	-1.17
	1	LOC101928372	1516	0	0.08	-0.68	-1.45
	1	NIT1	1525	0	-0.29	-0.81	-1.35
	1	NOS1AP	1555	0	-0.36	-1	-1.2
	1	UAP1	1562	0	-0.62	-1.42	-1.35
	1	RXRG	1573	0	-1.91	-3.15	-3.18
	1	ADCY10	1593	0	-1.21	-3.15	-3.88
	1	DCAF6	1595	0	-0.52	-1.16	-1.25
	1	LOC101928565	1603	0	-0.05	-0.95	-1.93
	1	FMO4	1629	0	-0.32	-1.66	-2.17
	1	LOC101928673	1645	0	-0.48	-0.71	-1
	1	PRDX6	1646	0	-0.51	-1.02	-1.26
	1	SLC9C2	1647	0	-1.13	-2.2	-2.51
	1	TNN	1673	0	-1.19	-1.94	-2.07
	1	C1ORF220	1687	0	-0.37	-1.56	-2.33
	1	LINC00272	1715	0	-0.94	-1.63	-1.82
	1	CFHR3	1768	0	-0.45	-2.57	-3.89
	1	NR5A2	1784	0	-0.6	-1.17	-1.32
	1	LOC101929441	1850	0	-2.22	-5.03	-4.68
	1	C4BPB	1897	0	-0.12	-1.17	-1.8
	1	C4BPA	1898	0	0.01	-0.62	-1.09
	1	MIR29C	1904	0	-0.76	-1.35	-2.5
	1	LOC148696	1906	0	-0.63	-1.1	-1.09
	1	HSD11B1	1912	0	-0.32	-1.22	-2.11
	1	LINC00467	1924	0	-0.35	-1.18	-1.4
	1	PROX1-AS1	1947	0	-0.13	-1.3	-2.06
	1	TAF1A-AS1	1985	0	-0.47	-1.01	-1.66
	1	GTF2IP20	1996	0	-0.28	-1.2	-1.77
	1	ADCK3	2025	0	-0.23	-0.83	-1.11
	1	IBA57-AS1	2037	0	-0.76	-1.54	-2.87
	1	LOC101927765	2088	0	-0.55	-0.95	-1.61
	1	LINC01354	2091	0	-1.14	-1.89	-1.93
	1	MT1HL1	2115	0	-0.3	-1.43	-1.87
	1	RGS7	2124	0	-0.69	-2.3	-2.87
	1	FH	2125	0	-0.16	-0.94	-1.36
	1	KMO	2126	0	-0.18	-1.15	-1.93
	1	LOC339529	2138	0	-2.03	-3.09	-4.39
	1	OR1C1	2169	0	-0.24	-0.75	-1.13
	1	TMEM18	2180	0	-0.43	-1.1	-1.09
	1	LINC00487	2196	0	-1.08	-1.58	-2.09
	1	LINC00299	2204	0	-0.69	-1.44	-1.76
	1	ID2-AS1	2206	0	-0.48	-1.75	-2.52
	1	DNAJC27-AS1	2289	0	-0.41	-1.65	-2.32
	1	GTF3C2-AS1	2324	0	-0.7	-1.24	-1.42
	1	GCKR	2334	0	-0.01	-0.86	-1.74
	1	C2ORF16	2335	0	-0.22	-1.43	-2.11
	1	CCDC121	2337	0	-0.59	-1.25	-1.29
	1	RBKS	2342	0	-0.05	-0.64	-1.22
	1	GALNT14	2366	0	-0.74	-1.38	-1.72
	1	LINC01126	2435	0	-0.24	-1.08	-1.49
	1	FANCL	2503	0	-0.49	-0.88	-1.2
	1	BMP10	2563	0	-0.68	-2.65	-4.23
	1	PCBP1-AS1	2574	0	-0.5	-1.11	-1.6
	1	INO80B	2632	0	-0.48	-0.95	-1.05
	1	MRPL53	2635	0	-0.32	-1.15	-1.39
	1	LOC101927907	2658	0	-0.17	-0.95	-2.2
	1	LRRTM1	2662	0	-0.37	-1.08	-1.2
	1	PARTICL	2675	0	-0.28	-0.88	-1.27
	1	RNF181	2680	0	-0.38	-0.88	-1.07
	1	RGPD1	2707	0	-1.11	-2.05	-2.73
	1	LINC01125	2759	0	-0.83	-1.18	-1.72
	1	PSD4	2864	0	-0.46	-0.79	-1.12
	1	EPB41L5	2894	0	-0.24	-1.07	-1.4
	1	NIFK-AS1	2902	0	-0.33	-0.88	-1.19
	1	PROC	2911	0	-0.27	-1.38	-2.03
	1	MIR4783	2912	0	-0.03	-0.92	-1.75
	1	TUBA3E	2931	0	-0.88	-1.45	-1.91
	1	NCKAP5	2958	0	-0.03	-1.02	-1.69
	1	ACMSD	2964	0	-0.72	-1.9	-2.21
	1	CCNT2-AS1	2966	0	-1	-1.93	-2.37
	1	LOC101929231	3001	0	-0.52	-1.54	-2.3
	1	DPP4	3048	0	-0.44	-1.53	-2.53
	1	KCNH7	3053	0	-1.35	-2.9	-3.23
	1	LOC101929570	3054	0	-0.61	-1.04	-1.64
	1	GRB14	3056	0	-0.14	-1.24	-2.06
	1	LOC100506124	3065	0	-0.68	-1.14	-2.16
	1	SCN1A	3069	0	-0.24	-1.52	-2.11
	1	SCN9A	3071	0	-0.49	-1.06	-1.73
	1	LRP2	3084	0	-0.78	-1.49	-1.68
	1	LOC101926913	3096	0	-0.2	-0.86	-1.18
	1	METAP1D	3109	0	-0.45	-0.96	-1.44
	1	RAPGEF4	3113	0	-0.24	-0.81	-1.73
	1	OSBPL6	3147	0	-0.76	-2.78	-3.31
	1	DFNB59	3151	0	-0.3	-0.62	-1.27
	1	C2ORF88	3197	0	-0.07	-0.89	-1.72
	1	AOX1	3240	0	-0.5	-1.42	-1.72
	1	AOX2P	3241	0	-1.54	-3.51	-4.2
	1	LOC100507140	3242	0	-1.13	-1.85	-2.29
	1	STRADB	3257	0	-0.32	-1.2	-1.54
	1	ACADL	3315	0	-0.4	-1.39	-1.98
	1	MYL1	3316	0	-1.14	-3.33	-3.6
	1	PKI55	3339	0	-0.63	-1.06	-1.57
	1	CXCR2P1	3349	0	-1.49	-3.04	-4.15
	1	CATIP-AS1	3360	0	-0.56	-1.22	-1.86
	1	PID1	3438	0	-0.69	-1.79	-1.88
	1	SNORD82	3459	0	-0.24	-1.06	-1.49
	1	UGT1A4	3489	0	-0.24	-1.63	-2.29
	1	UGT1A3	3490	0	-0.47	-2.08	-2.96
	1	DNAJB3	3491	0	-1.38	-2.09	-3.62
	1	LOC100286922	3492	0	-1.56	-2.33	-3.54
	1	MROH2A	3494	0	-0.18	-1.29	-2.96
	1	RAB17	3509	0	-0.35	-0.89	-1.38
	1	MTERF4	3548	0	-0.38	-0.76	-1
	1	BOK-AS1	3556	0	-0.33	-2.16	-2.99
	1	BOK	3557	0	-0.07	-0.69	-1.13
	1	NEU4	3564	0	-0.25	-2.41	-3.64
	1	CAMK1	3608	0	-0.01	-0.62	-1.12
	1	RPUSD3	3612	0	-0.14	-0.72	-1.2
	1	LSM3	3662	0	-0.45	-0.89	-1.14
	1	HACL1	3679	0	-0.06	-0.85	-1.31
	1	OXNAD1	3685	0	-0.29	-0.82	-1.08
	1	THRB	3713	0	-0.25	-1.18	-1.72
	1	LOC101927854	3714	0	-0.11	-0.88	-1.34
	1	XYLB	3776	0	0.15	-0.92	-1.76
	1	ACVR2B-AS1	3777	0	-0.46	-1.62	-1.97
	1	ACVR2B	3778	0	-0.32	-0.88	-1.1
	1	CCR8	3789	0	-1.09	-1.74	-1.9
	1	EIF1B-AS1	3796	0	-0.66	-1.38	-1.68
	1	LIMD1-AS1	3854	0	-0.14	-0.83	-1.62
	1	PRSS42	3878	0	-0.8	-1.62	-1.66
	1	BSN-AS2	3942	0	-0.71	-1.48	-2.75
	1	HYAL1	3970	0	-0.01	-0.55	-1.19
	1	NPRL2	3976	0	-0.33	-1.08	-1.46
	1	C3ORF18	3980	0	-0.52	-1.16	-1.13
	1	RAD54L2	3988	0	-1.19	-2.07	-2.03
	1	GLYCTK-AS1	4008	0	-0.34	-0.82	-1.3
	1	IL17RB	4041	0	-0.41	-1.14	-1.74
	1	ABHD6	4064	0	0.01	-0.71	-1.29
	1	ACOX2	4069	0	-0.49	-2.56	-3.37
	1	SLC25A26	4097	0	-0.2	-0.85	-1.19
	1	SUCLG2-AS1	4101	0	-0.42	-0.93	-1.7
	1	LOC101927374	4134	0	-1.01	-1.46	-2.17
	1	LOC728290	4135	0	-0.56	-2.31	-2.9
	1	GBE1	4136	0	-0.09	-0.7	-1.09
	1	ST3GAL6	4163	0	-1.22	-2.31	-2.31
	1	NIT2	4172	0	-0.14	-0.96	-1.65
	1	ADGRG7	4176	0	-1.05	-2.4	-3.18
	1	PDCL3P4	4186	0	-0.29	-1.18	-1.64
	1	DPPA4	4211	0	-2.19	-4.66	-4.5
	1	LINC01205	4212	0	-2.47	-4.86	-5.38
	1	ZBTB20-AS1	4251	0	-0.33	-0.65	-1.02
	1	ZBTB20-AS3	4254	0	-1.4	-2.97	-3.2
	1	NR1I2	4277	0	-0.79	-2.06	-2.88
	1	FBXO40	4289	0	-0.69	-2.27	-3.43
	1	CCDC58	4299	0	-0.36	-0.97	-1.42
	1	PDIA5	4312	0	-0.72	-1.5	-1.61
	1	MYLK-AS1	4317	0	-0.38	-0.65	-1.29
	1	MIR544B	4325	0	-0.76	-1.16	-1.87
	1	ROPN1B	4336	0	-0.34	-0.71	-1.01
	1	ALDH1L1	4338	0	-0.8	-2.82	-3.49
	1	ALDH1L1-AS1	4339	0	-0.85	-3.09	-4.21
	1	COL6A6	4390	0	-0.41	-1.88	-3.16
	1	PIK3R4	4391	0	-0.55	-0.99	-1.16
	1	ASTE1	4393	0	-0.43	-1.13	-1.56
	1	IL20RB	4432	0	-1.65	-3.26	-4.12
	1	LOC100507389	4467	0	-0.45	-2.37	-3.73
	1	PAQR9-AS1	4469	0	-0.68	-2.13	-2.62
	1	WWTR1-AS1	4495	0	-0.44	-0.77	-1.33
	1	CLRN1	4509	0	-0.47	-2.47	-3.42
	1	LINC00886	4542	0	-0.91	-1.87	-2.14
	1	PA2G4P4	4543	0	-0.72	-1.44	-2.36
	1	LOC100128164	4595	0	-0.45	-0.96	-1.07
	1	LINC01014	4627	0	-1.05	-2.03	-1.99
	1	LOC101928739	4631	0	-0.5	-1.48	-1.74
	1	DNAJC19	4646	0	-0.51	-1.47	-1.56
	1	MCCC1	4653	0	-0.3	-0.87	-1.09
	1	HTR3E	4666	0	-0.01	-0.9	-1.48
	1	ECE2	4673	0	-0.14	-0.59	-1.15
	1	AHSG	4704	0	-0.13	-0.74	-1.55
	1	HRG	4706	0	-0.12	-0.61	-1.03
	1	MASP1	4717	0	-0.18	-0.86	-1.32
	1	TPRG1-AS1	4726	0	-0.06	-1.32	-2.39
	1	GMNC	4734	0	-0.38	-0.68	-1.09
	1	OSTN	4735	0	-0.22	-1.1	-1.78
	1	TMEM44-AS1	4759	0	-0.5	-1.34	-1.67
	1	FGFRL1	4833	0	-0.39	-0.89	-1.02
	1	HGFAC	4873	0	-0.35	-1.97	-3.27
	1	FLJ36777	4908	0	-0.65	-1.18	-2.04
	1	ADGRA3	4960	0	-0.99	-2.28	-2.58
	1	MIR573	4963	0	-0.26	-0.8	-1.1
	1	SEPSECS	4968	0	-0.25	-0.73	-1.07
	1	NWD2	4986	0	-1.54	-3.15	-3.03
	1	MIR1273H	5001	0	-0.48	-0.96	-1.69
	1	LIAS	5006	0	-0.24	-0.98	-1.35
	1	CNGA1	5040	0	-0.24	-1.62	-2.28
	1	CWH43	5050	0	-2.08	-4.75	-5.28
	1	GC	5128	0	-0.32	-1	-1.28
	1	FAM47E	5168	0	-0.75	-1.75	-1.96
	1	CCDC158	5170	0	-0.62	-1.87	-2.27
	1	LINC00989	5187	0	-0.91	-1.48	-1.88
	1	FAM13A	5244	0	-0.56	-1.58	-1.71
	1	TIGD2	5245	0	-0.57	-1.5	-1.94
	1	TRMT10A	5272	0	-0.34	-1.22	-1.58
	1	LOC105377348	5290	0	-0.46	-0.8	-1.24
	1	SLC9B2	5293	0	0.12	-0.66	-1.32
	1	COL25A1	5323	0	-1.24	-2.41	-3.14
	1	MIR367	5343	0	-0.5	-0.81	-1.09
	1	MIR302C	5346	0	-0.53	-0.81	-1.29
	1	NDST3	5354	0	-0.84	-3.56	-4.45
	1	SNHG8	5355	0	-0.33	-1.14	-1.39
	1	FABP2	5368	0	-0.1	-1.48	-2.31
	1	LINC01061	5369	0	-0.29	-1.27	-1.77
	1	ABHD18	5400	0	-0.62	-1.08	-1.18
	1	LARP1B	5401	0	-0.21	-0.71	-1.17
	1	MGST2	5419	0	-0.25	-0.85	-1.44
	1	LOC100507639	5430	0	-1.42	-2.38	-2.7
	1	LOC101927849	5463	0	-0.68	-1.77	-2.03
	1	KIAA0922	5484	0	-0.6	-1.1	-1.44
	1	TDO2	5500	0	-0.62	-0.93	-1.26
	1	RXFP1	5508	0	-0.95	-1.74	-2.14
	1	PPID	5511	0	0.01	-0.6	-1.11
	1	LINC01612	5544	0	-0.36	-1.03	-1.78
	1	LOC728175	5580	0	-1.14	-2.13	-2.48
	1	F11	5606	0	-0.36	-1.73	-2.64
	1	EXOC3-AS1	5620	0	-0.23	-1.03	-1.31
	1	MRPL36	5641	0	-0.3	-1	-1.36
	1	LOC100505625	5652	0	-0.95	-1.6	-2.02
	1	LOC101929505	5683	0	-1	-2.25	-3.05
	1	EGFLAM-AS4	5738	0	-2.46	-4.25	-4.25
	1	GHR	5766	0	0.07	-0.91	-1.63
	1	NIM1K	5776	0	-1.15	-1.97	-2.12
	1	MOCS2	5796	0	-0.6	-1.28	-1.3
	1	LOC257396	5797	0	-1.59	-2.64	-3.1
	1	LOC101928539	5830	0	-0.2	-2.44	-4.34
	1	GFM2	5913	0	-0.31	-0.64	-1.01
	1	BHMT2	5945	0	0.02	-0.71	-1.23
	1	CMYA5	5950	0	-0.46	-1.44	-1.87
	1	CTD-2201I18.1	5953	0	0.18	-1.18	-2.25
	1	RASGRF2-AS1	5964	0	-0.05	-0.76	-1.27
	1	ATP6AP1L	5973	0	-0.29	-0.98	-1.37
	1	TMEM161B-AS1	5987	0	-0.26	-0.59	-1.04
	1	PCSK1	6020	0	-0.54	-1.86	-2.27
	1	GIN1	6038	0	-0.3	-0.96	-1.1
	1	LOC101927190	6085	0	-0.67	-1.16	-1.57
	1	LOC101927488	6111	0	-1.18	-2.48	-3.27
	1	IL3	6134	0	-0.35	-1.55	-2.13
	1	GDF9	6153	0	-0.26	-1.08	-1.52
	1	LOC102546229	6168	0	-1.34	-3.7	-3.98
	1	CATSPER3	6179	0	-0.38	-0.91	-1.33
	1	TMCO6	6251	0	-0.58	-1.37	-1.85
	1	HDAC3	6320	0	-0.43	-1.03	-1.15
	1	SH3RF2	6343	0	-1.34	-2.98	-3.17
	1	PLAC8L1	6344	0	-0.87	-1.81	-3.06
	1	GRIA1	6416	0	-0.56	-0.9	-1.16
	1	MIR1303	6422	0	-1.07	-2.24	-3.13
	1	MIR378H	6425	0	-1.39	-2.55	-3.18
	1	TIMD4	6432	0	-1.9	-4.05	-5.03
	1	LINC01484	6507	0	-0.59	-1.03	-2.02
	1	C5ORF45	6584	0	-0.33	-0.93	-1.21
	1	RNF130	6586	0	-0.52	-1.29	-1.29
	1	NQO2	6630	0	-0.04	-0.73	-1.19
	1	C6ORF201	6643	0	0.01	-1.13	-1.89
	1	LOC100506207	6674	0	-0.46	-1.32	-2.4
	1	GCNT2	6677	0	-0.18	-0.48	-1.01
	1	SIRT5	6700	0	-0.54	-1.33	-1.77
	1	GPLD1	6736	0	0.06	-0.57	-1.04
	1	ACOT13	6740	0	-0.55	-1.67	-2.11
	1	SLC17A1	6753	0	-0.36	-1.2	-2.23
	1	SLC17A2	6755	0	-0.1	-2.04	-3.23
	1	HIST1H3E	6780	0	-0.2	-0.82	-1.65
	1	OR2B2	6830	0	0.02	-0.74	-1.83
	1	HCG14	6850	0	-0.36	-1.4	-2.74
	1	IFITM4P	6858	0	-0.27	-0.77	-1.13
	1	PPP1R10	6887	0	-0.54	-0.7	-1.11
	1	APOM	6936	0	-0.38	-1.99	-2.61
	1	PACSIN1	7042	0	-0.87	-1.97	-2.07
	1	PANDAR	7076	0	-1.08	-2.22	-2.98
	1	FOXP4-AS1	7119	0	-0.68	-1.15	-1.19
	1	PEX6	7145	0	-1.08	-1.85	-2.3
	1	KLHDC3	7148	0	-0.44	-1.08	-1.09
	1	MRPL2	7151	0	-0.47	-0.82	-1.12
	1	KLC4	7152	0	-0.07	-0.85	-1.44
	1	MRPS18A	7173	0	-0.43	-0.96	-1.07
	1	SPATS1	7188	0	-0.55	-2.11	-2.68
	1	SLC25A27	7200	0	-0.36	-1.18	-1.74
	1	MLIP-IT1	7246	0	-0.83	-1.52	-2.16
	1	LOC100506804	7303	0	-0.59	-1.27	-2.33
	1	LOC101929057	7367	0	-0.23	-1.31	-1.94
	1	MDN1	7368	0	-0.38	-1.22	-1.7
	1	MANEA-AS1	7373	0	-0.27	-0.89	-1.12
	1	LOC101927365	7388	0	-0.55	-1.12	-1.19
	1	SIM1	7392	0	-2.09	-3.57	-4.02
	1	CCDC162P	7424	0	-0.6	-2.12	-2.45
	1	FLJ34503	7455	0	-1.15	-2.34	-3.42
	1	TPI1P3	7460	0	-0.12	-0.9	-1.89
	1	SMPDL3A	7495	0	-0.62	-1.44	-1.67
	1	RNF217-AS1	7499	0	-0.76	-1.44	-1.48
	1	LOC643623	7503	0	-0.65	-2.31	-3.29
	1	NCOA7-AS1	7506	0	-0.82	-2.16	-2.23
	1	SMLR1	7524	0	-0.07	-1.67	-3.11
	1	OR2A4	7530	0	-0.26	-1.09	-1.63
	1	ENPP1	7532	0	-0.49	-1.96	-2.41
	1	SLC2A12	7551	0	-0.91	-1.94	-2.02
	1	ALDH8A1	7555	0	-0.16	-1.25	-1.77
	1	GVQW2	7581	0	-0.13	-0.8	-1.47
	1	ECT2L	7583	0	-1.43	-2.17	-2.75
	1	ADGRG6	7591	0	-0.52	-1.32	-1.49
	1	EPM2A	7609	0	-0.36	-1.2	-1.37
	1	RMND1	7647	0	-0.16	-0.98	-1.35
	1	CNKSR3	7661	0	-0.56	-1.3	-1.3
	1	LOC100129518	7692	0	-0.73	-1.54	-2.16
	1	PLG	7707	0	-0.35	-1.14	-1.29
	1	PACRG-AS1	7715	0	0.1	-0.87	-1.61
	1	DKFZP451B082	7716	0	-0.03	-0.56	-1.11
	1	MIR3939	7730	0	-0.48	-1.28	-2.38
	1	FGFR1OP	7731	0	-0.14	-0.63	-1.13
	1	LOC401286	7736	0	-0.26	-1.15	-1.66
	1	LINC01558	7738	0	-0.83	-1.24	-1.92
	1	KIF25	7742	0	-2.54	-4.47	-5
	1	LOC101927021	7782	0	-0.3	-1.09	-1.94
	1	AIMP2	7829	0	-0.12	-0.74	-1.04
	1	COL28A1	7849	0	-1.82	-3.9	-3.64
	1	LOC101927391	7850	0	-1.52	-2.51	-2.51
	1	MALSU1	7911	0	-0.13	-0.84	-1.17
	1	CLK2P1	7915	0	-1.07	-1.74	-2.16
	1	TSL	7941	0	-0.03	-1.31	-2.17
	1	ADCYAP1R1	7973	0	-1.47	-3.87	-4.05
	1	BMPER	7990	0	-0.27	-1.91	-3.02
	1	LINC01450	8027	0	-0.31	-1.45	-2.15
	1	POLR2J4	8043	0	-0.24	-0.74	-1.05
	1	RAMP3	8074	0	-0.39	-0.76	-1.04
	1	ADCY1	8075	0	-0.53	-2.25	-3.24
	1	SEPT7P2	8076	0	-0.34	-0.84	-1.09
	1	EGFR-AS1	8100	0	-0.44	-0.93	-1.39
	1	LOC641746	8122	0	-1.07	-1.98	-2.01
	1	LINC00174	8139	0	-0.24	-0.86	-1.16
	1	GTF2IRD2	8194	0	-0.41	-1.15	-1.24
	1	STEAP2-AS1	8267	0	-0.53	-1.31	-1.77
	1	LOC101409256	8274	0	-0.26	-0.74	-1.66
	1	MGC16142	8288	0	-0.37	-1.05	-1.6
	1	PON1	8304	0	-0.46	-1.69	-2.32
	1	PON3	8305	0	-0.64	-1.99	-2.28
	1	ASB4	8307	0	-1.99	-4.24	-4.16
	1	LOC101927550	8328	0	-0.36	-0.59	-1.01
	1	CYP3A7-CYP3A51P	8347	0	-1.28	-2.24	-2.91
	1	CYP3A7	8348	0	0.02	-0.86	-1.62
	1	CYP3A4	8349	0	-1.02	-3.44	-5.53
	1	OR2AE1	8351	0	-0.1	-0.85	-1.25
	1	ZCWPW1	8382	0	-0.5	-1.47	-1.74
	1	FAM185A	8438	0	-0.24	-0.82	-1.03
	1	RPL19P12	8443	0	-0.32	-1.69	-2.39
	1	RELN	8450	0	-0.79	-1.79	-2.19
	1	CDHR3	8462	0	-0.67	-2.35	-2.85
	1	FOXP2	8496	0	-0.2	-1.1	-1.59
	1	MET	8506	0	-0.56	-1.06	-1.16
	1	ST7	8509	0	-0.26	-1.24	-1.61
	1	GRM8	8541	0	-0.9	-1.6	-1.88
	1	TPI1P2	8571	0	-0.5	-1.15	-1.78
	1	CHRM2	8620	0	-0.93	-1.82	-2.51
	1	MIR490	8622	0	-0.36	-0.7	-1.42
	1	TRIM24	8628	0	-0.23	-0.81	-1.01
	1	MRPS33	8652	0	-0.46	-1.2	-1.3
	1	WEE2-AS1	8656	0	-0.45	-0.97	-1.34
	1	WEE2	8657	0	-0.05	-0.82	-1.65
	1	CLCN1	8679	0	-0.43	-1.03	-1.54
	1	PAXIP1-AS2	8769	0	-0.29	-0.83	-1.09
	1	LOC100506302	8774	0	-0.41	-0.92	-1.5
	1	C7ORF13	8781	0	-0.4	-1.04	-1.32
	1	LOC286083	8803	0	-0.63	-1.7	-1.83
	1	MYOM2	8810	0	-0.9	-2.03	-1.88
	1	LOC157273	8831	0	-0.01	-1.19	-2.63
	1	NAT1	8887	0	-0.52	-1.87	-2.24
	1	LOC286114	8900	0	-1.79	-2.55	-4.16
	1	LOC101929237	8926	0	-1.95	-3.34	-3.54
	1	EPHX2	8962	0	-0.43	-1.92	-2.45
	1	NUGGC	8970	0	-0.01	-1.09	-1.95
	1	LOC728024	9015	0	-0.36	-0.56	-1.03
	1	EIF4EBP1	9020	0	-0.59	-1.56	-1.64
	1	STAR	9022	0	0.03	-0.78	-1.49
	1	DKK4	9051	0	-0.55	-1.45	-3.1
	1	SLC20A2	9053	0	-0.26	-1.3	-1.72
	1	LINC01301	9107	0	-0.45	-0.94	-1.84
	1	NKAIN3	9113	0	-0.77	-3.9	-5.08
	1	ADHFE1	9132	0	-0.6	-1.53	-2.18
	1	C8ORF44-SGK3	9136	0	-0.59	-1.31	-1.91
	1	PTTG3P	9139	0	-0.42	-0.81	-1.14
	1	LOC102724874	9187	0	-0.76	-1.73	-2.04
	1	LINC01607	9195	0	-0.95	-1.58	-1.64
	1	LINC01030	9233	0	-1.01	-1.43	-2.52
	1	RSPO2	9328	0	-0.96	-2.06	-1.93
	1	CSMD3	9338	0	-1.29	-2.76	-3.29
	1	COLEC10	9350	0	-0.7	-1.76	-1.87
	1	LINC00964	9388	0	-0.82	-1.56	-1.78
	1	LINC00977	9414	0	-0.56	-1.79	-2.03
	1	ST3GAL1	9433	0	-0.4	-1.2	-1.52
	1	LYNX1	9462	0	-0.03	-0.96	-1.51
	1	KIAA1875	9509	0	-0.25	-0.83	-1.28
	1	GPT	9528	0	-0.06	-1.01	-1.75
	1	ZNF252P	9542	0	-0.22	-0.83	-1.09
	1	CDC37L1-AS1	9566	0	-0.79	-2.07	-2.38
	1	MIR101-2	9570	0	-2.39	-3.48	-4.49
	1	SAXO1	9607	0	-0.24	-1.2	-1.6
	1	LINC01239	9628	0	-0.42	-1.76	-2.49
	1	STOML2	9700	0	-0.09	-0.6	-1.09
	1	ZBTB5	9737	0	-0.22	-0.69	-1.04
	1	ZNF658B	9753	0	-0.96	-1.7	-1.71
	1	ZNF658	9755	0	-0.48	-1.27	-1.43
	1	AQP7P3	9762	0	-1.11	-2.08	-2.64
	1	FOXD4L5	9781	0	-0.69	-1.03	-1.25
	1	FXN	9791	0	-0.34	-0.92	-1.33
	1	APBA1	9794	0	-0.89	-1.47	-1.84
	1	SMC5-AS1	9798	0	-0.5	-1.29	-1.57
	1	IDNK	9840	0	-0.3	-1.9	-2.66
	1	C9ORF153	9855	0	-0.14	-0.75	-1.24
	1	CTSL	9863	0	-0.48	-0.79	-1.17
	1	CTSL3P	9864	0	-1.65	-2.72	-2.74
	1	MIR4670	9895	0	-0.46	-0.79	-1.47
	1	PCAT7	9921	0	0.01	-1.15	-2.14
	1	HSD17B3	9938	0	-0.49	-1.07	-1.84
	1	CDC14B	9942	0	-0.37	-1.31	-1.56
	1	LOC100499484	9953	0	-0.4	-0.8	-1.1
	1	INVS	9981	0	-0.38	-0.88	-1.22
	1	PLPPR1	9985	0	-0.07	-0.96	-1.9
	1	ALDOB	9989	0	-0.59	-1.54	-1.55
	1	OR13F1	9997	0	-1.46	-2.65	-3.46
	1	OR13C4	9998	0	-0.18	-1.81	-2.92
	1	OR13C3	9999	0	0.14	-1.58	-3.18
	1	OR13C8	10000	0	-1.06	-2.27	-2.45
	1	OR13C5	10001	0	-1.52	-3.32	-3.78
	1	OR13C2	10002	0	-1.33	-3.06	-3.8
	1	OR13D1	10004	0	-0.94	-2.12	-4.1
	1	EPB41L4B	10024	0	-0.64	-1.46	-1.5
	1	CDC26	10057	0	-0.36	-0.98	-1.28
	1	C9ORF43	10064	0	-0.52	-1.95	-2.53
	1	ORM2	10072	0	-0.08	-1.04	-1.85
	1	OR1K1	10119	0	-0.29	-0.75	-1.36
	1	WDR38	10142	0	-0.16	-0.62	-1.24
	1	RABEPK	10148	0	-0.3	-0.91	-1.37
	1	GARNL3	10160	0	-0.3	-0.86	-1.13
	1	TRUB2	10194	0	-0.26	-0.66	-1.14
	1	CCBL1	10211	0	-0.09	-0.52	-1.18
	1	PHYHD1	10213	0	-0.87	-2.12	-2.32
	1	LOC100272217	10239	0	-0.07	-1.18	-2.14
	1	EXOSC2	10242	0	-0.47	-0.73	-1.01
	1	FCN2	10299	0	-0.63	-2.69	-3.65
	1	C9ORF173	10372	0	0	-1.59	-2.66
	1	DHRSX	10404	0	-0.4	-1.08	-1.37
	1	ARSE	10411	0	-0.24	-0.86	-1.47
	1	PNPLA4	10421	0	-0.3	-1.33	-1.68
	1	FAM9B	10424	0	-1.54	-3.38	-3.46
	1	PIR-FIGF	10454	0	-0.16	-0.67	-1.12
	1	CFAP47	10523	0	-1.1	-2.28	-3.21
	1	MAOB	10547	0	-0.22	-0.89	-1.09
	1	UXT	10579	0	-0.56	-1.28	-1.22
	1	UXT-AS1	10580	0	-1.02	-2.07	-2.28
	1	PQBP1	10600	0	-0.33	-0.82	-1.03
	1	CLCN5	10622	0	0.07	-0.95	-1.67
	1	GSPT2	10628	0	-0.6	-0.99	-1.23
	1	KANTR	10634	0	-0.29	-0.81	-1.05
	1	MIR6895	10636	0	-0.22	-1.1	-1.76
	1	PHF8	10644	0	-0.65	-1.1	-1.11
	1	PAGE5	10658	0	-1.2	-3.35	-3.97
	1	AMER1	10676	0	-0.51	-1.29	-1.92
	1	ASB12	10677	0	-0.27	-0.72	-1.29
	1	PIN4	10726	0	-0.49	-1.22	-1.33
	1	PHKA1	10730	0	-0.65	-1.01	-1.28
	1	ABCB7	10746	0	-0.28	-0.83	-1.03
	1	MORF4L2-AS1	10839	0	-0.6	-1	-1.41
	1	KLHL13	10897	0	-0.69	-1.63	-1.69
	1	TENM1	10939	0	-0.48	-2.2	-2.9
	1	XPNPEP2	10943	0	-0.87	-2.54	-5.01
	1	FRMD7	10959	0	-0.02	-2.34	-3.85
	1	MAGEA8	11029	0	-0.41	-1.71	-2.5
	1	SMIM9	11098	0	-0.24	-1.13	-1.54
	1	AKR1C6P	11155	0	-0.22	-1.45	-2.52
	1	DHTKD1	11198	0	-0.2	-0.96	-1.41
	1	MEIG1	11219	0	-0.64	-1.47	-1.8
	1	GPR158	11276	0	-0.91	-3.01	-3.69
	1	C10ORF126	11298	0	-1.25	-2.64	-2.87
	1	SVILP1	11308	0	-0.59	-1.1	-1.12
	1	ZNF32-AS1	11349	0	-0.26	-0.76	-1.46
	1	C10ORF25	11360	0	-0.35	-1.23	-1.44
	1	RSU1P2	11362	0	-0.17	-0.92	-1.52
	1	GDF2	11385	0	-0.62	-2.41	-3.27
	1	AGAP7P	11403	0	-0.53	-1.05	-1.12
	1	CDH23	11502	0	-0.64	-1.69	-2.18
	1	MICU1	11513	0	-0.41	-1.4	-1.61
	1	OIT3	11516	0	-0.33	-2.19	-3.35
	1	PLA2G12B	11517	0	0.06	-0.94	-1.76
	1	NUDT13	11519	0	-0.74	-1.12	-1.69
	1	CFAP70	11525	0	-0.33	-0.57	-1.16
	1	ZSWIM8-AS1	11540	0	-0.28	-0.88	-1.16
	1	C10ORF11	11557	0	0.01	-0.49	-1.06
	1	MBL1P	11579	0	-0.24	-1.13	-2.19
	1	SFTPD	11580	0	-0.33	-1.18	-1.5
	1	MAT1A	11586	0	-0.5	-1.5	-1.67
	1	LIPJ	11622	0	-0.56	-2.45	-3.45
	1	IFIT1	11636	0	-0.08	-1.23	-2
	1	FLJ37201	11642	0	-0.39	-1.05	-2.16
	1	HECTD2-AS1	11651	0	-1.18	-2.82	-3.07
	1	TNKS2-AS1	11654	0	-0.7	-1.49	-2.39
	1	CYP2C19	11683	0	-1.56	-3.12	-4.26
	1	SLIT1	11704	0	-0.45	-0.64	-1.12
	1	ZDHHC16	11711	0	-0.21	-0.78	-1.18
	1	MIR5692C2	11717	0	-1.31	-2.33	-2.65
	1	CUTC	11737	0	-0.44	-1.05	-1.22
	1	DNMBP-AS1	11740	0	-0.48	-1.02	-1.31
	1	CPN1	11741	0	-0.28	-1.14	-1.88
	1	SFXN2	11791	0	-0.49	-1.72	-1.99
	1	CYP17A1	11793	0	-1.18	-2.05	-2.07
	1	TECTB	11839	0	-0.16	-1.63	-2.55
	1	ACSL5	11841	0	-0.51	-1.61	-1.93
	1	DCLRE1A	11852	0	-0.4	-1.08	-1.16
	1	ATRNL1	11864	0	-1.1	-2.48	-2.78
	1	GFRA1	11865	0	0.09	-1.72	-3.41
	1	ATE1-AS1	11897	0	-0.1	-0.95	-1.99
	1	BTBD16	11900	0	-0.17	-0.91	-1.4
	1	DMBT1P1	11906	0	-0.54	-1.16	-1.2
	1	FLJ37035	11927	0	-0.23	-0.95	-1.57
	1	UROS	11931	0	-0.14	-0.84	-1.19
	1	CLRN3	11941	0	-0.46	-1.39	-1.94
	1	EBF3	11946	0	-0.34	-0.64	-1.02
	1	LINC00959	11947	0	-0.32	-0.55	-1.07
	1	ZNF511	11968	0	-0.73	-1.88	-1.99
	1	SYCE1	11979	0	-0.62	-1.61	-2.89
	1	FAM99A	12041	0	-0.59	-1.74	-2.64
	1	MIR4686	12061	0	-0.88	-2.32	-2.43
	1	ART5	12084	0	-1.81	-3.42	-3.83
	1	OR52D1	12110	0	-0.58	-1.31	-1.21
	1	UBQLNL	12112	0	-0.51	-1.09	-1.3
	1	DNHD1	12136	0	-0.48	-1.1	-1.46
	1	ZNF214	12152	0	-0.74	-1.31	-1.48
	1	NLRP14	12153	0	-1.77	-3.95	-3.8
	1	RBMXL2	12154	0	-1.26	-3.45	-3.99
	1	SYT9	12155	0	-0.57	-1.03	-1.57
	1	LOC100506258	12156	0	-0.1	-0.5	-1.19
	1	SNORA45A	12169	0	-0.39	-0.67	-1.28
	1	PDE3B	12225	0	-0.55	-0.82	-1
	1	LOC494141	12249	0	-0.36	-1.29	-1.9
	1	LDHC	12256	0	-0.79	-1.34	-1.75
	1	SLC5A12	12286	0	-2.25	-4.16	-4.58
	1	LGR4	12291	0	0.03	-0.57	-1.01
	1	DCDC5	12304	0	-0.96	-2.77	-3.51
	1	DEPDC7	12317	0	-0.45	-1.62	-2.2
	1	ELF5	12332	0	-0.67	-1.86	-3.12
	1	SLC1A2	12338	0	-0.8	-2.27	-3.06
	1	RAG1	12346	0	-0.52	-1.42	-1.5
	1	F2	12385	0	-0.35	-0.84	-1.43
	1	NR1H3	12396	0	-0.14	-1.09	-1.64
	1	FOLH1	12416	0	-0.78	-3.04	-3.69
	1	OR5AK2	12418	0	-0.17	-1.58	-2.8
	1	TIMM10	12429	0	0.01	-0.7	-1.19
	1	C11ORF31	12439	0	-0.35	-0.98	-1.17
	1	TAF6L	12529	0	0.08	-0.47	-0.94
	1	MIR6748	12531	0	-0.02	-0.67	-1.17
	1	WDR74	12535	0	-0.49	-0.93	-1.17
	1	SLC22A25	12547	0	0.23	-1.96	-3.6
	1	SLC22A9	12549	0	-0.41	-2.08	-2.87
	1	HRASLS2	12553	0	-1.04	-2.77	-3.86
	1	TRPT1	12568	0	-0.24	-0.86	-1.02
	1	C11ORF85	12599	0	-1.58	-3.88	-3.87
	1	YIF1A	12662	0	0.08	-0.51	-1
	1	MRPL11	12669	0	-0.41	-1.32	-1.55
	1	ACTN3	12675	0	-0.33	-0.98	-1.31
	1	C11ORF72	12710	0	-0.44	-1.07	-1.21
	1	LIPT2	12804	0	-0.96	-1.57	-1.7
	1	NEU3	12810	0	-0.18	-0.74	-1.4
	1	LOC101928837	12832	0	-0.57	-1.59	-2.63
	1	AAMDC	12843	0	-0.24	-0.89	-1.14
	1	ALG8	12848	0	-0.08	-0.77	-1.14
	1	RAB30-AS1	12862	0	-0.39	-0.8	-1.49
	1	DLG2	12866	0	-0.68	-1.84	-2.24
	1	TMEM126A	12868	0	-0.21	-0.75	-1.2
	1	FZD4	12881	0	-0.55	-0.81	-1.21
	1	LOC100506368	12882	0	-0.85	-1.66	-2.08
	1	C11ORF54	12910	0	-0.56	-1.28	-1.25
	1	IZUMO1R	12915	0	-0.12	-0.53	-1
	1	C11ORF1	13005	0	-1.14	-2.35	-2.44
	1	C11ORF71	13033	0	-0.55	-1.78	-2.21
	1	APOA5	13043	0	-0.53	-1.82	-2.57
	1	IFT46	13080	0	-0.69	-1.65	-1.61
	1	SLC37A4	13091	0	-0.3	-0.98	-1.11
	1	BLID	13124	0	-0.31	-0.61	-1.27
	1	MIR100	13126	0	-0.2	-0.93	-1.87
	1	STT3A-AS1	13157	0	-0.18	-1.38	-2.9
	1	PATE3	13162	0	-0.37	-0.73	-1.31
	1	PATE4	13163	0	0.1	-0.94	-1.89
	1	HYLS1	13164	0	0.1	-0.78	-1.52
	1	DDX25	13166	0	-1.16	-2.38	-2.56
	1	THYN1	13210	0	-0.39	-1.08	-1.18
	1	SLC6A13	13220	0	-0.66	-3.17	-4.47
	1	AKAP3	13261	0	-0.7	-1.66	-2.94
	1	SLC2A14	13328	0	-0.37	-0.68	-1.14
	1	FAM86FP	13338	0	-0.23	-0.57	-1.01
	1	LOC642846	13357	0	-0.22	-0.48	-1.02
	1	LOC101930452	13358	0	-0.23	-0.81	-1.36
	1	LOC101928030	13359	0	-0.45	-1.38	-1.94
	1	SMCO3	13444	0	-0.6	-1.36	-1.23
	1	ART4	13445	0	-0.78	-1.32	-1.43
	1	DERA	13454	0	-0.23	-0.98	-1.27
	1	SLC15A5	13455	0	-1.65	-2.45	-3.26
	1	SLCO1B7	13469	0	-1.07	-2.48	-3.36
	1	SLCO1B1	13470	0	-0.29	-1.53	-2.12
	1	KCNJ8	13479	0	-0.79	-2.05	-2.74
	1	SOX5	13485	0	-0.71	-2.06	-2.82
	1	ITPR2	13499	0	-0.4	-1.18	-1.52
	1	SYT10	13542	0	-1.07	-3.77	-4.62
	1	BCDIN3D-AS1	13630	0	-0.17	-0.97	-1.85
	1	BCDIN3D	13631	0	-0.02	-0.63	-1.13
	1	AQP6	13634	0	-1.19	-2.73	-2.65
	1	SOAT2	13689	0	-1.38	-2.96	-3.13
	1	SMUG1	13716	0	-0.03	-0.66	-1.14
	1	RDH5	13734	0	-0.04	-1.27	-2.12
	1	PAN2	13765	0	-0.43	-0.82	-1.51
	1	APOF	13768	0	-0.37	-1.7	-2.16
	1	SPRYD4	13771	0	-0.43	-1.21	-1.78
	1	GLS2	13772	0	-0.93	-2.33	-2.4
	1	SHMT2	13794	0	0.01	-0.47	-1.07
	1	LINC01481	13891	0	-0.13	-0.55	-1.25
	1	SYT1	13923	0	-1.13	-2.18	-2.61
	1	LIN7A	13928	0	-0.55	-1.2	-1.33
	1	LOC643339	13962	0	-0.56	-0.8	-1.33
	1	LOC101928731	13970	0	-0.67	-1.21	-1.91
	1	NDUFA12	13975	0	-0.68	-1.36	-1.34
	1	CCDC38	13986	0	-0.29	-1.16	-1.86
	1	AMDHD1	13987	0	-0.33	-1.16	-1.44
	1	TMPO-AS1	13998	0	-0.02	-0.59	-1.08
	1	GOLGA2P5	14008	0	-0.22	-1.42	-2.21
	1	LOC101929084	14035	0	-0.2	-1.35	-2.03
	1	STAB2	14036	0	-0.9	-2.44	-3.51
	1	NT5DC3	14037	0	-0.66	-1.15	-1.44
	1	USP30	14084	0	-0.65	-1.81	-1.89
	1	UNG	14087	0	-0.48	-1.11	-1.04
	1	TMEM116	14126	0	-0.51	-1.55	-1.84
	1	SIRT4	14184	0	0	-1.16	-1.91
	1	CLIP1-AS1	14228	0	0.06	-1.01	-2
	1	MPHOSPH9	14244	0	-0.12	-0.66	-1.03
	1	LINC00939	14272	0	-0.21	-1.82	-3.24
	1	LOC100190940	14281	0	-2.69	-4.06	-4.84
	1	POLE	14305	0	-0.12	-0.79	-1.22
	1	USP12-AS2	14373	0	-0.33	-0.71	-1.2
	1	MTUS2	14392	0	-1.49	-2.56	-2.69
	1	MIR320D1	14449	0	-0.4	-0.88	-1.4
	1	MTRF1	14459	0	-0.4	-0.67	-1.13
	1	VWA8-AS1	14464	0	-0.34	-1.36	-1.75
	1	SMIM2-AS1	14477	0	-0.27	-1.64	-2.58
	1	SMIM2	14478	0	0.06	-1.24	-2.66
	1	SLC25A30-AS1	14492	0	-0.91	-2.55	-3.49
	1	CPB2	14496	0	-0.52	-0.99	-1.27
	1	HTR2A	14503	0	-0.57	-2.22	-3.59
	1	HTR2A-AS1	14504	0	-0.73	-2.49	-3.79
	1	LINC00441	14511	0	-0.56	-1.36	-2.14
	1	INTS6-AS1	14545	0	-0.52	-1.16	-1.89
	1	CTAGE11P	14581	0	-0.99	-1.9	-2.04
	1	RBM26-AS1	14602	0	-0.83	-1.51	-2.19
	1	LINC00377	14606	0	-0.62	-1.53	-1.6
	1	GPC5	14615	0	-1.5	-3.57	-4.31
	1	DCT	14620	0	-2.42	-4.16	-4.52
	1	UBAC2-AS1	14646	0	-0.86	-1.59	-2.27
	1	GGACT	14663	0	-0.75	-2.31	-2.52
	1	FGF14-AS2	14673	0	-0.97	-2.09	-1.93
	1	CCDC168	14676	0	-0.27	-1.84	-2.62
	1	MYO16	14692	0	-0.96	-2.56	-2.85
	1	LINC01070	14714	0	-0.12	-0.77	-1.75
	1	LOC101928730	14715	0	-1.02	-2.71	-3.58
	1	LINC01044	14716	0	-1.11	-2.65	-3.43
	1	F7	14724	0	-0.31	-1.81	-2.48
	1	F10	14725	0	-0.18	-1	-1.43
	1	F10-AS1	14726	0	-0.87	-1.72	-2.29
	1	PROZ	14727	0	-0.51	-1.99	-2.95
	1	ADPRHL1	14735	0	-0.21	-0.66	-1.27
	1	LINC01054	14750	0	-0.14	-0.81	-1.6
	1	SNORD126	14755	0	-0.25	-1.18	-1.51
	1	KLHL33	14759	0	-1.04	-1.62	-1.86
	1	ANG	14764	0	-0.18	-1.22	-1.9
	1	RPGRIP1	14785	0	-0.36	-0.72	-1.05
	1	MYH7	14823	0	-0.86	-1.61	-1.83
	1	SDR39U1	14867	0	-0.11	-0.69	-1.1
	1	LOC101927045	14868	0	-0.05	-0.69	-1.24
	1	CMA1	14869	0	-0.23	-1.13	-1.64
	1	LOC100506071	14881	0	-0.57	-1.1	-2.06
	1	MIA2	14927	0	-0.09	-0.89	-1.36
	1	MIR4504	14960	0	-0.09	-0.77	-1.13
	1	MIR4308	14997	0	0.07	-0.49	-1.06
	1	MTHFD1	15060	0	-0.27	-1.28	-1.66
	1	LINC00238	15078	0	-1.43	-2.71	-3.35
	1	GPHN	15079	0	-0.21	-0.92	-1.17
	1	FAM71D	15080	0	-0.34	-1.12	-1.4
	1	PIGH	15087	0	-0.42	-0.99	-1.19
	1	SMOC1	15108	0	-0.79	-1.97	-1.97
	1	SLC8A3	15109	0	-0.7	-1.75	-1.79
	1	TSHR	15207	0	-0.14	-1.11	-2.32
	1	UNC79	15260	0	-0.89	-2.23	-2.6
	1	LOC101929080	15284	0	-0.47	-1.94	-2.67
	1	C14ORF132	15291	0	-0.11	-1.13	-1.66
	1	ZNF839	15378	0	-0.44	-0.81	-1.14
	1	REREP3	15444	0	-0.23	-1.45	-2.37
	1	LOC283683	15449	0	-0.57	-0.8	-1.14
	1	GOLGA8IP	15451	0	-0.34	-1.51	-2.27
	1	HERC2P7	15453	0	-0.3	-0.89	-1.44
	1	SNORD115-13	15494	0	-0.8	-1.22	-1.94
	1	SNORD115-22	15495	0	-0.34	-0.95	-1.35
	1	SNORD115-25	15497	0	-0.28	-0.95	-1.17
	1	SNORD115-46	15502	0	-0.23	-1.07	-1.75
	1	GOLGA8R	15521	0	-0.1	-0.74	-1.13
	1	FAN1	15526	0	-0.39	-0.81	-1.48
	1	TRPM1	15528	0	-0.71	-2.76	-3.37
	1	GOLGA8O	15534	0	-0.63	-0.84	-1.42
	1	CHRM5	15545	0	-0.08	-0.67	-1.62
	1	EMC4	15549	0	-0.54	-0.97	-1.23
	1	DPH6-AS1	15562	0	-0.47	-1.51	-2.14
	1	C15ORF62	15602	0	-0.12	-0.82	-1.18
	1	CATSPER2P1	15660	0	-0.39	-0.94	-1.36
	1	WDR72	15743	0	-0.26	-1.26	-1.77
	1	HACD3	15831	0	-0.11	-0.72	-1.11
	1	LINC01169	15849	0	-0.09	-0.99	-1.52
	1	IQCH-AS1	15854	0	-0.39	-0.82	-1.17
	1	DRAIC	15876	0	-0.02	-1.91	-3.13
	1	PCAT29	15877	0	0.26	-2.16	-4.27
	1	SENP8	15892	0	-0.26	-1.06	-1.31
	1	GOLGA6D	15944	0	-1.84	-4.83	-5.15
	1	NEIL1	15946	0	-0.27	-0.95	-1.43
	1	MIR631	15947	0	-0.3	-1.04	-1.31
	1	IMP3	15952	0	-0.37	-0.72	-1.04
	1	NRG4	15959	0	-0.57	-1.07	-1.99
	1	LOC91450	15975	0	-0.59	-0.95	-1.32
	1	CFAP161	16007	0	-1.01	-2.99	-3.54
	1	STARD5	16009	0	-0.4	-1.76	-2.28
	1	ADAMTSL3	16034	0	-0.73	-1.37	-2.09
	1	MRPL46	16061	0	-0.21	-1.04	-1.38
	1	LOC100507472	16160	0	-0.33	-1.07	-1.93
	1	PCSK6-AS1	16161	0	-0.69	-1.41	-2.02
	1	SNRNP25	16167	0	-0.61	-1.51	-1.84
	1	MPG	16169	0	-0.2	-0.68	-1.02
	1	NME4	16181	0	-0.4	-1.13	-1.33
	1	SSTR5-AS1	16213	0	-0.67	-1.85	-1.98
	1	CACNA1H	16214	0	-1.33	-2.82	-2.89
	1	SRRM2-AS1	16291	0	0.08	-0.72	-1.5
	1	NAGPA-AS1	16367	0	0.01	-0.7	-1.36
	1	ATF7IP2	16380	0	-0.26	-1.27	-1.67
	1	TEKT5	16382	0	-0.4	-1.72	-2.18
	1	ABCC6P1	16432	0	0.14	-1.39	-2.6
	1	PDILT	16449	0	-0.12	-0.99	-1.43
	1	ACSM5	16450	0	-0.41	-1.88	-2.6
	1	ACSM2B	16452	0	-0.17	-1.76	-2.68
	1	LOC101927814	16470	0	-1.09	-1.72	-2.35
	1	USP31	16488	0	-0.57	-0.71	-1.21
	1	LCMT1-AS1	16505	0	-0.27	-0.83	-1.3
	1	FLJ21408	16512	0	-0.95	-1.52	-2.56
	1	SGF29	16526	0	-0.96	-1.81	-2.04
	1	SNX29P2	16542	0	-0.81	-2.15	-2.9
	1	NPIPB11	16543	0	-0.26	-1	-1.52
	1	ITGAD	16622	0	-1.27	-2.24	-2.25
	1	C16ORF58	16628	0	-0.22	-0.89	-1.12
	1	LOC100507577	16654	0	-0.37	-0.93	-1.45
	1	LOC101927334	16670	0	-0.23	-1.47	-2.48
	1	CES1P2	16686	0	-1.59	-3.12	-3.99
	1	CES1	16688	0	0.09	-0.91	-1.97
	1	CES5A	16689	0	-0.83	-2.47	-3.32
	1	POLR2C	16725	0	-0.57	-0.93	-1.1
	1	CFAP20	16741	0	-0.55	-1.25	-1.52
	1	CES4A	16774	0	-0.74	-2.24	-2.65
	1	C16ORF70	16776	0	-0.3	-0.83	-1.36
	1	COG8	16841	0	-0.17	-0.71	-1.15
	1	PDXDC2P	16851	0	0.04	-0.47	-1.08
	1	LOC100506083	16858	0	-0.59	-1.25	-1.71
	1	ZNF19	16874	0	-0.3	-0.68	-1.18
	1	DHODH	16887	0	-0.49	-1.38	-1.47
	1	LOC101928035	16896	0	-1.53	-2.68	-2.92
	1	WDR59	16905	0	-0.22	-0.71	-1.02
	1	NUDT7	16925	0	-0.26	-1.01	-1.52
	1	WWOX	16927	0	-0.7	-1.3	-1.32
	1	MAFTRR	16929	0	-0.01	-2	-3.27
	1	CMC2	16935	0	-1.11	-2.35	-2.33
	1	CENPN	16936	0	-0.07	-0.55	-1.07
	1	MLYCD	16956	0	0.06	-0.59	-1.2
	1	ADAD2	16963	0	-0.58	-1	-1.14
	1	BANP	17002	0	-0.5	-0.81	-1.14
	1	PITPNA-AS1	17075	0	-0.72	-1.47	-1.75
	1	ASPA	17107	0	-1.08	-2.59	-2.59
	1	CYB5D2	17123	0	-0.6	-1.59	-1.66
	1	CHRNE	17144	0	-0.5	-1.21	-1.29
	1	ENO3	17150	0	-0.02	-1.53	-2.64
	1	SLC52A1	17158	0	-0.34	-0.77	-1.4
	1	ZNF594	17162	0	-0.48	-0.99	-1.36
	1	NUP88	17166	0	-0.1	-0.51	-1.07
	1	ASGR1	17199	0	0.02	-0.54	-1.14
	1	SHBG	17239	0	0.01	-0.74	-1.46
	1	CFAP52	17288	0	-0.11	-0.54	-1.16
	1	MYH3	17299	0	-0.63	-1.04	-1.68
	1	MAGOH2P	17303	0	-0.14	-0.89	-1.37
	1	ZNF18	17309	0	-0.21	-0.77	-1.08
	1	CENPV	17340	0	-0.45	-1.63	-2.22
	1	UBB	17341	0	-0.57	-1.05	-1.37
	1	MIR6778	17381	0	-0.54	-1.64	-2.6
	1	B9D1	17402	0	-0.68	-1.64	-1.76
	1	MIR1180	17403	0	-2.2	-3.56	-4.34
	1	PEX12	17547	0	-0.05	-0.7	-1.06
	1	CISD3	17591	0	-0.47	-1.3	-1.72
	1	HSPB9	17674	0	-0.48	-1.83	-2.66
	1	BRCA1	17716	0	-0.02	-0.71	-1.24
	1	LINC00910	17722	0	-0.27	-0.79	-1.21
	1	PDK2	17854	0	-0.71	-1.42	-1.48
	1	HSF5	17922	0	-0.61	-1.77	-2.23
	1	MTMR4	17923	0	-0.05	-0.69	-1.26
	1	PPM1E	17929	0	-0.42	-1.5	-2.53
	1	APOH	18014	0	-0.34	-1.53	-2.05
	1	AMZ2	18029	0	-0.48	-1.06	-1.02
	1	LINC01482	18036	0	-1.95	-5.59	-6.3
	1	ABCA8	18037	0	-0.11	-0.87	-1.31
	1	ABCA6	18040	0	-0.45	-0.96	-1.28
	1	ABCA10	18042	0	-0.33	-0.7	-1.45
	1	RAB37	18078	0	-0.53	-1.84	-2.15
	1	GALK1	18114	0	-0.46	-1.5	-2.17
	1	AFMID	18166	0	-0.25	-1.21	-1.73
	1	GCGR	18229	0	-0.09	-1	-1.8
	1	PCYT2	18237	0	-0.05	-0.72	-1.16
	1	ENOSF1	18280	0	-0.3	-0.49	-1.01
	1	LINC00526	18303	0	-0.09	-0.86	-1.4
	1	LINC00667	18304	0	-0.67	-1.13	-1.26
	1	NDUFV2	18318	0	-0.23	-0.65	-1.01
	1	GREB1L	18359	0	-0.3	-1.31	-2.3
	1	LOC101927571	18369	0	-0.44	-1.39	-1.81
	1	DSC1	18398	0	-0.73	-0.9	-1.56
	1	DSG2-AS1	18404	0	-0.28	-1.21	-1.75
	1	SLC25A52	18407	0	-2.18	-4.07	-4.62
	1	ASXL3	18416	0	-0.65	-1.11	-1.28
	1	MOCOS	18432	0	-0.14	-0.84	-1.58
	1	LINC00907	18441	0	-1.8	-3.67	-4.57
	1	KATNAL2	18459	0	-0.34	-0.73	-1.42
	1	CNDP1	18559	0	-0.89	-3.73	-4.9
	1	LINC00909	18560	0	-0.38	-0.9	-1.24
	1	HSBP1L1	18577	0	-0.74	-1.83	-1.86
	1	ODF3L2	18590	0	-0.43	-1.31	-1.47
	1	GPX4	18619	0	-0.48	-1.16	-1.36
	1	UQCR11	18641	0	-0.14	-0.8	-1.09
	1	IZUMO4	18655	0	-1.22	-2.35	-2.41
	1	RAX2	18704	0	0.03	-0.6	-1.09
	1	PRR22	18751	0	-0.28	-0.92	-1.27
	1	ACER1	18766	0	-0.71	-1.96	-2.38
	1	CLPP	18767	0	-0.26	-0.81	-1.03
	1	TRAPPC5	18802	0	-0.2	-0.83	-1.07
	1	CLEC4G	18804	0	-0.69	-3.42	-5.26
	1	CLEC4M	18806	0	-1.45	-4.87	-7.42
	1	CLEC4GP1	18807	0	-1.39	-1.98	-2.66
	1	NDUFA7	18822	0	-0.17	-0.86	-1.18
	1	RAB11B-AS1	18826	0	-0.64	-1.76	-1.94
	1	MIR4999	18827	0	-0.52	-1.13	-2.15
	1	UBL5	18851	0	-0.41	-0.87	-1.06
	1	C3P1	18856	0	-0.53	-2.12	-2.78
	1	TECR	18997	0	-0.63	-1.13	-1.12
	1	CYP4F8	19016	0	-1.42	-2.88	-3.4
	1	CYP4F3	19017	0	-0.2	-0.83	-1.69
	1	CYP4F12	19018	0	-0.3	-2.4	-3.56
	1	USE1	19044	0	-0.12	-0.62	-1.03
	1	BISPR	19057	0	-0.65	-1.19	-1.54
	1	IPO5P1	19165	0	-0.54	-0.94	-1.7
	1	WDR88	19196	0	-0.34	-1	-1.15
	1	SCGB1B2P	19211	0	-0.56	-1.07	-1.24
	1	ZNF302	19214	0	-0.38	-0.85	-1.07
	1	ZNF181	19215	0	-0.35	-1.05	-1.25
	1	MAG	19233	0	-0.16	-0.85	-1.92
	1	POLR2I	19273	0	-0.91	-1.75	-1.85
	1	ZNF546	19369	0	-0.39	-0.82	-1.31
	1	SPTBN4	19383	0	-0.67	-1.59	-1.53
	1	CYP2B7P	19396	0	-1.05	-1.73	-1.91
	1	LOC100505715	19473	0	-0.4	-1	-1.06
	1	LOC101928063	19477	0	-1.1	-2.04	-2.06
	1	IGSF23	19496	0	-0.6	-1.19	-2.09
	1	APOC4-APOC2	19509	0	-0.32	-1.84	-3.42
	1	DKFZP434J0226	19553	0	-1.11	-2.39	-2.84
	1	TULP2	19632	0	-0.7	-1.05	-1.29
	1	C19ORF73	19644	0	-0.41	-1.01	-1.97
	1	SLC6A16	19648	0	-0.29	-1.18	-1.52
	1	PIH1D1	19656	0	-0.28	-0.85	-1.04
	1	ZNF577	19746	0	-0.51	-0.94	-1.22
	1	ZNF350-AS1	19750	0	-0.35	-1.2	-1.95
	1	NDUFA3	19799	0	-0.6	-1.25	-1.3
	1	NLRP9	19874	0	-0.72	-1.47	-1.91
	1	RFPL4A	19875	0	-1.63	-3.57	-3.35
	1	ZNF582-AS1	19885	0	-0.64	-1.7	-2.06
	1	ZNF470	19891	0	-0.21	-0.79	-1.04
	1	C19ORF18	19934	0	-0.21	-0.67	-1.04
	1	SNORD56	20006	0	-0.44	-0.96	-1.34
	1	IDH3B	20008	0	-0.29	-0.77	-1.12
	1	GNRH2	20014	0	-0.83	-2.08	-2.43
	1	LINC01428	20060	0	-0.46	-1.34	-2.71
	1	MACROD2-AS1	20088	0	-0.89	-1.93	-1.89
	1	LOC100270804	20112	0	-0.64	-1.58	-2.27
	1	LOC101929625	20123	0	-1.74	-3.84	-3.8
	1	LOC101929608	20124	0	-1.38	-3.33	-3.4
	1	LOC284788	20125	0	-0.34	-1.35	-1.99
	1	LINC01431	20131	0	-1.13	-1.63	-2.15
	1	ZNF337-AS1	20151	0	-0.61	-1.15	-1.71
	1	HM13-AS1	20166	0	-1.06	-1.8	-2.27
	1	RALY-AS1	20205	0	-0.67	-0.93	-1.3
	1	AHCY	20210	0	-0.43	-1.12	-1.27
	1	CNBD2	20243	0	-0.2	-0.74	-1.31
	1	ZHX3	20295	0	-0.4	-0.95	-1.36
	1	OSER1-AS1	20308	0	-0.45	-1.07	-1.57
	1	LINC01430	20315	0	-1.75	-4.04	-4.84
	1	LINC01620	20316	0	-2.15	-3.28	-4.87
	1	STK4-AS1	20329	0	-0.64	-2.05	-2.73
	1	ZSWIM3	20349	0	-0.11	-0.63	-1.22
	1	LINC01273	20396	0	-0.79	-1.06	-2.07
	1	LOC100506175	20406	0	-1.47	-2.42	-2.63
	1	SALL4	20416	0	-0.42	-1.3	-1.52
	1	PCK1	20441	0	-0.44	-0.93	-1.18
	1	LOC100130587	20510	0	-0.62	-3.68	-5.26
	1	MIR99AHG	20562	0	-0.5	-1.23	-1.86
	1	MIR99A	20563	0	0.02	-1.23	-2.84
	1	MIR125B2	20565	0	0.01	-0.91	-2.01
	1	LOC101927843	20574	0	-0.37	-2.14	-3.53
	1	MRPL39	20578	0	-0.41	-0.98	-1.21
	1	LINC00161	20590	0	-0.67	-2.15	-2.44
	1	RWDD2B	20593	0	-0.17	-0.87	-1.2
	1	TIAM1	20604	0	-0.44	-0.84	-1.15
	1	SOD1	20605	0	-0.44	-1.32	-1.74
	1	ATP5O	20633	0	-0.41	-1	-0.97
	1	LINC00310	20637	0	-0.39	-1.16	-1.24
	1	LOC105372795	20662	0	-0.48	-1.31	-2.15
	1	PIGP	20663	0	-0.35	-1.2	-1.43
	1	SH3BGR	20682	0	-0.49	-1.21	-1.27
	1	DSCAM	20686	0	-1.07	-2.75	-3.28
	1	NDUFV3	20715	0	-0.33	-0.64	-1.07
	1	CBS	20718	0	-0.35	-1.41	-2.1
	1	LRRC3-AS1	20742	0	-0.34	-2.26	-3.29
	1	SSR4P1	20755	0	-0.67	-1.05	-1.19
	1	CECR2	20791	0	-0.04	-0.89	-1.99
	1	SLC25A18	20792	0	-0.87	-1.29	-2.01
	1	DGCR6	20806	0	-0.81	-1.87	-2.15
	1	THAP7-AS1	20857	0	-1.09	-1.87	-2.02
	1	DDTL	20899	0	-1.19	-1.78	-2.57
	1	LOC391322	20901	0	-0.88	-1.71	-2.38
	1	GSTT1-AS1	20902	0	-0.14	-0.66	-1.28
	1	HSCB	20945	0	-0.24	-0.85	-1.11
	1	ZMAT5	20965	0	-0.21	-0.82	-1.01
	1	UQCR10	20966	0	-0.42	-1.06	-1.28
	1	DEPDC5	21009	0	-0.24	-0.71	-1.08
	1	HMOX1	21032	0	-0.62	-0.83	-1.23
	1	DMC1	21096	0	-0.84	-1.63	-2.67
	1	MCHR1	21137	0	-0.86	-1.46	-2
	1	TEF	21152	0	-0.61	-1.82	-2.13
	1	NDUFA6-AS1	21174	0	-0.72	-1.22	-1.33
	1	CYP2D7	21175	0	-0.36	-1.88	-2.84
	1	LOC730668	21224	0	-0.7	-1.23	-1.69
	1	PKDREJ	21232	0	-0.9	-1.51	-1.54
	1	TTC38	21233	0	-0.21	-0.88	-1.29
	1	GTSE1-AS1	21234	0	-0.44	-1.37	-2.1
	1	PANX2	21255	0	-0.45	-1.04	-1.66
	1	PPP6R2	21264	0	-0.3	-0.95	-1.21
	1	CHKB	21276	0	-0.42	-1.24	-1.53

## Sheet: Profile 23
Gene Table for Profile 23 (0.0,0.0,-1.0,-1.0)
Num. Genes Expected	Num. Genes Assigned	P-Value	Significant
1334	428.5	1.3e-285	(significant)
-------
Selected	Weight	gene	n	N	E	AH	exAH
	1	SCNN1D	30	0	-0.32	-1.58	-1.43
	1	LOC148413	40	0	0.16	-0.78	-1.08
	1	MRPL20	41	0	-0.23	-0.9	-1.06
	1	ATAD3C	45	0	0.42	-0.88	-1.39
	1	TMEM52	61	0	-1.14	-4.19	-3.63
	1	PEX10	70	0	-0.08	-1.04	-1.17
	1	SMIM1	88	0	-0.57	-2.37	-2.21
	1	LINC00337	102	0	-0.27	-1.59	-2.12
	1	THAP3	114	0	-0.15	-0.88	-1.08
	1	UTS2	119	0	-0.24	-1.89	-1.43
	1	FLJ37453	211	0	0.08	-0.84	-1.23
	1	ESPNP	230	0	0.18	-2.04	-2.4
	1	SDHB	235	0	-0.17	-1.09	-1.42
	1	AKR7A3	250	0	-0.25	-1.41	-1.74
	1	AKR7A2	252	0	-0.14	-1.06	-1.25
	1	CDA	272	0	0.03	-0.66	-1.02
	1	C1ORF234	298	0	-0.01	-1.38	-1.51
	1	TCEA3	307	0	-0.56	-2.08	-2.38
	1	TCEB3-AS1	314	0	-0.21	-1.39	-1.72
	1	HMGCL	318	0	0.29	-0.66	-1.17
	1	GRHL3	326	0	0.12	-0.56	-0.96
	1	RCAN3AS	329	0	0.1	-1.08	-0.96
	1	TMEM57	341	0	-0.31	-1.05	-1.17
	1	MTFR1L	345	0	-0.38	-1.37	-1.52
	1	LOC101928303	358	0	0.35	-1	-1.55
	1	PIGV	371	0	-0.26	-1.4	-1.84
	1	FCN3	387	0	-0.23	-2.64	-3.57
	1	TSSK3	464	0	-0.21	-0.89	-1.09
	1	MRPS15	519	0	-0.22	-1.12	-1.08
	1	MYCL	564	0	-0.56	-2.28	-2.05
	1	SLFNL1	586	0	-0.76	-2.47	-2.14
	1	ZMYND12	595	0	-0.09	-1.62	-2.35
	1	CLDN19	600	0	0.41	-1.05	-1.46
	1	ST3GAL3	624	0	-0.28	-1.07	-1.2
	1	C1ORF228	640	0	-0.13	-1.63	-2.15
	1	LINC01144	656	0	-0.27	-1.57	-1.63
	1	MMACHC	662	0	-0.28	-1.46	-1.88
	1	FAAH	680	0	0.06	-0.89	-1.34
	1	ATPAF1	685	0	-0.16	-0.89	-1.11
	1	CYP4A11	691	0	0.48	-1.04	-1.89
	1	CYP4X1	692	0	-0.51	-1.72	-1.95
	1	CYP4A22	694	0	0.55	-2.09	-3.04
	1	ELAVL4	709	0	-0.37	-2.15	-1.97
	1	ZYG11A	731	0	-0.7	-2.66	-3.06
	1	ECHDC2	732	0	-0.14	-1.45	-1.81
	1	MIR1273F	734	0	-0.91	-2.81	-3.03
	1	MIR1273G	736	0	-0.86	-3.09	-3.45
	1	DIO1	747	0	0.31	-1.84	-1.87
	1	MROH7	760	0	-0.15	-2.44	-2.3
	1	C8A	774	0	-0.12	-1.04	-1.29
	1	C8B	775	0	-0.08	-0.97	-1.22
	1	DAB1-AS1	777	0	0.18	-0.53	-1.02
	1	KANK4	797	0	-1.38	-5.77	-4.98
	1	ANGPTL3	800	0	0.14	-0.75	-1.32
	1	PGM1	806	0	-0.25	-1.49	-1.92
	1	TCTEX1D1	824	0	-0.17	-2.32	-2.27
	1	CTH	843	0	-0.18	-0.97	-1.1
	1	ERICH3	853	0	-0.25	-2.27	-2.84
	1	GIPC2	876	0	0.21	-0.9	-0.7
	1	LOC101927587	886	0	-0.04	-1.87	-2.31
	1	SYDE2	904	0	0.02	-1.01	-0.94
	1	GBP7	931	0	0.35	-1.62	-2.66
	1	ALG14	981	0	0.12	-0.77	-0.89
	1	TMEM56	983	0	-0.18	-1.12	-0.87
	1	DPYD	988	0	-0.29	-1.26	-1.05
	1	DPYD-AS1	989	0	-0.13	-1.33	-1.04
	1	DPYD-AS2	990	0	-0.15	-1.04	-0.94
	1	AGL	996	0	-0.37	-1.54	-1.57
	1	DBT	1002	0	-0.09	-1.05	-1.2
	1	GPR88	1007	0	-1.82	-4.97	-4.72
	1	GPR61	1050	0	0.08	-1.57	-1.96
	1	GSTM4	1055	0	0.17	-0.71	-0.99
	1	OVGP1	1084	0	-0.75	-3	-3.26
	1	KCND3	1096	0	-0.5	-1.37	-1.4
	1	KCND3-AS1	1098	0	0.21	-0.78	-1.48
	1	HAO2	1163	0	-0.66	-4.86	-4.73
	1	HAO2-IT1	1164	0	-0.69	-5.28	-5.09
	1	PHGDH	1170	0	0.15	-2.75	-2.65
	1	HMGCS2	1171	0	-0.22	-2.16	-3.02
	1	REG4	1172	0	-1.51	-4.45	-4.7
	1	NBPF20	1187	0	0.26	-1.65	-1.53
	1	HFE2	1200	0	0.15	-1.57	-2.02
	1	ANKRD35	1209	0	-0.21	-1.57	-1.74
	1	NBPF13P	1222	0	-1.41	-5.37	-5.2
	1	PRKAB2	1223	0	-0.36	-1.43	-1.7
	1	FMO5	1225	0	-0.81	-2.71	-2.23
	1	LINC00624	1227	0	-0.45	-2.1	-1.95
	1	GPR89B	1231	0	0.15	-0.46	-0.85
	1	HIST2H2AC	1247	0	-0.05	-1.28	-1.14
	1	BOLA1	1249	0	-0.07	-1.04	-1.24
	1	CA14	1257	0	-0.51	-2.51	-3.15
	1	ECM1	1265	0	-0.35	-1.67	-1.82
	1	ANXA9	1279	0	-0.02	-1.16	-1.32
	1	SEMA6C	1287	0	-0.67	-1.72	-1.64
	1	RORC	1311	0	0.04	-2.49	-2.57
	1	DCST1	1376	0	0.03	-0.69	-1.02
	1	DPM3	1383	0	0.08	-0.93	-0.84
	1	HCN3	1394	0	-0.14	-1.33	-1.91
	1	PKLR	1395	0	-0.02	-2.29	-2.73
	1	FDPS	1396	0	-0.19	-1.42	-1.53
	1	LAMTOR2	1418	0	0.23	-0.69	-0.84
	1	PMF1	1424	0	-0.56	-1.44	-1.43
	1	RHBG	1433	0	-0.09	-4.87	-5.36
	1	CD5L	1462	0	-1.03	-5.57	-6.07
	1	OR10J5	1479	0	-0.15	-3.65	-4.58
	1	KCNJ10	1493	0	0	-2.14	-3.1
	1	CD244	1514	0	-0.16	-1.27	-1.53
	1	ITLN1	1515	0	-1.06	-4.27	-4.79
	1	KLHDC9	1523	0	-0.17	-1.14	-1
	1	NR1I3	1537	0	-0.53	-2.78	-3.33
	1	CFAP126	1541	0	0.3	-0.68	-1.18
	1	FCGR2B	1548	0	-0.56	-1.49	-1.48
	1	MIR4654	1556	0	0.26	-1.17	-1.67
	1	HSD17B7	1564	0	0.02	-0.87	-1.22
	1	CCDC190	1565	0	0.05	-0.77	-1.03
	1	LMX1A	1572	0	-0.75	-2.64	-2.9
	1	ALDH9A1	1575	0	0.09	-0.82	-1.17
	1	LOC440700	1576	0	0.26	-1.66	-1.49
	1	TADA1	1583	0	0.03	-1.26	-1.3
	1	MPC2	1594	0	-0.25	-1.28	-1.29
	1	LOC100505918	1602	0	-0.17	-2.43	-2.07
	1	FMO3	1624	0	-0.07	-1.83	-1.94
	1	MIR1295A	1625	0	-0.53	-3.21	-3.56
	1	SERPINC1	1665	0	-0.19	-1.13	-1.32
	1	RALGPS2	1688	0	-0.08	-1.05	-0.97
	1	FAM163A	1696	0	-0.58	-2.45	-2.1
	1	RGSL1	1716	0	0.16	-1.44	-1.38
	1	SMG7-AS1	1725	0	0.08	-0.81	-1.13
	1	CFHR1	1769	0	0.1	-1.14	-1.38
	1	CFHR4	1770	0	-0.56	-3.26	-3.39
	1	CFHR2	1771	0	-0.56	-2.01	-2.02
	1	CFHR5	1772	0	-0.59	-2.17	-2.07
	1	F13B	1773	0	-0.35	-2.36	-2.56
	1	CRB1	1776	0	-0.28	-1.36	-1.7
	1	C1ORF53	1778	0	0.16	-1.6	-1.56
	1	LINC00862	1785	0	-0.02	-0.72	-1.09
	1	LOC148709	1824	0	-0.29	-1.44	-1.82
	1	ETNK2	1849	0	-1.1	-3.75	-3.35
	1	REN	1851	0	-0.27	-3.77	-3.4
	1	CR1L	1902	0	-0.96	-4.3	-4.05
	1	C1ORF74	1914	0	0.21	-0.82	-1.25
	1	USH2A	1955	0	-1.3	-5.03	-5.88
	1	2018-03-02	1976	0	-0.28	-1.58	-1.75
	1	2018-03-01	1977	0	-0.57	-2.19	-2.53
	1	LINC01352	1978	0	0.04	-1.92	-2
	1	HLX-AS1	1979	0	-0.63	-2.44	-2.77
	1	EPHX1	2011	0	0.28	-1.28	-1.72
	1	LOC100130093	2028	0	0.29	-1.82	-1.93
	1	JMJD4	2029	0	-0.24	-1.11	-1.39
	1	SNAP47	2030	0	-0.23	-1.02	-1.12
	1	MRPL55	2034	0	-0.04	-0.95	-1.33
	1	LOC101927683	2080	0	-0.67	-3.69	-3.2
	1	CHRM3-AS1	2121	0	0.18	-0.78	-1.04
	1	TFB2M	2151	0	0.01	-0.72	-1
	1	ADI1	2187	0	-0.13	-1.38	-1.83
	1	LINC00570	2232	0	0.27	-2.51	-2.74
	1	RAD51AP2	2248	0	-0.15	-1.91	-2.23
	1	VSNL1	2249	0	-0.25	-3.4	-4.21
	1	PTRHD1	2285	0	-0.28	-1.08	-1.14
	1	POMC	2291	0	-0.35	-1.34	-1.02
	1	KHK	2313	0	-0.11	-2.53	-2.78
	1	ABHD1	2315	0	-0.03	-1.14	-1.68
	1	EHD3	2368	0	-0.28	-1.61	-1.46
	1	XDH	2369	0	-0.05	-1.22	-1.83
	1	SRD5A2	2370	0	-0.77	-4.36	-5.69
	1	DPY30	2372	0	-0.42	-1.19	-1.01
	1	LINC00211	2401	0	-1.54	-4.1	-3.52
	1	RMDN2	2402	0	-0.26	-1.4	-1.42
	1	GALM	2408	0	0.02	-1.01	-1.4
	1	GEMIN6	2410	0	-0.27	-0.92	-1.06
	1	OXER1	2431	0	0.29	-2.67	-2.92
	1	HAAO	2432	0	-0.76	-3.07	-3.39
	1	SLC3A1	2444	0	-0.05	-2.18	-2.31
	1	MIR548AD	2447	0	-0.17	-1.43	-1.66
	1	HCG2040054	2468	0	0.05	-0.91	-1.37
	1	C2ORF74	2514	0	-0.48	-1.37	-1.35
	1	COMMD1	2521	0	-0.31	-1.03	-1.06
	1	LOC100132215	2526	0	0.19	-1	-1.78
	1	C2ORF42	2577	0	-0.14	-1.24	-1.58
	1	PCYOX1	2579	0	0	-0.96	-1.01
	1	MCEE	2594	0	-0.39	-1.68	-1.87
	1	PAIP2B	2596	0	-0.63	-1.88	-1.99
	1	SFXN5	2603	0	0.21	-1.13	-1.78
	1	PRADC1	2606	0	-0.17	-1.39	-1.59
	1	ALMS1P	2612	0	0.18	-1.72	-2.23
	1	BOLA3	2622	0	0.18	-0.55	-0.97
	1	LBX2	2638	0	0.18	-1.61	-1.67
	1	PCGF1	2640	0	-0.07	-0.78	-1.05
	1	EVA1A	2653	0	-0.04	-0.85	-1.15
	1	LRRTM4	2657	0	0.38	-1.96	-1.84
	1	DNAH6	2665	0	-0.61	-2.18	-2.16
	1	SH2D6	2674	0	0.15	-1.26	-1.04
	1	RMND5A	2702	0	-0.26	-1.27	-1.13
	1	LOC285074	2708	0	0.16	-1.01	-1.15
	1	THNSL2	2713	0	-0.3	-1.22	-1.25
	1	FAHD2A	2729	0	0.08	-1.01	-1.66
	1	ADRA2B	2734	0	-0.67	-2.89	-3.07
	1	COX5B	2757	0	-0.22	-1.13	-1.18
	1	LINC01127	2794	0	-0.94	-3.5	-3.43
	1	MFSD9	2803	0	0.14	-0.54	-0.94
	1	PLGLA	2815	0	-0.41	-2.63	-2.97
	1	RGPD3	2816	0	-0.12	-2.01	-2.94
	1	RGPD4	2819	0	-0.46	-1.35	-1.22
	1	FLJ42351	2857	0	-0.02	-0.91	-1.25
	1	MARCO	2884	0	-0.65	-3.79	-4.68
	1	DBI	2888	0	-0.08	-0.96	-1.08
	1	GPR17	2917	0	0.27	-0.94	-1.29
	1	MZT2B	2930	0	0.03	-0.92	-0.99
	1	LOC401010	2944	0	0.03	-0.97	-1.08
	1	LOC101928161	2960	0	0.26	-0.98	-1.38
	1	MIR5590	2965	0	0.2	-0.9	-1.53
	1	DARS-AS1	2977	0	-0.06	-0.94	-1.08
	1	ACVR1C	3024	0	-0.33	-2.39	-2.48
	1	LOC100996579	3044	0	0.03	-1.05	-1.68
	1	AHCTF1P1	3046	0	0.04	-1.86	-1.62
	1	COBLL1	3057	0	-0.18	-1.86	-1.82
	1	SNORA70F	3058	0	-0.11	-1.99	-2.36
	1	LOC101929633	3059	0	-1.09	-3.81	-3.9
	1	MIR548N	3148	0	0.19	-0.83	-1.37
	1	ZNF385B	3159	0	-0.45	-3.03	-3.3
	1	HIBCH	3198	0	0.24	-0.89	-1.31
	1	CCDC150	3217	0	-0.48	-2.59	-3.36
	1	FTCDNL1	3233	0	-0.22	-2.01	-2.35
	1	LOC101927795	3243	0	-0.5	-1.25	-1.11
	1	KIAA2012	3264	0	0.02	-1.51	-2.07
	1	IDH1	3306	0	-0.06	-0.78	-1.02
	1	IDH1-AS1	3307	0	-0.57	-1.89	-1.75
	1	MREG	3335	0	0.22	-1.04	-1.66
	1	PECR	3336	0	0.06	-1.45	-2.02
	1	CYP27A1	3373	0	-0.1	-1.48	-1.9
	1	LOC100129175	3378	0	-0.41	-3.15	-3.04
	1	ZFAND2B	3385	0	-0.22	-1.09	-1.36
	1	STK16	3390	0	-0.09	-0.8	-1.01
	1	LOC100996693	3398	0	0.13	-0.63	-0.94
	1	MOGAT1	3411	0	-0.63	-2.91	-3.12
	1	SPP2	3498	0	-0.19	-2.3	-2.46
	1	LINC01173	3500	0	0.44	-2.07	-3.04
	1	UBE2F-SCLY	3514	0	-0.43	-1.36	-1.44
	1	ESPNL	3516	0	-0.28	-2.44	-2.86
	1	KIF1A	3543	0	-1.61	-4.65	-3.67
	1	AGXT	3544	0	-0.03	-0.81	-1.14
	1	LOC200772	3546	0	0.16	-1.76	-2.83
	1	JAGN1	3614	0	0.04	-0.63	-0.99
	1	IL17RC	3616	0	-0.1	-1.71	-2.11
	1	SLC6A1	3636	0	-0.12	-2.53	-2.99
	1	BTD	3680	0	-0.01	-1.19	-1.6
	1	LOC101927829	3701	0	-0.22	-2.09	-2.93
	1	CMTM8	3739	0	0.23	-1.18	-1.43
	1	DCLK3	3757	0	-0.51	-2.61	-2.54
	1	ACAA1	3771	0	0.33	-1.11	-1.79
	1	SLC25A38	3790	0	-0.04	-0.77	-1.14
	1	MYRIP	3795	0	-0.02	-0.77	-1.13
	1	ENTPD3-AS1	3799	0	-0.12	-1.08	-1.42
	1	VIPR1	3808	0	-0.87	-4.07	-3.38
	1	FAM198A	3825	0	-0.5	-1.82	-1.54
	1	TCAIM	3832	0	0.13	-0.6	-0.94
	1	TMEM42	3844	0	-0.15	-1.1	-1.07
	1	CLEC3B	3848	0	-0.18	-1.51	-1.79
	1	LRRC2	3870	0	0.21	-0.78	-1.17
	1	TMIE	3874	0	-0.08	-2.32	-1.73
	1	ELP6	3890	0	-0.06	-0.7	-1.02
	1	SLC25A20	3916	0	0.2	-0.8	-1.4
	1	AMT	3939	0	-0.62	-1.94	-2.03
	1	BSN	3943	0	0.1	-0.62	-1.06
	1	GNAT1	3961	0	0.51	-1.79	-3
	1	SLC38A3	3962	0	-0.01	-0.82	-1.03
	1	ABHD14B	3995	0	0.04	-0.94	-1.08
	1	ABHD14A	3996	0	-0.16	-1.09	-1.16
	1	GLYCTK	4007	0	-0.25	-1.72	-2.26
	1	PHF7	4011	0	-0.24	-1.25	-1.37
	1	ITIH1	4027	0	-0.13	-1.15	-1.27
	1	MUSTN1	4031	0	-0.51	-1.71	-1.74
	1	TMEM110	4032	0	0.12	-0.72	-1.18
	1	DNASE1L3	4063	0	-0.82	-3.01	-3.22
	1	ST3GAL6-AS1	4162	0	-0.23	-1.65	-1.33
	1	TMEM30C	4170	0	0.27	-0.84	-1.52
	1	LNP1	4174	0	-0.41	-2.08	-2.23
	1	LOC152225	4190	0	0.43	-1.76	-2.67
	1	FLJ22763	4209	0	0.05	-3.34	-4.24
	1	LINC00488	4210	0	0.1	-1	-1.5
	1	CD200R1	4231	0	-0.12	-1.4	-1.18
	1	GRAMD1C	4244	0	-0.16	-1.24	-1.49
	1	FAM162A	4300	0	-0.53	-2.19	-2.17
	1	ALG1L	4335	0	0.14	-0.81	-0.87
	1	ALDH1L1-AS2	4340	0	-0.47	-3.09	-3.06
	1	UROC1	4344	0	0.31	-1.75	-1.7
	1	KBTBD12	4356	0	-0.46	-1.43	-1.5
	1	NUDT16P1	4396	0	-0.35	-1.32	-1.37
	1	ACAD11	4403	0	0.09	-1.07	-1.82
	1	TF	4414	0	-0.04	-1.63	-1.63
	1	PCCB	4427	0	0.06	-0.89	-1.26
	1	LOC100507291	4446	0	0.04	-0.91	-1.11
	1	NMNAT3	4449	0	-0.33	-1.08	-1.07
	1	SPSB4	4453	0	0.1	-2.46	-2.28
	1	PCOLCE2	4466	0	-1.77	-5.53	-5.85
	1	PAQR9	4468	0	0.22	-0.8	-1.4
	1	LOC100289361	4470	0	-0.07	-1.38	-1.87
	1	LOC440982	4482	0	0.22	-0.82	-1.05
	1	CLRN1-AS1	4510	0	-0.27	-3.19	-3.51
	1	SUCNR1	4523	0	-0.05	-1.36	-1.91
	1	MME	4532	0	-0.96	-3.97	-3.91
	1	LOC100507537	4533	0	-0.21	-1.43	-1.83
	1	LINC00880	4545	0	-0.5	-2.88	-2.3
	1	LINC00881	4546	0	-0.39	-2.1	-1.8
	1	SLITRK3	4577	0	-1.43	-6.32	-5.19
	1	LINC01322	4578	0	-2.26	-6.59	-6.83
	1	BCHE	4579	0	-0.35	-3.33	-3.78
	1	ACTRT3	4590	0	0.13	-0.74	-1.33
	1	SLC2A2	4605	0	-0.09	-1.11	-1.38
	1	TNFSF10	4611	0	-0.02	-1.92	-2.25
	1	SOX2-OT	4647	0	0.09	-1.46	-1.68
	1	LOC102724604	4648	0	-0.34	-1.35	-1.27
	1	EHHADH	4688	0	0.33	-0.99	-1.55
	1	FETUB	4705	0	0.01	-2.12	-2.23
	1	LOC101929337	4752	0	-0.18	-2.16	-1.94
	1	LINC00884	4758	0	-0.07	-1.02	-1.36
	1	BDH1	4801	0	0.2	-1.3	-2.04
	1	SLC26A1	4831	0	-0.01	-1.17	-1.55
	1	FAM53A	4844	0	0.07	-1.03	-1.2
	1	MIR5091	4929	0	0.41	-1.34	-1.9
	1	LINC01182	4930	0	-0.23	-1.52	-1.81
	1	LINC00504	4931	0	-0.33	-1.26	-1.41
	1	FGFBP2	4941	0	-0.19	-2.42	-2.37
	1	TAPT1	4943	0	-0.19	-1.09	-1.2
	1	QDPR	4947	0	0.4	-0.98	-1.25
	1	KCNIP4-IT1	4958	0	0.61	-1.45	-1.83
	1	GBA3	4961	0	-0.01	-3.14	-2.9
	1	LOC101928622	4982	0	0.17	-3.55	-3.68
	1	KLB	5004	0	0.3	-1.41	-2.13
	1	UGDH-AS1	5009	0	0.23	-0.76	-1.44
	1	SMIM14	5010	0	-0.09	-1.18	-1.29
	1	NIPAL1	5041	0	0.09	-1.5	-1.92
	1	TMPRSS11E	5105	0	0.58	-1.23	-2.35
	1	UGT2B17	5106	0	-0.68	-3.83	-3.71
	1	UGT2B7	5110	0	0.12	-1.74	-1.82
	1	UGT2B28	5112	0	-0.69	-2.71	-2.63
	1	SULT1E1	5115	0	-0.16	-3.79	-5.56
	1	AFP	5133	0	0.11	-2.49	-2.68
	1	AFM	5134	0	0.49	-1.12	-2.01
	1	MTHFD2L	5146	0	0.11	-0.67	-1.09
	1	NAAA	5159	0	-0.6	-1.93	-1.77
	1	SOWAHB	5174	0	0.14	-1.15	-1.76
	1	HSD17B13	5227	0	-0.18	-3.94	-4.12
	1	ABCG2	5237	0	-0.53	-2.82	-3
	1	LOC100507053	5264	0	0.88	-2.08	-3.06
	1	ADH4	5265	0	-0.25	-3.88	-4.08
	1	ADH6	5267	0	-0.39	-3.37	-3.77
	1	ADH1A	5268	0	-0.21	-3.05	-3.53
	1	ADH1B	5269	0	-0.59	-2.42	-2.66
	1	ADH1C	5270	0	-0.52	-3.46	-3.5
	1	ADH7	5271	0	0.32	-2.89	-3.79
	1	DDIT4L	5278	0	-0.5	-1.43	-1.37
	1	SLC39A8	5285	0	-0.29	-1.46	-1.46
	1	BDH2	5294	0	-0.24	-1.39	-1.18
	1	LOC101929448	5296	0	-0.36	-3.44	-3.46
	1	CXXC4	5297	0	-0.01	-1.08	-1.22
	1	HADH	5316	0	0.18	-1.2	-1.47
	1	ETNPPL	5322	0	-0.4	-2.81	-3.22
	1	NUDT6	5389	0	-0.13	-1.32	-1.87
	1	NR3C2	5462	0	-0.61	-1.72	-1.58
	1	GATB	5471	0	0.14	-0.51	-0.99
	1	DCHS2	5488	0	-1.15	-3.16	-2.47
	1	ETFDH	5510	0	0.14	-1.06	-1.69
	1	TMEM192	5525	0	-0.17	-0.97	-1.11
	1	ANXA10	5532	0	-0.53	-3.05	-3.12
	1	LOC100506085	5541	0	-0.74	-5.13	-5.97
	1	MFAP3L	5542	0	-0.18	-1.61	-1.92
	1	AADAT	5543	0	-0.51	-2.48	-2.78
	1	LOC90768	5565	0	0.17	-0.89	-0.77
	1	FAM92A1P2	5568	0	0.11	-0.85	-1.31
	1	WWC2-AS2	5569	0	-0.07	-1.05	-1.35
	1	LOC102723766	5581	0	-0.19	-2.6	-3.67
	1	LINC01093	5590	0	-1.23	-5.9	-5.55
	1	FAM149A	5602	0	0.06	-1.24	-1.31
	1	CYP4V2	5604	0	0.23	-0.49	-0.79
	1	KLKB1	5605	0	-0.35	-2.32	-2.97
	1	F11-AS1	5607	0	0	-2.14	-3.09
	1	CTD-3080P12.3	5634	0	-0.48	-2.3	-2.48
	1	LINC01018	5649	0	-0.88	-4.01	-3.67
	1	SRD5A1	5651	0	-0.08	-1.65	-1.73
	1	CMBL	5666	0	0.02	-2.66	-2.73
	1	LOC101929660	5696	0	-0.12	-1.52	-1.62
	1	TTC23L	5714	0	-0.39	-1.07	-1.09
	1	AGXT2	5718	0	-0.12	-2.23	-2.51
	1	PRLR	5719	0	0.16	-0.84	-1.27
	1	NADK2	5727	0	0.21	-0.75	-1.2
	1	RANBP3L	5728	0	-0.26	-4.08	-3.7
	1	C6	5759	0	-0.35	-1.45	-1.43
	1	LOC101926960	5765	0	-0.78	-5.39	-5.94
	1	CCDC152	5767	0	-0.43	-1.71	-1.79
	1	NDUFS4	5799	0	-0.35	-1.32	-1.18
	1	SETD9	5825	0	-0.03	-1.08	-1.06
	1	CD180	5868	0	-0.41	-1.2	-1.28
	1	LOC101928858	5869	0	-0.95	-2.95	-2.42
	1	MRPS36	5875	0	-0.43	-1.25	-1.1
	1	IQGAP2	5925	0	-0.4	-1.05	-0.99
	1	F2RL2	5926	0	0.16	-0.68	-1.2
	1	CRHBP	5931	0	-0.4	-3.12	-4.26
	1	DMGDH	5944	0	-0.33	-2.12	-2.37
	1	BHMT	5946	0	-0.34	-2.66	-2.14
	1	THBS4	5952	0	0.02	-0.93	-1.47
	1	SERINC5	5954	0	0.22	-0.6	-0.97
	1	DHFR	5961	0	-0.13	-1.78	-2.27
	1	ADGRV1	5996	0	-0.06	-2.96	-3.82
	1	LOC101929710	6018	0	-0.49	-1.75	-1.82
	1	LOC100133050	6032	0	0.1	-1.37	-1.62
	1	SLCO4C1	6036	0	0.51	-2.85	-2.55
	1	LOC100289673	6049	0	0.07	-1.17	-1.29
	1	TSLP	6052	0	0.45	-1.48	-1.55
	1	STARD4	6055	0	0.26	-0.95	-0.67
	1	STARD4-AS1	6056	0	0.24	-1.34	-1.86
	1	NREP	6057	0	-0.37	-1.91	-1.63
	1	KCNN2	6071	0	-1.75	-6.73	-7.38
	1	LOC101927078	6072	0	-1.27	-6.33	-6.53
	1	LOC102467217	6079	0	-0.18	-3.55	-4.17
	1	CDO1	6080	0	-0.26	-1.98	-2.07
	1	LOC101927460	6109	0	-0.09	-1.94	-2.4
	1	LOC102546228	6110	0	-0.88	-3.02	-2.8
	1	ALDH7A1	6113	0	-0.06	-1.71	-1.8
	1	MEGF10	6118	0	-1.13	-3.74	-2.93
	1	ACSL6	6133	0	-0.33	-1.11	-1.18
	1	CXCL14	6185	0	0.63	-2.96	-3.43
	1	SLC25A48	6187	0	-0.54	-1.84	-1.75
	1	LECT2	6189	0	-0.25	-1.81	-2.51
	1	SLC23A1	6224	0	0.27	-0.98	-1.74
	1	NDUFA2	6252	0	0.13	-0.85	-1
	1	JAKMIP2-AS1	6352	0	-0.7	-3.66	-4.5
	1	JAKMIP2	6353	0	-0.3	-3.54	-3.38
	1	LOC102546294	6359	0	-0.44	-1.81	-2.2
	1	SPINK9	6362	0	-0.02	-1.23	-1.94
	1	ADRB2	6365	0	-0.41	-2.17	-1.77
	1	LOC644762	6379	0	-0.38	-1.08	-0.87
	1	CCDC69	6405	0	-0.08	-1.04	-1.09
	1	LOC100652758	6413	0	-0.19	-1.07	-1.25
	1	FAXDC2	6424	0	-0.85	-2.29	-2.29
	1	LOC101927766	6451	0	0.14	-2.66	-3.44
	1	TENM2	6467	0	-0.58	-2.32	-2.22
	1	CTB-178M22.2	6468	0	-0.37	-1.63	-1.55
	1	LOC101927969	6475	0	-2.11	-5	-4.58
	1	LOC285593	6505	0	-0.02	-1.67	-1.37
	1	DRD1	6513	0	-1.78	-5.14	-4.22
	1	SFXN1	6514	0	-0.08	-0.95	-1.33
	1	SLC34A1	6543	0	-0.01	-4.12	-4.41
	1	F12	6544	0	0.01	-0.87	-1.24
	1	GMCL1P1	6562	0	0.06	-1.04	-1.29
	1	BPHL	6634	0	0.19	-1.25	-1.9
	1	ECI2	6644	0	-0.2	-1.63	-1.98
	1	LOC101928253	6693	0	-0.59	-2.88	-3.48
	1	NHLRC1	6720	0	0.27	-0.8	-1.34
	1	ALDH5A1	6737	0	-0.14	-1.09	-1.33
	1	HIST1H4C	6767	0	0.09	-0.87	-1.02
	1	HIST1H2BC	6769	0	-0.39	-1.22	-1.26
	1	HIST1H4D	6774	0	-0.06	-0.83	-1
	1	HCG27	6913	0	0.08	-0.87	-0.93
	1	HSD17B8	7012	0	-0.2	-1.78	-2.09
	1	MIR219A1	7013	0	0.27	-1.12	-1.46
	1	LINC01016	7036	0	0.13	-1.29	-1.58
	1	TCP11	7049	0	-0.77	-2.57	-2.34
	1	CCDC167	7090	0	0.14	-0.66	-1.2
	1	GLO1	7095	0	-0.18	-1.05	-1.03
	1	KIF6	7101	0	-0.79	-2.37	-1.88
	1	APOBEC2	7109	0	0.31	-0.89	-1.27
	1	OARD1	7110	0	-0.13	-0.77	-1.03
	1	GNMT	7144	0	-2.14	-6.31	-5.51
	1	DNPH1	7156	0	0.05	-0.7	-0.97
	1	LINC01512	7175	0	0.01	-1.22	-1.37
	1	MRPL14	7178	0	0.13	-0.65	-1.06
	1	SLC29A1	7181	0	0.06	-1	-1.15
	1	LOC101926898	7198	0	-0.46	-1.08	-1
	1	CYP39A1	7199	0	-0.35	-2.56	-2.91
	1	MUT	7213	0	-0.05	-1.62	-1.61
	1	GLYATL3	7215	0	-1.71	-4.96	-4.83
	1	TRAM2-AS1	7225	0	-0.52	-1.77	-1.82
	1	LOC730101	7226	0	0.21	-2.66	-3.36
	1	TMEM14A	7227	0	0.26	-0.86	-1.14
	1	GSTA7P	7228	0	-0.76	-5.36	-6.38
	1	GSTA2	7229	0	-1.26	-6.44	-6.67
	1	GSTA1	7230	0	-0.26	-4.83	-3.81
	1	GSTA5	7231	0	-1.88	-6.35	-5.84
	1	GSTA3	7232	0	-0.44	-4.41	-3.73
	1	GSTA4	7233	0	-0.03	-0.81	-1
	1	MLIP	7247	0	0.11	-1.08	-1.71
	1	LGSN	7270	0	-0.71	-4.82	-4.79
	1	LINC01621	7317	0	0.39	-3.49	-3.85
	1	BCKDHB	7320	0	-0.22	-1.28	-1.47
	1	KLHL32	7380	0	-0.02	-1.23	-1.7
	1	COQ3	7386	0	0.13	-0.65	-0.88
	1	LOC100996634	7423	0	-0.7	-2.59	-2.65
	1	DDO	7435	0	0.27	-0.65	-0.91
	1	WISP3	7447	0	-0.19	-2.41	-3.23
	1	TUBE1	7448	0	-0.33	-1.64	-1.5
	1	FAM229B	7449	0	-0.32	-1.24	-1.07
	1	TRAPPC3L	7467	0	-0.09	-1.26	-1.54
	1	FAM184A	7487	0	0.22	-1.71	-2.35
	1	TPD52L1	7501	0	-0.27	-1.12	-1.37
	1	HEY2	7504	0	-0.08	-1.13	-1.32
	1	ENPP3	7529	0	-0.89	-3.49	-3.65
	1	LOC101928304	7554	0	0.35	-0.83	-1.3
	1	CCDC28A	7582	0	-0.1	-1.01	-0.98
	1	LOC645434	7589	0	-0.71	-5.94	-5.37
	1	LINC01277	7594	0	-0.27	-2.09	-2.94
	1	AIG1	7595	0	-0.03	-0.96	-1.46
	1	KATNBL1P6	7616	0	0.34	-1.22	-1.43
	1	RAET1E-AS1	7634	0	0.2	-0.7	-1.27
	1	IYD	7642	0	-0.45	-2.22	-2.56
	1	ESR1	7650	0	-0.06	-3.27	-3.09
	1	MIR3163	7652	0	0.38	-0.86	-1.52
	1	ACAT2	7693	0	-0.39	-2.11	-2.13
	1	SLC22A1	7702	0	-0.18	-2.66	-3.41
	1	LPAL2	7705	0	-0.55	-3.06	-3.97
	1	LPA	7706	0	-0.88	-5.06	-5.09
	1	PACRG	7712	0	0.02	-1.2	-1.64
	1	UNC93A	7734	0	0.64	-2.67	-2.76
	1	TTLL2	7735	0	0.37	-1.26	-1.97
	1	LINC00242	7754	0	0.31	-1.11	-1.79
	1	GPR146	7779	0	0.16	-0.68	-0.94
	1	GPER1	7780	0	-0.02	-2.13	-2.57
	1	ZFAND2A	7781	0	0.15	-0.72	-1.07
	1	ELFN1	7789	0	0.38	-1.31	-1.51
	1	PMS2CL	7844	0	-0.22	-1.2	-1.13
	1	RPA3	7852	0	-0.11	-1.19	-1.27
	1	NXPH1	7858	0	0.01	-1.33	-1.46
	1	DGKB	7867	0	-0.2	-1.28	-1.72
	1	AGMO	7868	0	-0.35	-2.17	-2.47
	1	ISPD	7871	0	-0.21	-1.39	-1.19
	1	ISPD-AS1	7872	0	-0.02	-1.26	-1.07
	1	HIBADH	7940	0	-0.06	-1.27	-1.5
	1	CHN2	7949	0	-0.7	-1.79	-1.72
	1	POU6F2-AS1	8020	0	0.36	-1.23	-2.19
	1	SUGCT	8026	0	-0.12	-1.84	-2.38
	1	PSMA2	8033	0	-0.06	-1.22	-1.23
	1	MRPL32	8034	0	-0.34	-1.02	-1.03
	1	POLD2	8052	0	-0.52	-1.66	-1.7
	1	CAMK2B	8055	0	0.31	-1.33	-1.51
	1	IGFBP3	8078	0	-0.35	-1.78	-2.07
	1	CDC14C	8088	0	-0.13	-3.26	-3.32
	1	ZPBP	8089	0	-0.53	-1.5	-1.54
	1	DDC	8092	0	0.11	-1.97	-2.9
	1	ZNF680	8120	0	-0.29	-1.25	-1.45
	1	FZD9	8169	0	0.29	-0.81	-0.94
	1	MLXIPL	8173	0	0.01	-1.12	-1.66
	1	MIR590	8186	0	0.26	-0.55	-0.94
	1	TMEM120A	8210	0	-0.26	-1.39	-1.51
	1	SSC4D	8216	0	-0.3	-1.02	-1.09
	1	LOC101927269	8239	0	-1.5	-4.28	-3.73
	1	TP53TG1	8255	0	0.33	-1.26	-1.18
	1	RUNDC3B	8259	0	-0.09	-1.57	-1.79
	1	ZNF804B	8266	0	-0.34	-1.07	-1.08
	1	DPY19L2P4	8268	0	0.05	-1.02	-0.8
	1	CYP51A1	8280	0	-0.05	-1	-0.83
	1	SLC25A13	8310	0	-0.12	-1.18	-1.59
	1	MIR591	8311	0	0.25	-0.78	-1.06
	1	C7ORF76	8312	0	0.47	-3.26	-3.45
	1	CYP3A43	8350	0	-1.95	-5.93	-6.18
	1	GJC3	8353	0	-0.43	-2.23	-1.79
	1	AZGP1	8354	0	-0.44	-1.58	-1.52
	1	TFR2	8395	0	0.04	-0.74	-1.14
	1	ZNHIT1	8417	0	-0.2	-1.16	-1.42
	1	CLDN15	8418	0	-0.03	-1.17	-1.6
	1	COL26A1	8422	0	-0.09	-2.76	-2.77
	1	POLR2J	8433	0	-0.21	-1.17	-1.14
	1	MIR3666	8497	0	0.11	-0.82	-1.02
	1	WNT2	8514	0	0.23	-3.36	-4.12
	1	CPED1	8522	0	-0.58	-1.55	-1.3
	1	LOC100506682	8544	0	0.37	-1.82	-2.31
	1	TSPAN33	8573	0	-0.36	-2.14	-2.03
	1	SMO	8574	0	-0.16	-2.31	-2.45
	1	KLHDC10	8581	0	0.08	-0.6	-1.04
	1	AKR1D1	8627	0	-0.69	-4.97	-4.54
	1	ZNF425	8710	0	0.02	-1.15	-1.05
	1	ATP6V0E2	8724	0	-0.2	-1.29	-1.17
	1	RARRES2	8728	0	0.12	-1.49	-1.57
	1	AOC1	8742	0	0.32	-2.73	-3.75
	1	TMUB1	8751	0	0.23	-0.67	-0.83
	1	PAXIP1-AS1	8771	0	-0.41	-1.27	-1.34
	1	KBTBD11-OT1	8808	0	0.32	-1.54	-1.9
	1	KBTBD11	8809	0	-0.38	-1.31	-1.13
	1	LOC101927815	8811	0	-0.44	-1.94	-2.04
	1	MSRA	8834	0	0.2	-0.7	-1.11
	1	LINCR-0001	8835	0	0.44	-0.89	-1.5
	1	LOC100506990	8864	0	-0.26	-0.96	-1.03
	1	NAT2	8888	0	-0.15	-1.42	-1.98
	1	PIWIL2	8915	0	-0.22	-1.36	-1.81
	1	PEBP4	8925	0	-0.02	-2.99	-2.19
	1	R3HCC1	8936	0	-0.36	-1.05	-1.03
	1	SLC25A37	8940	0	-0.42	-1.15	-1.08
	1	ADRA1A	8958	0	0.05	-1.83	-2.31
	1	LOC102723701	9013	0	-0.76	-2.44	-2.62
	1	IDO2	9037	0	-1.93	-5.59	-5.79
	1	SMIM19	9054	0	-0.31	-1.82	-1.74
	1	SNTG1	9071	0	-0.73	-4.63	-4.69
	1	OPRK1	9078	0	-0.35	-2.25	-2.57
	1	LOC101929528	9100	0	-0.07	-1.87	-1.89
	1	CYP7A1	9102	0	1.52	-7.34	-8.15
	1	UG0898H09	9114	0	-1.37	-5.19	-5.59
	1	TTPA	9116	0	0.52	-1.16	-1.78
	1	YTHDF3-AS1	9117	0	0.22	-1.42	-2.18
	1	C8ORF46	9133	0	-0.04	-1.6	-2.44
	1	SLC10A5	9206	0	-0.3	-1.92	-2.59
	1	CA3-AS1	9217	0	-0.3	-1.94	-1.92
	1	CA2	9218	0	-0.7	-2.28	-2.08
	1	SLC7A13	9220	0	0.12	-1.16	-1.48
	1	CNBD1	9225	0	-0.74	-1.73	-1.53
	1	DECR1	9231	0	0.22	-0.57	-1.02
	1	RAD54B	9252	0	0.14	-0.93	-1.2
	1	SDC2	9270	0	-0.3	-1.72	-1.95
	1	MATN2	9276	0	-0.35	-1.5	-1.19
	1	HRSP12	9280	0	-0.04	-1.17	-1.33
	1	DPYS	9321	0	-0.09	-1.84	-2.41
	1	NDUFB9	9386	0	-0.12	-0.98	-1.29
	1	ZNF572	9389	0	-0.25	-1.29	-1.31
	1	CCDC26	9415	0	-0.42	-2.2	-2.19
	1	NCRNA00250	9438	0	-1.21	-3.61	-3.21
	1	LOC100288181	9459	0	0.12	-1.43	-1.44
	1	LOC100133669	9464	0	-0.12	-3.07	-3.94
	1	LY6E	9466	0	0.32	-0.6	-1.12
	1	MIR6845	9496	0	-0.17	-1.23	-1.18
	1	C8ORF82	9532	0	0.21	-1.14	-1.05
	1	MPDZ	9593	0	-0.32	-1.22	-1.41
	1	CNTLN	9604	0	-0.15	-1.31	-1.4
	1	TAF1L	9649	0	-0.34	-1.48	-1.33
	1	B4GALT1-AS1	9655	0	-0.78	-2.34	-2.41
	1	AQP7	9659	0	0.09	-1.37	-2.18
	1	ENHO	9678	0	-0.71	-4.16	-4.56
	1	CNTFR-AS1	9680	0	-1.22	-3.55	-3.02
	1	RPP25L	9681	0	0.32	-0.7	-1.1
	1	ARID3C	9683	0	-0.29	-2.57	-3.21
	1	IL11RA	9686	0	0.21	-0.94	-1.28
	1	FAM166B	9705	0	0.25	-0.66	-1
	1	HINT2	9721	0	-0.21	-1.34	-1.63
	1	GNE	9730	0	-0.74	-2.22	-2.18
	1	GRHPR	9736	0	-0.51	-1.87	-2.09
	1	ALDH1B1	9747	0	0.31	-1.03	-1.09
	1	KGFLP2	9757	0	0.06	-0.83	-1
	1	GXYLT1P3	9759	0	-0.09	-1.84	-2.37
	1	NMRK1	9818	0	-0.18	-1.58	-1.61
	1	PSAT1	9832	0	-0.39	-2.76	-3.58
	1	MIR4290HG	9879	0	0.34	-1.98	-2.45
	1	ECM2	9894	0	-0.25	-1.21	-1.12
	1	NUTM2F	9918	0	-0.4	-1.16	-1.03
	1	FBP2	9922	0	0.12	-1	-1.41
	1	FANCC	9930	0	-0.69	-2.14	-2.26
	1	STX17-AS1	9978	0	-0.13	-1.91	-2.42
	1	GRIN3A	9993	0	0.12	-1.35	-2.26
	1	PPP3R2	9994	0	0.1	-1.01	-1.36
	1	OR13C9	10003	0	-0.09	-2.44	-2.82
	1	LRRC37A5P	10038	0	-0.65	-3.14	-3.12
	1	DNAJC25	10039	0	-0.14	-1.73	-2.02
	1	HSDL2	10046	0	0.14	-0.6	-0.99
	1	SLC31A1	10056	0	0.2	-0.62	-0.92
	1	HDHD3	10061	0	0.35	-0.9	-1.53
	1	ALAD	10062	0	0.04	-1.73	-1.77
	1	AMBP	10067	0	-0.05	-1.12	-1.21
	1	LOC101928797	10086	0	0.28	-3.04	-4.19
	1	SWI5	10193	0	0.13	-0.73	-1.04
	1	DOLPP1	10218	0	0.27	-0.59	-0.91
	1	CRAT	10219	0	0.13	-0.56	-0.92
	1	UCK1	10252	0	-0.08	-1.09	-1.26
	1	SURF1	10278	0	0.04	-0.86	-1.2
	1	ADAMTS13	10283	0	-0.16	-1.6	-1.78
	1	DBH	10288	0	0.05	-2.08	-2.8
	1	DBH-AS1	10289	0	-0.07	-2.06	-2.54
	1	SARDH	10290	0	0.1	-1.71	-2.05
	1	FAM69B	10328	0	0.18	-1.01	-1.09
	1	PNPLA7	10380	0	0.19	-0.73	-0.97
	1	PLCXD1	10391	0	-0.55	-1.79	-1.84
	1	ASMTL	10401	0	0.07	-1.09	-1.08
	1	XG	10408	0	-0.1	-2	-1.76
	1	GYG2	10409	0	0.17	-0.79	-1.47
	1	TCEANC	10442	0	-0.23	-0.98	-1.17
	1	ASB9	10451	0	-1.33	-3.8	-3.42
	1	TMEM27	10459	0	-0.12	-1.37	-1.57
	1	OTC	10532	0	0.33	-0.8	-1
	1	TSPAN7	10533	0	-0.85	-2.71	-2.43
	1	MID1IP1-AS1	10534	0	-0.06	-1.14	-1.12
	1	MAOA	10546	0	-0.3	-1.34	-1.47
	1	RGN	10564	0	-0.01	-1.77	-2.17
	1	NDUFB11	10565	0	0.2	-0.87	-1.17
	1	CFP	10577	0	-1.03	-3.2	-3.19
	1	EBP	10588	0	-0.03	-1.69	-1.78
	1	SUV39H1	10593	0	-0.36	-1.11	-1.02
	1	GLOD5	10594	0	-0.56	-1.48	-1.48
	1	CCNB3	10623	0	-0.01	-1	-1.35
	1	XAGE3	10630	0	-0.22	-1.76	-2.05
	1	HSD17B10	10640	0	-0.11	-1.17	-1.57
	1	FAM104B	10656	0	-0.36	-1.23	-1.2
	1	AR	10687	0	0.07	-1.47	-1.76
	1	GJB1	10714	0	-0.2	-1.38	-1.74
	1	LOC101928259	10731	0	0.25	-0.88	-1.16
	1	SLC16A2	10743	0	-0.08	-1.49	-1.52
	1	BRDTP1	10782	0	-0.03	-1.52	-2.05
	1	TAF7L	10800	0	0.42	-1.05	-1.69
	1	NXF5	10811	0	0.47	-1.15	-2.17
	1	IL1RAPL2	10847	0	-1.06	-3.89	-3.9
	1	NRK	10848	0	-0.03	-3.42	-3.87
	1	SERPINA7	10849	0	-0.02	-1.18	-1.55
	1	RNF128	10852	0	0.22	-0.7	-0.86
	1	PRPS1	10860	0	-0.14	-1	-1.03
	1	RGAG1	10877	0	0.28	-1.14	-0.98
	1	LINC00890	10883	0	-1.62	-7.38	-8.14
	1	TRPC5	10885	0	-0.1	-1.56	-2.21
	1	TRPC5OS	10886	0	-0.16	-0.97	-1.13
	1	ZCCHC16	10887	0	0.23	-1.57	-1.65
	1	IL13RA2	10891	0	0.03	-5.55	-6.19
	1	PGRMC1	10905	0	0.07	-1.09	-1.21
	1	SLC25A5-AS1	10907	0	0.19	-1.12	-1.92
	1	GLUD2	10932	0	-0.14	-1.61	-1.99
	1	MBNL3	10962	0	-0.29	-1.19	-0.97
	1	F9	11001	0	-0.06	-1.42	-1.65
	1	ATP11C	11003	0	-0.15	-1.55	-1.5
	1	CXORF66	11005	0	-0.26	-2.92	-3.45
	1	FMR1-AS1	11021	0	0.38	-1.23	-1.44
	1	PNMA6A	11048	0	0.14	-0.73	-1.06
	1	F8	11099	0	-0.38	-1.01	-0.88
	1	TTTY10	11131	0	0.11	-1.25	-1
	1	AKR1C4	11160	0	0.1	-1.81	-2.56
	1	NET1	11162	0	-0.65	-1.68	-1.39
	1	CALML3-AS1	11163	0	-0.41	-1.87	-1.69
	1	NUDT5	11200	0	-0.05	-0.83	-1.18
	1	PHYH	11208	0	-0.18	-1.61	-2
	1	CDNF	11215	0	-0.58	-2.45	-2.37
	1	CASC10	11254	0	0.03	-2.8	-3.2
	1	MSRB2	11266	0	-0.17	-0.92	-1.1
	1	LINC01552	11267	0	-0.54	-1.76	-1.81
	1	C10ORF67	11268	0	-0.44	-3.06	-3.1
	1	THNSL1	11275	0	-0.01	-1.37	-1.8
	1	ACBD5	11287	0	0.02	-0.86	-1.03
	1	PARD3-AS1	11321	0	-0.1	-1.06	-0.92
	1	ZNF32	11348	0	-0.44	-1.3	-1.1
	1	FAM35BP	11372	0	-0.25	-2.11	-2.07
	1	OGDHL	11399	0	-0.09	-1.29	-1.82
	1	ASAH2	11410	0	0.34	-1.96	-1.52
	1	SGMS1-AS1	11412	0	-0.07	-1.32	-1.36
	1	A1CF	11414	0	0.12	-0.55	-1.01
	1	LINC00844	11429	0	-0.73	-4.81	-4.2
	1	CCEPR	11430	0	0.21	-1.09	-0.79
	1	TMEM26-AS1	11439	0	0.32	-0.82	-0.97
	1	LINC01515	11453	0	-0.18	-1.35	-1.75
	1	CTNNA3	11454	0	-1.9	-6	-5.29
	1	LOC101928961	11455	0	-2.41	-6.74	-6.72
	1	LRRTM3	11456	0	-1.41	-6.17	-6.13
	1	DNAJC12	11457	0	-0.57	-2.72	-2.87
	1	ATOH7	11462	0	0.26	-1.84	-2.37
	1	PBLD	11463	0	-0.41	-1.9	-2.21
	1	NODAL	11493	0	0.26	-0.93	-1.2
	1	PCBD1	11498	0	-0.4	-1.62	-1.96
	1	C10ORF105	11503	0	-0.34	-2.03	-1.87
	1	MIR7152	11505	0	-0.64	-1.62	-1.49
	1	ADK	11547	0	0.09	-1.14	-1.37
	1	LOC102723439	11548	0	0.1	-1.22	-1.64
	1	PPIF	11570	0	0.17	-0.62	-0.91
	1	EIF5AL1	11572	0	-0.07	-0.91	-1.16
	1	TMEM254-AS1	11581	0	-0.5	-1.24	-1.19
	1	FAM213A	11588	0	0.33	-0.8	-1.02
	1	ADIRF	11605	0	-0.01	-1.6	-1.66
	1	GLUD1	11607	0	-0.38	-1.62	-1.59
	1	LINC00864	11613	0	0.19	-2	-2.52
	1	PANK1	11640	0	0.01	-1.53	-1.99
	1	MIR107	11641	0	0.4	-1.42	-1.95
	1	CYP26A1	11666	0	0.99	-4.38	-3.18
	1	LGI1	11673	0	-0.56	-4.85	-5.85
	1	PIPSL	11675	0	0.22	-0.7	-1.15
	1	CYP2C9	11684	0	-0.01	-1.73	-2.34
	1	CYP2C8	11685	0	-0.05	-2.54	-2.44
	1	HOGA1	11715	0	-0.42	-2.27	-2.12
	1	C10ORF62	11716	0	-0.41	-2.5	-2.01
	1	MORN4	11718	0	-0.41	-1.5	-1.23
	1	PKD2L1	11747	0	0.2	-0.68	-1.04
	1	OLMALINC	11749	0	-0.49	-2.71	-2.38
	1	SEMA4G	11756	0	0.31	-0.72	-1.34
	1	TAF5	11801	0	-0.16	-0.81	-1.01
	1	GPAM	11838	0	0.31	-1.54	-2.06
	1	ADRB1	11854	0	-0.43	-1.87	-1.49
	1	PSTK	11910	0	0.16	-0.65	-1.17
	1	ACADSB	11912	0	-0.45	-2.44	-2.62
	1	LHPP	11918	0	-0.03	-1.35	-1.48
	1	MGMT	11945	0	0.03	-1.51	-1.74
	1	LINC01168	11962	0	-0.23	-1.12	-1.37
	1	ADGRA1	11963	0	0.32	-1.42	-2.65
	1	FUOM	11971	0	0.11	-1.32	-1.87
	1	ECHS1	11972	0	0.16	-1.02	-1.39
	1	CYP2E1	11978	0	-0.74	-3.42	-4.28
	1	SIRT3	11985	0	-0.14	-1.11	-1.19
	1	SIGIRR	11995	0	-0.17	-1.36	-1.53
	1	FAM99B	12042	0	0.17	-1.73	-2.4
	1	MRPL23	12051	0	0.24	-0.86	-0.98
	1	TH	12060	0	0.47	-3.49	-3.39
	1	ASCL2	12062	0	-0.05	-1.01	-1.42
	1	PGAP2	12088	0	0.16	-0.44	-0.85
	1	HBD	12100	0	-0.14	-1.62	-1.3
	1	OR51Q1	12107	0	-0.19	-1.38	-1.38
	1	OR51I1	12108	0	-0.39	-1.24	-1.33
	1	HPX	12132	0	0.16	-0.83	-1.13
	1	MIR4486	12271	0	0.19	-1.67	-1.56
	1	GAS2	12279	0	0	-1.69	-2.57
	1	LUZP2	12282	0	-0.23	-1.51	-1.97
	1	BBOX1	12288	0	-0.61	-5.46	-5.57
	1	BBOX1-AS1	12289	0	-0.39	-2.92	-3.5
	1	CCDC73	12314	0	-0.51	-1.95	-1.65
	1	CAT	12331	0	-0.26	-1.8	-2.24
	1	MAPK8IP1	12372	0	-0.15	-1.35	-1
	1	PACSIN3	12393	0	-0.9	-2.43	-2
	1	AGBL2	12411	0	-0.38	-2.22	-2.72
	1	LRRC55	12420	0	-0.98	-3.56	-3.45
	1	GLYAT	12445	0	-0.62	-3.93	-4.58
	1	GLYATL1	12446	0	0.03	-1.34	-2.15
	1	PTGDR2	12472	0	-0.25	-1.94	-2.01
	1	ZP1	12473	0	0.31	-0.98	-1.36
	1	PGA5	12481	0	0.03	-2.41	-2.5
	1	VWCE	12482	0	0.62	-1.5	-1.89
	1	TKFC	12484	0	0.02	-2.27	-2.11
	1	FADS2	12500	0	-0.19	-1.65	-1.7
	1	SLC22A24	12546	0	0.2	-3.46	-4.94
	1	SLC22A10	12548	0	-0.89	-4.87	-4.75
	1	MACROD1	12564	0	-0.11	-1.73	-2.06
	1	TEX40	12577	0	0.34	-1.09	-1.9
	1	TM7SF2	12608	0	-0.14	-2.2	-2.57
	1	SPDYC	12613	0	-0.83	-2.71	-2.71
	1	MIR4489	12634	0	0.2	-1.35	-1.48
	1	B4GAT1	12667	0	0.22	-0.8	-1.1
	1	CTSF	12676	0	0.03	-1.03	-1.2
	1	CCS	12678	0	-0.36	-1.41	-1.57
	1	SPTBN2	12682	0	0.27	-0.95	-1.44
	1	ACY3	12715	0	-0.55	-2.27	-2.4
	1	ANO1-AS2	12744	0	-0.24	-2.79	-2.08
	1	ANO1	12745	0	0.31	-1.42	-1.14
	1	ZNF705E	12762	0	-0.26	-1.24	-1.17
	1	DEFB108B	12763	0	0.23	-0.93	-1.41
	1	STARD10	12782	0	0.11	-0.97	-1.7
	1	MOGAT2	12822	0	0.2	-1.68	-2.49
	1	DGAT2	12823	0	-0.19	-2.48	-3.24
	1	GDPD4	12837	0	0.62	-1.46	-2.39
	1	AQP11	12840	0	0.11	-1.42	-2.16
	1	THRSP	12846	0	0.67	-4.43	-3.2
	1	NDUFC2	12847	0	0.04	-1.01	-1.52
	1	KCTD21-AS1	12849	0	0.3	-1.6	-2.21
	1	FOLH1B	12888	0	-0.31	-3.81	-5.05
	1	TMEM133	12940	0	-0.35	-1.02	-0.86
	1	ACAT1	12985	0	0.01	-0.95	-1.34
	1	C11ORF65	12988	0	-0.08	-1.1	-1.49
	1	ARHGAP20	12996	0	0.17	-2	-1.71
	1	APOA1-AS	13047	0	-0.34	-1.31	-1.35
	1	TMPRSS4	13064	0	-0.22	-1.42	-1.27
	1	TTC36	13078	0	-0.15	-3.47	-3.37
	1	TMEM25	13079	0	0	-0.97	-1.28
	1	USP2-AS1	13107	0	0	-2.31	-2
	1	SC5D	13120	0	-0.26	-1.75	-1.39
	1	LOC341056	13130	0	-0.1	-0.77	-1.03
	1	HEPACAM	13149	0	-0.63	-4.31	-3.83
	1	CCDC15	13150	0	0.01	-1.08	-1.53
	1	FEZ1	13154	0	-0.25	-1.63	-1.25
	1	EI24	13156	0	0.31	-0.88	-1.11
	1	FOXRED1	13171	0	0.08	-0.87	-1.33
	1	LOC101929427	13177	0	0.4	-3.67	-3.24
	1	TP53AIP1	13187	0	0.17	-0.93	-1.28
	1	ADAMTS8	13197	0	0.13	-1.4	-1.12
	1	B3GAT1	13213	0	-1.36	-3.83	-3.22
	1	LOC283177	13214	0	-0.31	-1.88	-2.41
	1	SLC6A12	13218	0	0.09	-2.08	-2.34
	1	LOC100049716	13226	0	-0.27	-0.98	-1.11
	1	LINC00940	13236	0	0.22	-1.14	-1.22
	1	RBP5	13320	0	-0.12	-1.64	-2.47
	1	CLEC1B	13369	0	-0.17	-3.84	-4.94
	1	PRB1	13409	0	0.06	-2.16	-1.87
	1	PRB2	13410	0	0	-1.06	-1.45
	1	LINC01252	13411	0	0.34	-0.9	-1.69
	1	GRIN2B	13435	0	0.43	-3.87	-4.14
	1	PLBD1-AS1	13438	0	-0.1	-1.2	-1.17
	1	C12ORF60	13443	0	-0.17	-1.09	-1.24
	1	SLCO1B3	13468	0	-0.36	-3.22	-3.29
	1	SPX	13476	0	-0.11	-1.15	-1.43
	1	GYS2	13477	0	-0.51	-1.92	-1.96
	1	ABCC9	13480	0	-0.19	-1.76	-1.8
	1	MIR920	13486	0	-0.17	-2.27	-2.48
	1	LOC101928471	13487	0	-0.39	-2.17	-2.51
	1	LYRM5	13492	0	-0.19	-1.59	-1.35
	1	METTL20	13532	0	0.16	-1.2	-1.53
	1	SLC38A4	13574	0	-0.12	-1.91	-2.58
	1	LOC100506125	13601	0	-0.31	-1.38	-1.49
	1	FAM186B	13625	0	0	-0.84	-1.04
	1	GPD1	13638	0	0.34	-1.26	-1.89
	1	COX14	13639	0	0.14	-0.52	-0.92
	1	OR7E47P	13667	0	0.19	-1.23	-2.2
	1	SP7	13699	0	0.2	-1.47	-2.1
	1	AMHR2	13701	0	0.25	-2.85	-3.63
	1	PPP1R1A	13729	0	-1.5	-5.18	-5.46
	1	BLOC1S1	13733	0	-0.57	-1.61	-1.52
	1	PMEL	13744	0	-0.24	-1.44	-1.9
	1	SUOX	13747	0	0.02	-0.99	-1.29
	1	SLC39A5	13760	0	0.23	-1.9	-2.24
	1	COQ10A	13762	0	-0.1	-2.3	-2.37
	1	PRIM1	13781	0	-0.41	-1.29	-1.31
	1	HSD17B6	13782	0	0.31	-2.23	-2.57
	1	RDH16	13784	0	0.67	-2.62	-2.97
	1	XRCC6BP1	13830	0	-0.22	-2.25	-1.83
	1	FAM19A2	13835	0	-0.28	-1.2	-0.92
	1	AVPR1A	13841	0	0.1	-2.76	-2.6
	1	PTPRR	13895	0	-1.11	-2.88	-2.8
	1	LGR5	13897	0	-0.1	-1.8	-2.45
	1	NUDT4	13964	0	-0.27	-1.25	-0.97
	1	CRADD	13969	0	-0.16	-1.17	-1.23
	1	SLC17A8	14013	0	-0.55	-3.83	-4.26
	1	SPIC	14020	0	-0.56	-3.55	-3.36
	1	ASCL1	14033	0	-1.12	-4.08	-3.26
	1	TTC41P	14038	0	-0.85	-2.03	-1.8
	1	SLC41A2	14048	0	0	-0.83	-1.14
	1	LOC414300	14051	0	-0.25	-1.2	-1.17
	1	ASCL4	14071	0	-0.35	-1.1	-0.91
	1	DAO	14082	0	0.18	-2.1	-2.26
	1	USP30-AS1	14085	0	-0.53	-2.14	-2.15
	1	ACACB	14088	0	-0.24	-1.4	-1.76
	1	MMAB	14093	0	0.01	-1.63	-1.96
	1	FAM222A-AS1	14096	0	0.29	-1.81	-2.81
	1	CUX2	14115	0	-0.4	-1.62	-1.56
	1	ALDH2	14121	0	-0.35	-1.82	-1.94
	1	ERP29	14127	0	-0.17	-0.85	-1.07
	1	RITA1	14142	0	0.3	-0.85	-1.08
	1	RFC5	14165	0	-0.01	-0.72	-1.06
	1	PXN-AS1	14182	0	0.3	-0.79	-0.83
	1	PLA2G1B	14185	0	-0.91	-3.02	-3.13
	1	COX6A1	14187	0	-0.15	-0.85	-1.1
	1	COQ5	14193	0	-0.13	-1.02	-1.24
	1	ACADS	14199	0	0.2	-1.13	-1.49
	1	HNF1A	14202	0	0.19	-0.54	-0.98
	1	HCAR2	14232	0	0.14	-1.62	-1.19
	1	PXMP2	14306	0	-0.09	-2.13	-2.4
	1	CRYL1	14328	0	0	-0.93	-1.29
	1	MIR4499	14329	0	0.02	-1.38	-1.71
	1	N6AMT2	14332	0	-0.37	-1.44	-1.6
	1	MRPL57	14337	0	-0.44	-1.46	-1.59
	1	MTUS2-AS1	14393	0	-0.02	-0.93	-1.15
	1	LINC00365	14396	0	-0.15	-1.86	-2.24
	1	LINC01058	14399	0	-0.71	-1.85	-1.61
	1	LINC00398	14403	0	-0.39	-2.2	-2.18
	1	N4BP2L1	14413	0	-0.59	-1.89	-1.76
	1	KBTBD7	14458	0	0.02	-0.81	-1.09
	1	LINC00390	14476	0	0.1	-2.29	-2.89
	1	TUSC8	14481	0	0.13	-1.88	-2.24
	1	ESD	14502	0	-0.23	-0.91	-1.03
	1	CDADC1	14518	0	0.03	-0.87	-1.01
	1	EBPL	14524	0	-0.41	-1.7	-1.84
	1	CTAGE10P	14526	0	0.2	-1.86	-2.5
	1	ST13P4	14534	0	0.24	-1.86	-2.16
	1	DHRS12	14547	0	-0.24	-1.25	-1.35
	1	LINC00282	14548	0	-0.12	-1.45	-2.01
	1	KLF12	14580	0	-0.27	-1.5	-1.34
	1	MYCBP2-AS1	14592	0	0.05	-0.96	-0.72
	1	SLITRK1	14607	0	-0.51	-1.66	-1.66
	1	SLITRK6	14608	0	-1.52	-4.11	-3.78
	1	GPC5-AS2	14616	0	-0.47	-2.17	-2.43
	1	CLYBL	14655	0	0.21	-1.13	-1.51
	1	TEX30	14677	0	-0.14	-1.39	-1.65
	1	MYO16-AS1	14693	0	0.4	-1.83	-1.57
	1	ATP11AUN	14719	0	0.1	-0.91	-1.56
	1	GRTP1	14732	0	-0.01	-1.03	-1.46
	1	CCNB1IP1	14754	0	-0.39	-1.5	-1.62
	1	PNP	14763	0	-0.33	-1.52	-1.9
	1	NDRG2	14774	0	-0.49	-1.39	-1.22
	1	TPPP2	14776	0	-0.7	-3.35	-3.58
	1	RNASE13	14777	0	0.56	-2.1	-3.04
	1	LOC101926933	14805	0	-0.21	-1.46	-1.59
	1	HAUS4	14806	0	-0.78	-1.9	-1.61
	1	PPP1R3E	14817	0	0.13	-0.73	-1.15
	1	DHRS2	14830	0	0.65	-3.74	-2.86
	1	DHRS4-AS1	14831	0	-0.02	-2.11	-2.17
	1	DHRS4	14832	0	-0.56	-2.07	-2.39
	1	DHRS4L2	14833	0	-0.22	-1.72	-2.2
	1	DHRS4L1	14834	0	0.28	-1.51	-2.5
	1	LRRC16B	14835	0	-0.6	-3.25	-3.2
	1	CPNE6	14836	0	-0.14	-2.28	-2.49
	1	NRL	14837	0	0.04	-1.09	-0.87
	1	PCK2	14838	0	0.04	-1.36	-1.7
	1	DCAF11	14839	0	-0.41	-1.79	-1.97
	1	FITM1	14840	0	-0.28	-2.76	-2.97
	1	DHRS1	14857	0	-0.25	-1.78	-2.34
	1	NYNRIN	14864	0	-0.07	-1.04	-0.78
	1	CBLN3	14865	0	0.03	-1.39	-1.46
	1	AKAP6	14893	0	-0.51	-1.49	-1.5
	1	TTC6	14919	0	-0.13	-1.21	-1.52
	1	SSTR1	14920	0	-0.35	-2.32	-3.13
	1	LRFN5	14932	0	-1.05	-2.63	-2.53
	1	MDGA2	14943	0	-0.99	-3.51	-2.83
	1	POLE2	14950	0	-0.11	-0.84	-1.13
	1	KLHDC2	14952	0	-0.3	-1.17	-1.31
	1	L2HGDH	14959	0	0.17	-1.2	-1.34
	1	GNPNAT1	14986	0	0.14	-0.8	-0.98
	1	SLC35F4	15015	0	-0.52	-1.43	-1.38
	1	SLC10A1	15107	0	-0.01	-2.11	-2.91
	1	DPF3	15125	0	-0.42	-1.92	-2.05
	1	HEATR4	15132	0	0.4	-1.25	-1.65
	1	ACOT1	15134	0	0.39	-1.11	-1.86
	1	ACOT6	15137	0	0.16	-0.85	-1.48
	1	ALDH6A1	15149	0	-0.6	-1.66	-1.52
	1	C14ORF1	15175	0	0.07	-0.93	-1.09
	1	GSTZ1	15191	0	-0.34	-2.59	-2.92
	1	SERPINA6	15271	0	-0.07	-1.16	-1.48
	1	SERPINA4	15277	0	-0.49	-1.89	-1.94
	1	SERPINA5	15278	0	-0.28	-2.42	-1.99
	1	GLRX5	15288	0	-0.38	-1.53	-1.38
	1	LOC730202	15297	0	0	-1.55	-2.49
	1	CYP46A1	15308	0	-0.24	-1.94	-1.73
	1	AMN	15384	0	0.11	-2.28	-2.27
	1	RD3L	15403	0	0.22	-1.91	-1.57
	1	ASPG	15404	0	-0.33	-1.66	-1.76
	1	SIVA1	15410	0	0.24	-0.64	-0.95
	1	C14ORF80	15431	0	0.42	-1.46	-1.46
	1	GOLGA8S	15454	0	0.2	-0.6	-1.1
	1	PWAR4	15496	0	0.06	-0.95	-1.11
	1	LOC100996255	15536	0	-0.12	-0.95	-1.14
	1	SCG5	15539	0	-0.86	-3.71	-3.04
	1	CSNK1A1P1	15564	0	0.25	-0.96	-1.31
	1	IVD	15590	0	0.01	-0.81	-1.12
	1	GCHFR	15600	0	-0.23	-2.06	-2.21
	1	ZFYVE19	15603	0	0.13	-0.57	-1.04
	1	LTK	15619	0	0.27	-0.86	-0.63
	1	ADAL	15650	0	-0.11	-1.06	-1.23
	1	C15ORF43	15679	0	-0.07	-4.06	-4.48
	1	SORD	15680	0	-0.13	-2.53	-2.76
	1	SHF	15685	0	-0.08	-1.49	-1.93
	1	SLC28A2	15687	0	0.32	-1.68	-1.9
	1	GATM	15688	0	0.19	-1.04	-1.19
	1	FAM227B	15708	0	-0.17	-1.03	-1.26
	1	SLC27A2	15712	0	0.09	-0.96	-1.64
	1	BCL2L10	15735	0	0.44	-1.14	-1.55
	1	AQP9	15768	0	-0.2	-1.49	-1.67
	1	LIPC	15769	0	-0.08	-2.45	-3.11
	1	UBAP1L	15824	0	0.14	-0.55	-0.96
	1	PARP16	15828	0	-0.07	-1.05	-1.19
	1	SNAPC5	15840	0	-0.31	-0.99	-1.07
	1	C15ORF61	15855	0	0.25	-0.8	-0.96
	1	GOLGA6B	15901	0	-0.61	-4.88	-5.26
	1	GOLGA6A	15916	0	-0.14	-4.58	-5.63
	1	CYP1A1	15930	0	-1.48	-6.49	-5.14
	1	CYP1A2	15931	0	-0.81	-7.06	-6.2
	1	GOLGA6C	15943	0	0.01	-4.05	-4.7
	1	LOC101929439	15961	0	0.19	-1.15	-1.88
	1	MIR3713	15966	0	-0.28	-1.31	-1.16
	1	HYKK	15984	0	-0.14	-1.31	-1.39
	1	TMC3-AS1	16010	0	-0.57	-2.74	-3.23
	1	TMC3	16011	0	0.41	-1.72	-2.92
	1	PLIN1	16078	0	0.58	-2.07	-3.35
	1	PEX11A	16079	0	-0.01	-1.39	-1.76
	1	ASB9P1	16118	0	0.25	-0.53	-1
	1	SPATA8	16132	0	-0.27	-1.08	-1.16
	1	LOC101927310	16133	0	-0.61	-1.72	-1.61
	1	LRRC28	16142	0	0.19	-1.49	-1.9
	1	DDX11L10	16165	0	0.07	-0.84	-1.36
	1	C16ORF13	16192	0	-0.15	-1.06	-1.14
	1	IGFALS	16240	0	-0.06	-3.29	-3.33
	1	HAGH	16241	0	-0.06	-1.41	-1.65
	1	MEIOB	16243	0	-0.32	-2.3	-2.05
	1	NDUFB10	16245	0	-0.39	-1.28	-1.28
	1	NTHL1	16258	0	-0.19	-1.63	-1.82
	1	RAB26	16261	0	0.82	-2.26	-2.65
	1	ROGDI	16361	0	-0.01	-1.04	-1.22
	1	SEC14L5	16365	0	-0.01	-1.6	-1.23
	1	ABAT	16373	0	-0.07	-0.9	-1.16
	1	PLA2G10	16409	0	0.09	-1.06	-0.93
	1	ABCC6P2	16410	0	0.27	-1.7	-2.15
	1	ACSM2A	16451	0	0.01	-1.51	-2.15
	1	ACSM3	16455	0	-0.72	-3.55	-3.69
	1	ERI2	16456	0	0.03	-0.68	-1.04
	1	LYRM1	16459	0	0.08	-0.84	-1.09
	1	NDUFAB1	16494	0	0.15	-0.65	-0.91
	1	IL27	16524	0	0.24	-2.76	-3.43
	1	NUPR1	16525	0	0.38	-1.22	-1.16
	1	SULT1A2	16527	0	-0.44	-2.96	-2.76
	1	SULT1A1	16528	0	-0.58	-2.21	-2.16
	1	QPRT	16547	0	0.17	-1.01	-1.77
	1	ZG16	16549	0	0.02	-4.63	-4.56
	1	KIF22	16550	0	0.01	-0.82	-1.17
	1	HIRIP3	16561	0	-0.28	-1.23	-1.31
	1	TBX6	16566	0	0.27	-0.98	-0.93
	1	PRSS53	16610	0	0.21	-0.59	-1.02
	1	COX6A2	16623	0	0.2	-1.96	-1.66
	1	ABCC11	16651	0	0.36	-1.11	-1.79
	1	MIR548AE2	16652	0	-0.26	-1.2	-1.51
	1	CES1P1	16687	0	-0.35	-2.04	-2.47
	1	MT1B	16705	0	-0.86	-3.14	-3.59
	1	CETP	16713	0	-1.15	-4.09	-4.37
	1	GOT2	16751	0	-0.09	-0.82	-1.08
	1	CES3	16773	0	0.02	-1.51	-2.13
	1	HSD11B2	16795	0	0.11	-1.36	-1.01
	1	LOC100505942	16798	0	0.31	-1.53	-2
	1	LCAT	16817	0	-0.37	-2.88	-2.78
	1	TANGO6	16834	0	0.02	-0.72	-1
	1	TMED6	16843	0	-0.28	-1.52	-1.91
	1	LOC400541	16853	0	-0.12	-1.21	-1.44
	1	SMG1P7	16854	0	0.1	-0.84	-1.22
	1	HPR	16889	0	-0.39	-2.02	-2.61
	1	LDHD	16907	0	0	-1.32	-1.77
	1	ZFP1	16908	0	-0.64	-2.14	-2.16
	1	LINC01229	16930	0	-0.27	-1.41	-1.24
	1	PRCAT47	16934	0	-0.09	-1.13	-1.52
	1	GCSH	16939	0	-0.27	-1.3	-1.39
	1	NECAB2	16958	0	-0.16	-2.76	-3.44
	1	LOC400548	16974	0	0.56	-1.46	-1.85
	1	CA5A	17001	0	0.05	-1.11	-1.63
	1	TRAPPC2L	17019	0	-0.12	-1.12	-1.08
	1	PABPN1L	17020	0	-0.16	-1.25	-1.12
	1	SERPINF2	17084	0	-0.33	-1.33	-1.42
	1	SNORD91B	17096	0	-0.42	-1.2	-1.03
	1	LOC101559451	17133	0	-0.1	-1.48	-1.45
	1	MED11	17135	0	-0.14	-0.96	-1.01
	1	VMO1	17139	0	0.16	-0.7	-1.29
	1	ZNF232	17160	0	0.07	-0.75	-1.02
	1	SCIMP	17164	0	-0.24	-1.02	-1.01
	1	SLC13A5	17182	0	0.03	-1.27	-1.24
	1	TMEM256	17220	0	-0.1	-1.59	-1.63
	1	SLC35G6	17226	0	-0.16	-1.53	-1.52
	1	SAT2	17240	0	0.07	-1.32	-1.53
	1	NAA38	17249	0	-0.12	-1.12	-1.24
	1	LINC00324	17268	0	-0.22	-1.67	-2.18
	1	SPDYE4	17281	0	0.01	-1.51	-1.25
	1	TMEM220	17302	0	-0.27	-1.51	-1.76
	1	TMEM220-AS1	17304	0	-0.4	-2.23	-2.74
	1	HS3ST3A1	17318	0	0.16	-1.39	-1.07
	1	COX10-AS1	17320	0	0.07	-0.7	-0.96
	1	PLD6	17356	0	-0.17	-1.01	-1.15
	1	PEMT	17362	0	0.23	-1.57	-1.99
	1	MYO15A	17373	0	-0.66	-2.32	-2.06
	1	SHMT1	17380	0	0	-1.01	-1.36
	1	SLC47A1	17407	0	-0.45	-2.2	-2.74
	1	TMEM97	17437	0	0.02	-1.8	-1.66
	1	SLC46A1	17445	0	0.16	-0.96	-1.69
	1	ALDOC	17449	0	-0.28	-1.76	-1.72
	1	PIPOX	17473	0	-0.16	-1.38	-1.85
	1	ABHD15	17480	0	-0.11	-1.69	-1.5
	1	CCT6B	17532	0	-0.52	-1.92	-1.79
	1	CCL16	17558	0	0.13	-1.01	-1.54
	1	CCL23	17560	0	-0.28	-2.5	-2.58
	1	LOC100131347	17602	0	0.26	-0.88	-1.54
	1	LRRC3C	17622	0	-0.22	-1.29	-1.36
	1	RAPGEFL1	17632	0	-0.13	-1.89	-1.94
	1	TMEM99	17646	0	0.08	-0.71	-1.2
	1	RND2	17715	0	-1.2	-4.89	-4.81
	1	LOC101929767	17718	0	-0.47	-1.39	-1.25
	1	HEXIM2	17769	0	0.1	-0.68	-1.12
	1	THCAT158	17796	0	-0.25	-1.25	-1.21
	1	SCRN2	17806	0	0.23	-0.69	-0.77
	1	COPZ2	17813	0	0.12	-0.75	-1.16
	1	SKAP1	17818	0	-0.53	-2.24	-2.43
	1	ACSF2	17866	0	0.31	-0.92	-1.06
	1	CHAD	17867	0	-0.95	-3.25	-3.3
	1	TOB1-AS1	17879	0	-0.22	-1.11	-1.3
	1	TOM1L1	17887	0	-0.39	-1.56	-1.69
	1	PCTP	17893	0	0.05	-0.93	-1.03
	1	BZRAP1	17917	0	-0.37	-1.11	-0.96
	1	LOC101927755	17947	0	-0.21	-1.63	-1.81
	1	TBC1D3P1-DHX40P1	17948	0	-0.25	-1.22	-1.22
	1	BRIP1	17964	0	-0.05	-1.56	-1.95
	1	KCNH6	17974	0	-0.18	-1.08	-1.05
	1	CACNG1	18018	0	0.19	-0.84	-0.89
	1	MAP2K6	18045	0	-0.34	-2.1	-1.89
	1	LOC400620	18065	0	-0.53	-1.65	-1.81
	1	FADS6	18085	0	0.1	-1.97	-3.35
	1	PRPSAP1	18134	0	0.1	-0.9	-1.25
	1	SLC25A10	18228	0	0.28	-1.08	-1.29
	1	ANAPC11	18235	0	0.13	-0.67	-1
	1	NOTUM	18242	0	0.07	-1.14	-1.62
	1	LRRC45	18245	0	0.33	-0.71	-1.2
	1	RAC3	18246	0	0.45	-1.74	-1.58
	1	DCXR	18247	0	-0.36	-2.83	-3.14
	1	LINC00470	18283	0	0.19	-2.96	-3.52
	1	C18ORF42	18302	0	-0.35	-1.73	-1.62
	1	CTAGE1	18368	0	0.15	-1.57	-1.63
	1	DSG1	18399	0	-0.46	-3.38	-3.75
	1	TTR	18405	0	-0.52	-3.12	-3.55
	1	MEP1B	18411	0	-0.02	-3.44	-2.6
	1	NOL4	18417	0	0.52	-3.65	-3.5
	1	RNF165	18455	0	0.3	-0.97	-1.77
	1	MRO	18484	0	-0.76	-3.44	-3.97
	1	ELAC1	18486	0	-0.3	-1.06	-1.15
	1	ST8SIA3	18504	0	0.42	-1.34	-1.61
	1	SEC11C	18516	0	0.19	-0.52	-0.84
	1	PHLPP1	18527	0	-0.24	-1.3	-1.41
	1	GTSCR1	18548	0	0.19	-1.04	-0.76
	1	LOC102724913	18550	0	-0.15	-2.04	-1.94
	1	CBLN2	18551	0	-0.04	-2.45	-2.88
	1	CYB5A	18555	0	-0.08	-1.17	-1.55
	1	LOC100131655	18568	0	0.22	-0.44	-0.81
	1	GAMT	18631	0	-0.21	-1.45	-1.9
	1	PCSK4	18636	0	-0.23	-1.65	-1.46
	1	REEP6	18637	0	0.31	-0.62	-1.04
	1	THOP1	18675	0	0.27	-0.75	-1.32
	1	MRPL54	18703	0	-0.03	-0.94	-1.07
	1	ANKRD24	18717	0	-0.24	-1.3	-1.5
	1	SHD	18720	0	-0.82	-3.35	-3.53
	1	FSD1	18722	0	0.18	-1.03	-0.9
	1	MPND	18724	0	0.11	-1.24	-1.3
	1	PLIN5	18730	0	-0.01	-1.09	-1.55
	1	TNFAIP8L1	18733	0	0.26	-0.95	-1.1
	1	NRTN	18753	0	0.2	-1.04	-1.21
	1	FUT5	18757	0	-0.3	-1.71	-1.77
	1	NDUFA11	18758	0	-0.24	-0.99	-1.15
	1	ALKBH7	18768	0	-0.03	-1.1	-1.31
	1	ADGRE1	18785	0	-0.91	-2.66	-2.41
	1	PEX11G	18791	0	0.23	-1.23	-1.49
	1	PCP2	18798	0	-0.42	-2.05	-2.49
	1	TGFBR3L	18813	0	0.72	-1.86	-2.91
	1	ANGPTL6	18858	0	-0.12	-1.84	-2.05
	1	ICAM3	18872	0	-0.21	-1.47	-1.44
	1	ECSIT	18911	0	-0.33	-1.39	-1.29
	1	MAST1	18955	0	-0.18	-2.16	-1.96
	1	GCDH	18957	0	-0.39	-1.83	-2.12
	1	SYCE2	18958	0	-0.58	-2.22	-2.18
	1	NDUFB7	18998	0	0.03	-1.13	-1.23
	1	PGLYRP2	19014	0	-0.04	-2.86	-3.31
	1	CYP4F2	19021	0	0.19	-1.53	-1.87
	1	CALR3	19031	0	-0.76	-2.93	-3.43
	1	TMEM38A	19037	0	0.09	-1.32	-1.29
	1	OCEL1	19045	0	0.03	-1.27	-1.32
	1	MRPL34	19051	0	0.08	-0.76	-1.07
	1	HAPLN4	19116	0	0.16	-1.72	-2.37
	1	TM6SF2	19117	0	-0.23	-1.8	-2.38
	1	NDUFA13	19123	0	-0.09	-0.81	-1.03
	1	LINC00663	19132	0	0.15	-0.82	-0.87
	1	ZNF429	19150	0	-0.51	-1.48	-1.52
	1	LRP3	19197	0	0.15	-0.61	-0.9
	1	SCGB2B2	19212	0	0.31	-0.71	-1.04
	1	ZNF599	19216	0	0.23	-0.53	-0.81
	1	ZNF30-AS1	19218	0	0.05	-1.62	-1.23
	1	ZNF30	19219	0	0.09	-0.71	-1.15
	1	HPN-AS1	19224	0	-0.07	-1.19	-1.39
	1	FXYD1	19227	0	-0.37	-2.27	-2.29
	1	FXYD7	19228	0	-0.13	-0.97	-1.14
	1	LINC01529	19256	0	-0.43	-2.08	-2.52
	1	SDHAF1	19265	0	0.22	-0.82	-0.84
	1	LINC01534	19290	0	-0.29	-1.07	-1.14
	1	LGALS17A	19363	0	-0.1	-1.01	-1.12
	1	BLVRB	19382	0	-0.09	-1.33	-1.57
	1	CYP2A6	19393	0	-0.18	-1.6	-2.17
	1	CYP2A7	19394	0	-0.01	-2.57	-2.06
	1	CYP2B6	19397	0	-0.81	-2.29	-1.99
	1	CYP2A13	19398	0	-1.29	-3.73	-3.92
	1	BCKDHA	19407	0	-0.3	-1.19	-1.36
	1	ZNF229	19492	0	-0.17	-0.9	-1.16
	1	CEACAM20	19494	0	-0.1	-1.42	-1.82
	1	CEACAM22P	19495	0	-0.4	-3.33	-3.12
	1	APOC1	19507	0	0.18	-0.78	-1.25
	1	APOC1P1	19508	0	-0.65	-2.44	-2.52
	1	TRAPPC6A	19517	0	-0.08	-1.22	-0.91
	1	IGFL3	19551	0	0.24	-0.9	-1.49
	1	IGFL2	19552	0	0.17	-0.71	-0.93
	1	SULT2A1	19595	0	0.02	-1.43	-1.95
	1	TMEM143	19605	0	-0.05	-0.94	-1.17
	1	DBP	19617	0	-0.11	-2.33	-1.98
	1	BCAT2	19628	0	0.03	-0.83	-1.19
	1	HSD17B14	19629	0	-1.17	-3.44	-3.52
	1	SIGLEC11	19691	0	-0.17	-1.77	-2.16
	1	ASPDH	19707	0	-0.49	-2.52	-2.52
	1	TMEM86B	19845	0	0.1	-0.93	-1.13
	1	ISOC2	19859	0	0.06	-1.13	-1.43
	1	CCDC106	19871	0	0.1	-0.79	-0.91
	1	RFPL4AL1	19876	0	-0.52	-2.15	-2.36
	1	ZNF582	19884	0	-0.05	-0.86	-1.01
	1	PEG3	19897	0	-0.28	-1.28	-1.28
	1	ZNF772	19910	0	-0.15	-0.83	-1.09
	1	ZNF324	19954	0	-0.31	-1.33	-1.09
	1	ZNF446	19955	0	-0.16	-1.21	-1.22
	1	SLC27A5	19956	0	-0.07	-2.11	-2.25
	1	RSPO4	19980	0	-0.02	-1.05	-0.94
	1	HAO1	20061	0	-0.13	-1.56	-2.17
	1	MACROD2-IT1	20087	0	-0.35	-1.57	-1.45
	1	RBBP9	20106	0	0.11	-0.84	-1.1
	1	LINC00652	20111	0	0.08	-0.72	-1.11
	1	FLJ33581	20137	0	0.26	-1.6	-2.47
	1	MIR3193	20168	0	0.28	-1.09	-2.08
	1	ASIP	20209	0	0.17	-0.85	-1.19
	1	ACSS2	20219	0	0.28	-1.17	-1.29
	1	MROH8	20259	0	-0.51	-1.94	-2.06
	1	LOC100287792	20265	0	0.13	-1.75	-1.89
	1	CTNNBL1	20266	0	-0.04	-1.01	-1.13
	1	LOC149684	20272	0	-0.43	-2.43	-2.26
	1	FAM83D	20288	0	-0.17	-1.8	-2.06
	1	HNF4A-AS1	20313	0	0.33	-2.13	-2.57
	1	MIR3646	20314	0	0	-1.02	-1.43
	1	TTPAL	20317	0	-0.28	-1.24	-1.56
	1	TNNC2	20346	0	0.22	-0.99	-0.97
	1	SPATA25	20351	0	0.33	-1.66	-1.81
	1	NEURL2	20352	0	-0.33	-1.65	-1.55
	1	SLC13A3	20367	0	-0.17	-1.33	-1.87
	1	LINC01270	20400	0	-0.19	-1.24	-1.55
	1	FAM65C	20404	0	-0.1	-1.33	-0.99
	1	MIR1302-5	20405	0	-0.45	-1.3	-1.31
	1	COL20A1	20508	0	0	-1.45	-1.41
	1	CHRNA4	20509	0	0.16	-2.94	-3.82
	1	ZGPAT	20523	0	-0.07	-2.27	-2.66
	1	LIME1	20524	0	-0.04	-2.45	-2.85
	1	SLC2A4RG	20525	0	0.4	-1.07	-1.07
	1	LINC00266-1	20547	0	-0.25	-1.27	-1.05
	1	LINC01549	20566	0	-0.52	-3.15	-3.22
	1	URB1-AS1	20612	0	-0.67	-1.86	-1.75
	1	TCP10L	20614	0	-0.92	-2.68	-2.8
	1	C21ORF62-AS1	20619	0	-0.09	-1.05	-0.89
	1	DNAJC28	20627	0	-0.28	-1.28	-1.36
	1	KCNE2	20638	0	-0.03	-2.43	-3.53
	1	CBR1	20652	0	0.1	-0.58	-1.08
	1	CLDN14	20658	0	-1.41	-3.93	-4.05
	1	DSCAM-IT1	20687	0	0.08	-1.57	-1.92
	1	DNMT3L	20736	0	-0.37	-5.84	-5.47
	1	FTCD	20768	0	0.17	-1.26	-2.18
	1	LSS	20770	0	0.06	-1.08	-1.6
	1	USP18	20804	0	-0.21	-1.64	-1.83
	1	MRPL40	20818	0	-0.35	-1.29	-1.3
	1	COMT	20828	0	-0.03	-0.8	-1.02
	1	DGCR6L	20840	0	-0.42	-1.69	-1.98
	1	SERPIND1	20850	0	-0.13	-1.96	-2.03
	1	THAP7	20856	0	-0.33	-1.34	-1.39
	1	P2RX6	20859	0	-0.48	-1.67	-1.71
	1	POM121L1P	20877	0	0.16	-0.73	-1.03
	1	ADORA2A	20910	0	0.29	-1.47	-1.52
	1	ADORA2A-AS1	20911	0	0.08	-1.68	-2.39
	1	UPB1	20912	0	-0.24	-2.29	-2.82
	1	LRRC75B	20916	0	-0.15	-1.05	-1.01
	1	RFPL1S	20958	0	-0.44	-1.86	-1.73
	1	NIPSNAP1	20962	0	-0.09	-1.11	-1.51
	1	MIR6818	20969	0	-0.4	-1.64	-1.25
	1	HORMAD2-AS1	20970	0	-1.28	-3.39	-3.33
	1	SEC14L2	20980	0	-0.11	-2.06	-2
	1	SEC14L3	20982	0	1.12	-5.3	-4.89
	1	SEC14L4	20984	0	0.11	-0.97	-1.29
	1	MB	21035	0	-0.32	-1.77	-2.33
	1	APOL5	21037	0	0.12	-1.42	-1.92
	1	PVALB	21049	0	-1.08	-3.97	-4.51
	1	TMPRSS6	21055	0	0.13	-1.16	-1.9
	1	PDXP	21069	0	0.29	-0.89	-1.47
	1	GCAT	21074	0	-0.26	-2.43	-2.75
	1	POLR2F	21081	0	-0.22	-1.15	-1.22
	1	ST13	21140	0	-0.52	-1.2	-1.09
	1	EP300-AS1	21147	0	-0.3	-1.31	-1.34
	1	PMM1	21158	0	-0.15	-0.94	-1.09
	1	PNPLA3	21203	0	0.17	-1.02	-1.01
	1	SELO	21257	0	0	-0.64	-1.02

## Sheet: Profile 0
Gene Table for Profile 0 (0.0,-2.0,-3.0,-2.0)
Num. Genes Expected	Num. Genes Assigned	P-Value	Significant
301	149.5	2.9e-28	(significant)
-------
Selected	Weight	gene	n	N	E	AH	exAH
	1	CFAP74	62	0	-1.61	-2.42	-2.34
	1	PRAMEF2	189	0	-1.28	-1.95	-1.54
	1	CNR2	320	0	-1.45	-2.72	-2.04
	1	MAN1C1	343	0	-0.88	-1.36	-0.92
	1	NR0B2	376	0	-1.83	-2.52	-2.18
	1	FAM76A	393	0	-1.18	-1.5	-1.09
	1	LINC01226	441	0	-0.89	-1.26	-1.17
	1	GJB3	489	0	-1.17	-1.65	-1.52
	1	GRIK3	521	0	-1.8	-3.9	-2.35
	1	SLFNL1-AS1	585	0	-1.1	-2.45	-2.21
	1	FAAHP1	681	0	-0.53	-1.4	-1.05
	1	CYP4Z2P	690	0	-1.17	-1.84	-1.64
	1	PLPP3	771	0	-1.04	-1.77	-1.55
	1	LINC01461	898	0	-1.53	-2.24	-1.6
	1	VCAM1	1008	0	-1.85	-2.28	-1.69
	1	NBPF7	1173	0	-2.05	-2.97	-1.69
	1	C1ORF54	1259	0	-0.65	-1.29	-0.89
	1	NPR1	1340	0	-0.58	-1.13	-0.89
	1	DCST2	1375	0	-0.76	-1.47	-1.23
	1	CD1B	1467	0	-0.53	-1.3	-0.89
	1	CD1E	1468	0	-1.5	-2.51	-1.81
	1	MAEL	1585	0	-1.26	-2.14	-1.62
	1	SLC19A2	1611	0	-1.52	-2.43	-1.08
	1	MYOC	1632	0	-1.05	-1.92	-1.61
	1	TOR1AIP1	1698	0	-0.74	-1.2	-0.75
	1	C1ORF21	1733	0	-0.61	-1.03	-0.89
	1	RD3	1925	0	-0.6	-1.24	-1.08
	1	LOC101927143	1999	0	-0.84	-1.59	-1.37
	1	EDARADD	2109	0	-0.74	-1.12	-0.94
	1	CNST	2152	0	-0.88	-1.91	-1.67
	1	MYT1L	2183	0	-2.18	-3.83	-3.66
	1	ID2	2207	0	-0.91	-1.23	-1.06
	1	GREB1	2234	0	-0.87	-1.7	-0.93
	1	LOC285043	2363	0	-1.92	-2.19	-1.65
	1	CAPN14	2367	0	-0.92	-1.33	-0.76
	1	LTBP1	2383	0	-0.53	-1.03	-0.94
	1	VIT	2390	0	-0.61	-1.38	-0.83
	1	NRXN1	2477	0	-3.95	-5.13	-3.2
	1	LOC100507073	2549	0	-0.67	-1.5	-0.88
	1	LOC644838	2551	0	-1.29	-2.3	-2.18
	1	CLEC4F	2585	0	-1.02	-1.91	-1.68
	1	C2ORF40	2813	0	-1.77	-2.88	-1.67
	1	ST6GAL2	2817	0	-0.71	-1.24	-0.76
	1	SLC5A7	2820	0	-3.12	-3.68	-2.4
	1	POTEF	2927	0	-1.18	-1.73	-1.21
	1	ARHGEF4	2939	0	-0.84	-1.19	-0.94
	1	LRP1B	2984	0	-1.83	-3.58	-3.3
	1	SCN3A	3061	0	-0.94	-2.5	-1.59
	1	SCN2A	3062	0	-1.47	-3.59	-2.99
	1	CSRNP3	3063	0	-1.06	-1.54	-1.08
	1	LOC105616981	3074	0	-1.79	-2.59	-2.44
	1	PPP1R1C	3166	0	-1	-2.45	-1.77
	1	VIL1	3364	0	-2.32	-2.96	-2.49
	1	PER2	3523	0	-0.77	-1.78	-1.27
	1	STAC	3756	0	-0.48	-1.1	-0.79
	1	SCN11A	3782	0	-1.2	-2.2	-2.07
	1	VIPR1-AS1	3809	0	-1.86	-4	-3.48
	1	PRSS46	3876	0	-0.85	-1.23	-1.09
	1	GRM2	3990	0	-0.56	-1.14	-0.58
	1	TNNC1	4013	0	-0.83	-1.93	-1.19
	1	FAM19A4	4103	0	-1.2	-1.76	-1.5
	1	CADM2	4138	0	-2.13	-3.85	-2.87
	1	LOC101929579	4197	0	-1.88	-2.34	-1.44
	1	KLF15	4341	0	-1.07	-2.1	-1.74
	1	EFCC1	4369	0	-0.89	-1.21	-0.69
	1	NUDT16	4397	0	-0.7	-1.39	-0.91
	1	EPHB1	4424	0	-1.74	-2.46	-1.98
	1	SLC9A9	4473	0	-0.64	-1.05	-0.61
	1	P2RY13	4515	0	-0.85	-1.59	-0.98
	1	IGSF10	4517	0	-2.16	-2.77	-2.13
	1	ARHGEF26-AS1	4529	0	-1.51	-2.57	-1.55
	1	ARHGEF26	4530	0	-1.36	-1.99	-1.23
	1	IL1RAP	4733	0	-0.89	-1.86	-1.42
	1	LOC100505920	4751	0	-1	-1.92	-1.8
	1	CLNK	4925	0	-0.84	-1.81	-1.54
	1	CENPC	5095	0	-0.92	-1.24	-0.97
	1	PPM1K	5238	0	-0.93	-1.62	-1.45
	1	HERC5	5240	0	-1.25	-2.13	-1.84
	1	PCNAP1	5266	0	-1.41	-1.75	-1.29
	1	NDNF	5374	0	-1.28	-1.7	-0.99
	1	PCDH10	5407	0	-0.89	-1.24	-0.8
	1	RAB33B	5417	0	-0.46	-1.14	-0.87
	1	FNIP2	5512	0	-0.71	-1.79	-1.42
	1	NPY1R	5517	0	-0.76	-1.54	-1.36
	1	SPOCK3	5531	0	-2.5	-4.41	-3.76
	1	ENPP6	5579	0	-0.81	-1.32	-0.66
	1	NPR3	5706	0	-0.95	-1.64	-0.8
	1	EGFLAM	5737	0	-1.68	-3.41	-3.16
	1	EGFLAM-AS2	5739	0	-2.41	-3.08	-2.31
	1	LIFR	5740	0	-0.52	-1.07	-0.75
	1	FBXO4	5764	0	-0.38	-1.04	-0.72
	1	FGF10	5784	0	-2.05	-2.53	-1.8
	1	NSA2	5914	0	-0.57	-1.04	-0.59
	1	ARRDC3	5998	0	-0.99	-1.97	-1.08
	1	ARSK	6010	0	-0.79	-1.03	-0.71
	1	RFESD	6012	0	-0.73	-1.24	-0.78
	1	LINC01554	6016	0	-2.2	-4.19	-3.8
	1	SLC25A2	6293	0	-1.19	-1.51	-1.25
	1	LOC729080	6325	0	-1.86	-2.34	-1.55
	1	PRELID2	6342	0	-1.92	-2.13	-1.57
	1	SPINK13	6360	0	-0.56	-1.1	-0.6
	1	CAMK2A	6387	0	-2.38	-3.21	-2.56
	1	ZNF300P1	6401	0	-0.68	-1	-0.61
	1	FBLL1	6471	0	-1.19	-1.51	-1.16
	1	ZNF879	6572	0	-0.66	-1.05	-1.05
	1	RASGEF1C	6588	0	-1.41	-2.22	-1.79
	1	SCGB3A1	6592	0	-2.23	-3.11	-1.51
	1	TRIM52-AS1	6609	0	-0.72	-1.27	-1.04
	1	PPP1R3G	6650	0	-1.58	-2.27	-1.67
	1	NKAPL	6841	0	-0.91	-1.77	-1.5
	1	HSPA1L	6952	0	-0.65	-1.25	-1.16
	1	C6ORF10	6984	0	-0.99	-1.61	-1.21
	1	RPS10	7041	0	-0.95	-1.52	-1.22
	1	KCNK5	7098	0	-1.84	-2.72	-1.87
	1	KCNK17	7099	0	-1.39	-3.75	-2.41
	1	KCNK16	7100	0	-1.13	-2.08	-1.91
	1	CNPY3	7143	0	-1.25	-1.77	-1.4
	1	TCTE1	7186	0	-0.79	-1.34	-1.01
	1	NKAIN2	7498	0	-0.65	-1.04	-0.6
	1	L3MBTL3	7521	0	-0.74	-1.23	-0.94
	1	EYA4	7546	0	-1.47	-3.84	-2.61
	1	TARID	7547	0	-2.11	-2.75	-2.09
	1	FLJ46906	7580	0	-0.75	-1.07	-0.57
	1	REPS1	7584	0	-1.51	-2.12	-1.88
	1	LOC100289495	7723	0	-1.29	-2.67	-2.22
	1	POU6F2	8019	0	-3.43	-4.57	-3.76
	1	YWHAEP1	8119	0	-0.72	-1.48	-0.9
	1	PEG10	8302	0	-0.55	-1.31	-0.79
	1	CYP3A5	8346	0	-0.66	-1.11	-1.07
	1	AZGP1P1	8355	0	-1.73	-3.47	-3.15
	1	PCOLCE	8393	0	-0.77	-1.38	-1.32
	1	POLR2J2	8437	0	-1.34	-1.66	-1.27
	1	DPY19L2P2	8444	0	-0.65	-1.08	-0.87
	1	FAM180A	8619	0	-0.82	-1.33	-0.55
	1	PTN	8623	0	-1.97	-2.32	-1.58
	1	GIMAP5	8739	0	-0.52	-1.24	-0.89
	1	LINC01006	8779	0	-0.84	-1.7	-1.18
	1	LINC00244	8780	0	-0.79	-1.67	-1.15
	1	VIPR2	8795	0	-1.93	-2.93	-1.34
	1	ERICH1-AS1	8802	0	-1.15	-1.39	-0.97
	1	SGCZ	8870	0	-1.8	-2.76	-2.43
	1	FGF20	8873	0	-0.6	-1.02	-0.72
	1	LOC100128993	8890	0	-1.09	-1.69	-0.93
	1	SCARA3	8965	0	-0.95	-1.86	-1.55
	1	EFCAB1	9069	0	-1.92	-2.83	-2.01
	1	PXDNL	9072	0	-0.97	-1.3	-0.73
	1	XKR4	9086	0	-3.78	-4.77	-3.98
	1	SBF1P1	9087	0	-1.72	-3.11	-2.76
	1	PMP2	9203	0	-2.42	-4.27	-2.89
	1	C8ORF59	9213	0	-0.65	-1.27	-0.8
	1	RPL30	9277	0	-0.76	-1.15	-0.74
	1	NACAP1	9301	0	-1.32	-1.91	-1.34
	1	RAD21-AS1	9343	0	-0.56	-1.08	-0.99
	1	MED30	9345	0	-0.94	-1.26	-1
	1	FAM83A	9369	0	-2.31	-3.64	-2.66
	1	ATAD2	9374	0	-0.92	-1.29	-0.58
	1	CASC21	9401	0	-0.67	-1.04	-0.7
	1	LOC101927845	9439	0	-1.51	-3.47	-2.63
	1	RCL1	9569	0	-1.74	-2.88	-2.69
	1	CD274	9576	0	-0.7	-1.16	-1.14
	1	PDCD1LG2	9577	0	-0.91	-1.72	-1.08
	1	CNTFR	9679	0	-1.42	-3.41	-2.88
	1	PAX5	9733	0	-1.11	-1.98	-1.08
	1	MAMDC2-AS1	9797	0	-1.2	-1.6	-0.95
	1	GCNT1	9823	0	-0.63	-1.04	-0.5
	1	UNQ6494	9878	0	-0.85	-2.13	-1.48
	1	SLC31A2	10054	0	-1.15	-1.44	-0.86
	1	BRINP1	10088	0	-1.02	-1.72	-1.2
	1	LHX2	10133	0	-1.37	-2.35	-1.4
	1	CYSRT1	10366	0	-0.86	-1.58	-0.74
	1	ASB11	10452	0	-1.23	-1.67	-1.44
	1	SCARNA9L	10489	0	-0.49	-1.34	-0.89
	1	CNKSR2	10492	0	-1.44	-2.01	-1.63
	1	NUDT10	10626	0	-1.93	-2.41	-1.56
	1	WNK3	10646	0	-0.47	-1.27	-0.91
	1	USP51	10660	0	-0.83	-1.02	-0.7
	1	EDA	10694	0	-0.52	-1.02	-0.76
	1	MAP2K4P1	10734	0	-1.88	-2.4	-1.66
	1	PCDH11X	10779	0	-0.84	-2.14	-1.69
	1	TCEAL6	10814	0	-0.64	-1.71	-1.12
	1	CXORF57	10851	0	-0.75	-1.51	-1.17
	1	SRD5A1P1	11000	0	-2.26	-3.24	-2.87
	1	ASB13	11165	0	-1.09	-1.59	-1.41
	1	PTCHD3	11289	0	-1.28	-1.75	-1.19
	1	PCDH15	11421	0	-1.21	-2.07	-1.38
	1	SLC16A9	11433	0	-1.78	-2.49	-1.96
	1	SLC16A12-AS1	11639	0	-3.56	-4.64	-3.21
	1	NUDT9P1	11649	0	-0.57	-1.08	-0.64
	1	INA	11799	0	-1.18	-1.42	-1.14
	1	MXI1	11827	0	-0.76	-1.53	-1.26
	1	OAT	11917	0	-2.23	-3.81	-2.73
	1	ZRANB1	11923	0	-0.54	-1.06	-0.99
	1	OR51B4	12102	0	-0.75	-1.81	-1.42
	1	LYVE1	12199	0	-1.84	-3.48	-2.48
	1	NAV2-AS5	12269	0	-1.18	-2.45	-2.02
	1	C11ORF74	12348	0	-0.64	-1.19	-1.11
	1	CRY2	12371	0	-1.02	-1.93	-1.49
	1	P2RX3	12424	0	-1.65	-3.13	-2.42
	1	MS4A6A	12464	0	-1.03	-1.4	-0.84
	1	MS4A6E	12467	0	-2.71	-3.53	-2.37
	1	TIGD3	12619	0	-2.83	-3.73	-2.9
	1	PDE2A	12780	0	-0.9	-1.16	-0.92
	1	OPCML	13203	0	-3.6	-4.47	-3.27
	1	CD4	13297	0	-1.09	-1.76	-1.39
	1	CLEC4C	13326	0	-1.88	-2.67	-1.65
	1	A2ML1	13347	0	-0.98	-1.95	-1.27
	1	CLEC9A	13371	0	-2.04	-3.05	-1.96
	1	H3F3C	13534	0	-0.88	-1.59	-1.06
	1	CNTN1	13552	0	-2.48	-3.56	-1.69
	1	KRT85	13673	0	-1.83	-2.65	-2.27
	1	KRT73	13678	0	-0.67	-1.25	-1.17
	1	KRT1	13679	0	-0.58	-1.08	-0.69
	1	LOC283335	13684	0	-0.67	-1.56	-1.29
	1	MYO1A	13787	0	-0.61	-1.44	-1.08
	1	PTPRB	13894	0	-0.98	-1.29	-0.91
	1	TRHDE	13906	0	-1.03	-1.84	-1.64
	1	IGF1	14030	0	-0.54	-1.1	-0.89
	1	ALKBH2	14086	0	-1.4	-2.42	-2.33
	1	GPN3	14107	0	-0.52	-1.02	-0.84
	1	RASL11A	14377	0	-0.69	-1.28	-0.72
	1	SPG20-AS1	14426	0	-0.66	-1.05	-0.9
	1	PCDH20	14568	0	-2.34	-3.99	-3.75
	1	PCDH9-AS2	14570	0	-1.46	-2.02	-1.51
	1	ING1	14704	0	-0.51	-1.39	-0.97
	1	SLC25A21-AS1	14916	0	-0.8	-1.06	-0.58
	1	KLHDC1	14951	0	-0.81	-1.21	-1.05
	1	FERMT2	14987	0	-0.79	-1.51	-1.41
	1	TEX21P	15059	0	-1.8	-2.39	-1.89
	1	RDH12	15091	0	-1.44	-1.72	-1.06
	1	BBOF1	15148	0	-0.81	-1.59	-1.47
	1	LOC283575	15186	0	-1.45	-2.53	-1.72
	1	SNORD115-45	15501	0	-0.95	-1.43	-1.17
	1	KNSTRN	15589	0	-1.08	-1.51	-1.4
	1	FAM214A	15741	0	-0.8	-1.4	-1.26
	1	THSD4-AS2	15889	0	-0.64	-1.18	-1.02
	1	HOMER2	16026	0	-0.94	-1.82	-1.04
	1	LOC440311	16126	0	-1.23	-2.06	-1.7
	1	MSLN	16206	0	-1.09	-1.58	-1.32
	1	EMP2	16381	0	-0.99	-1.31	-0.97
	1	TNFRSF17	16397	0	-1.04	-1.53	-0.83
	1	C16ORF45	16421	0	-0.79	-1.42	-1.12
	1	MT1E	16700	0	-1.93	-2.19	-1.51
	1	MT1DP	16704	0	-2.55	-3.12	-1.84
	1	MT1F	16706	0	-2.3	-3.45	-2.72
	1	MT1G	16707	0	-1.66	-3.26	-2.77
	1	MT1H	16708	0	-2.66	-4.75	-3.98
	1	CDH8	16753	0	-0.61	-1.42	-0.88
	1	BEAN1-AS1	16758	0	-0.93	-1.89	-1.61
	1	DDX19B	16857	0	-0.61	-1.12	-0.98
	1	LOC100506388	17059	0	-1	-1.71	-1.44
	1	SPATA22	17106	0	-0.58	-1.47	-0.96
	1	PITPNM3	17176	0	-0.64	-1.5	-1.08
	1	GLP2R	17290	0	-2.05	-3.29	-2.85
	1	MYHAS	17294	0	-0.65	-1.15	-0.61
	1	ADPRM	17301	0	-1.47	-2.09	-1.75
	1	LOC100287072	17416	0	-1.43	-1.94	-1.36
	1	SNORD4B	17462	0	-0.49	-1.02	-0.91
	1	RASL10B	17549	0	-1.56	-2.86	-1.34
	1	NT5C3B	17663	0	-0.52	-1.02	-0.92
	1	KANSL1-AS1	17783	0	-0.9	-2.23	-1.42
	1	HLF	17890	0	-1.07	-1.9	-1.59
	1	2018-09-04	17925	0	-0.68	-1.35	-1.09
	1	NACA2	17963	0	-1.52	-2.25	-1.91
	1	SNORD104	17994	0	-0.47	-1.07	-0.74
	1	HID1-AS1	18087	0	-1.18	-1.89	-1.31
	1	LOC100507351	18159	0	-1.76	-2.12	-1.43
	1	LDLRAD4-AS1	18347	0	-2	-2.64	-1.48
	1	MIR5190	18348	0	-0.82	-1.83	-1.12
	1	RNF125	18409	0	-0.78	-1.13	-0.74
	1	WBP11P1	18413	0	-0.94	-2.2	-1.78
	1	CCDC178	18415	0	-0.89	-1.49	-1.22
	1	LOC101927322	18513	0	-1.49	-2.58	-2.08
	1	RNF152	18522	0	-1.36	-1.81	-1.16
	1	DOK6	18542	0	-1.89	-2.44	-1.42
	1	CD226	18543	0	-0.94	-1.38	-0.63
	1	FBXO15	18553	0	-0.94	-2.33	-1.46
	1	FCER2	18803	0	-1.29	-1.51	-1.17
	1	PLEKHF1	19177	0	-1	-1.67	-1.37
	1	ZNF540	19312	0	-0.57	-1.45	-0.94
	1	CLC	19364	0	-1.31	-2.76	-1.83
	1	CYP2G1P	19395	0	-1.31	-1.82	-1.47
	1	FUZ	19680	0	-0.51	-1.01	-0.75
	1	SIGLEC6	19735	0	-1.37	-1.7	-1.05
	1	ZNF350	19751	0	-0.55	-1.09	-0.81
	1	ZNF534	19767	0	-1.22	-1.76	-1.36
	1	NCR1	19834	0	-1.03	-1.64	-0.81
	1	NLRP11	19877	0	-0.85	-1.61	-1.46
	1	ZNF667-AS1	19888	0	-0.67	-1.49	-1.04
	1	VN1R1	19909	0	-1.3	-1.72	-1.51
	1	DEFB132	19964	0	-2.77	-4.56	-3.12
	1	MACROD2	20085	0	-0.72	-1.21	-0.8
	1	PCSK2	20092	0	-3.51	-4.97	-4.13
	1	EMILIN3	20297	0	-1.34	-2.2	-1.86
	1	PTPRT	20299	0	-1.29	-1.95	-1.79
	1	PKIG	20319	0	-0.55	-1.13	-0.77
	1	CEBPB-AS1	20397	0	-1.42	-2.41	-1.47
	1	CBLN4	20427	0	-2.7	-5.87	-5.27
	1	ABCC13	20556	0	-1.07	-1.55	-1.08
	1	NCAM2	20573	0	-2.24	-4.81	-3.74
	1	HORMAD2	20971	0	-2.42	-5.52	-4.62
	1	CSDC2	21157	0	-0.74	-1.23	-0.94

## Sheet: Profile 12
Gene Table for Profile 12 (0.0,-1.0,-1.0,-1.0)
Num. Genes Expected	Num. Genes Assigned	P-Value	Significant
140	82	3.1e-09	(significant)
-------
Selected	Weight	gene	n	N	E	AH	exAH
	1	HNRNPCL2	191	0	-2.52	-2.4	-2.1
	1	ZSWIM5	655	0	-1.8	-1.46	-1.37
	1	LINC01359	813	0	-0.73	-1.06	-1.07
	1	SETSIP	949	0	-2.1	-1.93	-1.81
	1	PLPPR4	992	0	-2.65	-2.5	-1.99
	1	AMY2A	1019	0	-2.09	-2.61	-2.6
	1	LOC440600	1068	0	-1.07	-0.97	-1.05
	1	LINC00869	1189	0	-0.87	-1.01	-1.06
	1	NBPF25P	1197	0	-0.84	-1.06	-0.96
	1	RNVU1-20	1241	0	-1.23	-1.04	-1.37
	1	CIART	1260	0	-2.33	-2.4	-2.56
	1	SCARNA26A	1405	0	-1.26	-1.25	-1.44
	1	FCER1A	1477	0	-2.16	-2.66	-2.19
	1	TNR	1675	0	-3.25	-3.49	-3.04
	1	BRINP2	1681	0	-2.14	-2.74	-2.89
	1	CAMK1G	1909	0	-1.51	-1.51	-1.23
	1	ACTA1	2052	0	-1.58	-1.57	-1.45
	1	LINC01132	2093	0	-2	-1.8	-1.55
	1	LOC100130331	2117	0	-1.33	-1.13	-1.5
	1	HS1BP3-IT1	2265	0	-1.53	-1.66	-1.75
	1	TMEM37	2889	0	-0.99	-1.46	-1.4
	1	POTEI	2936	0	-1.54	-1.37	-1.17
	1	MIR4784	2947	0	-1.04	-1.2	-1.18
	1	MIR663B	2954	0	-1.02	-1.4	-1.38
	1	ORC2	3248	0	-1.2	-1.22	-1.28
	1	SNORD70	3267	0	-1.68	-1.98	-1.94
	1	DNER	3439	0	-1.42	-1.48	-1.22
	1	C3ORF20	3666	0	-1.56	-1.75	-1.75
	1	PRSS45	3877	0	-0.84	-1.17	-1.2
	1	SNORD69	4023	0	-1.53	-1.24	-1.21
	1	ROBO2	4132	0	-1.72	-1.86	-1.97
	1	KLF3-AS1	4992	0	-1.33	-1.58	-1.49
	1	BEND4	5025	0	-2.49	-2.23	-2.05
	1	DANCR	5057	0	-1.01	-1.06	-1.05
	1	ART3	5163	0	-2.34	-2.04	-1.73
	1	BMP3	5192	0	-4.31	-5.13	-4.68
	1	GPAT3	5213	0	-1.86	-1.5	-1.62
	1	FLJ20021	5283	0	-0.93	-1.13	-1.07
	1	LOC101929762	5365	0	-1.39	-1.14	-0.95
	1	TRPC3	5382	0	-1.8	-1.38	-1.57
	1	C4ORF45	5513	0	-1.26	-1.04	-0.91
	1	LOC101928590	5558	0	-1.38	-1.62	-1.55
	1	TENM3	5566	0	-3.22	-3.21	-2.74
	1	LIFR-AS1	5741	0	-1.16	-1.42	-1.29
	1	FGF10-AS1	5785	0	-2.13	-2.43	-2.13
	1	RGMB-AS1	6029	0	-1.15	-0.85	-1.08
	1	MYOT	6201	0	-1.75	-1.71	-1.52
	1	GFRA3	6208	0	-2.45	-3.23	-2.9
	1	PCDHGB1	6298	0	-1.03	-0.8	-1.1
	1	FNDC9	6438	0	-1.05	-1.03	-1.01
	1	KIAA1191	6522	0	-0.76	-1.03	-0.99
	1	BMP6	6667	0	-1.15	-1.42	-1.41
	1	ATP6V1G2	6924	0	-1.14	-0.93	-1.05
	1	BTNL2	6986	0	-1.34	-1.65	-1.62
	1	COL11A2	7009	0	-1.59	-2.2	-2.07
	1	LOC285847	7061	0	-3.78	-3.67	-3.28
	1	ARMC12	7062	0	-3	-2.37	-2.16
	1	PI16	7082	0	-1.79	-2.16	-2.07
	1	EPHA7	7372	0	-1.77	-2.31	-2.25
	1	TRDN	7497	0	-1.94	-2.12	-2.29
	1	KIAA0408	7515	0	-1.77	-1.67	-1.4
	1	MIOS	7851	0	-0.97	-1.22	-1.33
	1	RPL23P8	7893	0	-2.52	-3.01	-2.7
	1	LOC102724484	7950	0	-1.96	-2.62	-2.42
	1	SEPT7-AS1	7998	0	-1.03	-0.82	-0.92
	1	FKBP9P1	8103	0	-1.53	-1.17	-1.3
	1	LOC101927870	8449	0	-1.83	-2.38	-2.3
	1	ATXN7L1	8461	0	-1.02	-1.36	-1.42
	1	SLC26A4-AS1	8473	0	-0.87	-1.19	-1.2
	1	AASS	8526	0	-1.79	-2.54	-2.61
	1	LOC100506860	8594	0	-1.52	-1.19	-1.34
	1	TAS2R60	8684	0	-1.6	-1.66	-1.68
	1	ANGPT2	8815	0	-1.21	-1.32	-1.34
	1	RP1	9085	0	-4.13	-4.21	-4.24
	1	C8ORF34	9148	0	-1.95	-1.71	-1.47
	1	SNX31	9296	0	-2.13	-2.57	-2.55
	1	FREM1	9597	0	-1.2	-1.16	-1.42
	1	LOC100133920	9780	0	-1.73	-1.26	-1.28
	1	TRPM3	9801	0	-1.75	-1.83	-1.46
	1	ZCCHC6	9857	0	-0.84	-1.12	-1.13
	1	LOC101928438	9976	0	-1.42	-1.27	-1.49
	1	OR1L6	10117	0	-0.99	-1.27	-1.17
	1	ASS1	10238	0	-1.39	-1.68	-1.83
	1	IL1RAPL1	10517	0	-2.04	-1.97	-2.06
	1	RIBC1	10639	0	-0.93	-1.02	-0.98
	1	IGSF1	10956	0	-1.91	-1.7	-1.46
	1	LOC105376360	11148	0	-2.64	-2.56	-2.13
	1	LINC00704	11152	0	-1.82	-1.38	-1.55
	1	PPP3CB-AS1	11529	0	-1.04	-1.35	-1.42
	1	USP54	11530	0	-2.35	-2.17	-1.81
	1	AGAP11	11606	0	-1.9	-1.85	-1.95
	1	SLC16A12	11638	0	-2.27	-2.3	-2.08
	1	SORCS3	11821	0	-1.13	-1.39	-1.29
	1	OLFM5P	12113	0	-0.9	-1.23	-1.12
	1	LRP4-AS1	12389	0	-1.72	-1.91	-2.05
	1	GPHA2	12598	0	-1.48	-1.7	-1.94
	1	CCDC87	12677	0	-1.1	-1.53	-1.54
	1	LINC01537	12779	0	-1.62	-2.11	-2.14
	1	TSKU	12831	0	-0.82	-1.2	-1.21
	1	AMOTL1	12923	0	-1.53	-1.74	-1.49
	1	CNTN5	12938	0	-2.84	-2.97	-2.28
	1	DCPS	13173	0	-1.07	-1.22	-1.02
	1	CACNA2D4	13235	0	-1	-0.84	-0.85
	1	NANOG	13327	0	-1.5	-1.74	-1.54
	1	SNORA70G	13875	0	-0.96	-1.07	-0.9
	1	KCNC2	13909	0	-1.63	-2.14	-2.19
	1	SDS	14147	0	-2.89	-2.46	-2
	1	HCAR1	14234	0	-1.49	-1.14	-1.05
	1	TMEM132B	14271	0	-1.44	-2.06	-1.94
	1	RIMBP2	14285	0	-2.15	-2.3	-1.76
	1	PAN3-AS1	14387	0	-0.92	-1.13	-0.93
	1	LINC00332	14445	0	-2.05	-2.48	-2.12
	1	PCDH9	14569	0	-1.16	-1.04	-1.03
	1	MIR8075	14730	0	-1.56	-1.17	-1.4
	1	RPL13AP3	15007	0	-1.59	-1.45	-1.28
	1	DIO3OS	15369	0	-2.63	-2.5	-2.09
	1	C15ORF54	15573	0	-1.85	-1.77	-1.89
	1	HDC	15713	0	-1.44	-2.08	-2.1
	1	RORA-AS1	15786	0	-1.89	-2.24	-1.97
	1	RPS17	16019	0	-1.97	-2.33	-2.06
	1	GABARAPL3	16095	0	-1.64	-1.9	-1.92
	1	ABCA17P	16276	0	-0.87	-0.85	-1.01
	1	NPIPA5	16419	0	-1.72	-1.58	-1.54
	1	BEAN1	16757	0	-0.88	-1.04	-1.14
	1	TAT-AS1	16876	0	-2.09	-2.29	-2.6
	1	C16ORF47	16895	0	-1.7	-1.89	-1.76
	1	MYH13	17293	0	-2.66	-2.49	-2.01
	1	MYH8	17295	0	-2.09	-2.03	-1.54
	1	MYH2	17298	0	-1.92	-2.12	-1.89
	1	FAM106CP	17352	0	-1.13	-0.86	-1.06
	1	TTLL6	17830	0	-1.73	-1.8	-1.53
	1	LOC727896	18290	0	-1.09	-1.02	-0.85
	1	CYP4F24P	19019	0	-1.81	-2.17	-2.25
	1	ZNF98	19158	0	-1.46	-1.29	-1.27
	1	LGI4	19226	0	-0.8	-1.25	-1.25
	1	DHX35	20289	0	-0.9	-1	-1.15
	1	ZNF663P	20364	0	-1.72	-1.56	-1.67
	1	MKRN7P	20365	0	-1.29	-1.5	-1.34
	1	LOC100131496	20372	0	-1.31	-1.03	-1.07
	1	WBP2NL	21169	0	-1.12	-1.25	-1.01

## Sheet: Profile 29
Gene Table for Profile 29 (0.0,0.0,1.0,1.0)
Num. Genes Expected	Num. Genes Assigned	P-Value	Significant
1241	428.5	1.6e-237	(significant)
-------
Selected	Weight	gene	n	N	E	AH	exAH
	1	PLEKHN1	14	0	1.12	4.08	4.05
	1	PERM1	15	0	0.63	2.84	2.97
	1	MXRA8	37	0	-0.31	1.13	2.09
	1	C1ORF233	50	0	0.06	2.25	2.08
	1	GABRD	63	0	-0.02	1.92	2.85
	1	MEGF6	83	0	-0.33	1.48	1.56
	1	HES2	105	0	1.31	4.86	4.32
	1	SPSB1	136	0	0.56	2.09	2.06
	1	TMEM201	139	0	0.51	1.18	1.04
	1	PTCHD2	167	0	-0.16	0.79	1.15
	1	TNFRSF8	184	0	0.05	1.28	1.37
	1	TNFRSF1B	185	0	0.04	0.86	1.14
	1	TMEM51-AS1	195	0	-0.45	1.2	1.88
	1	TMEM51	196	0	0.25	1.47	1.87
	1	C1ORF195	197	0	0.67	2.26	2.37
	1	FHAD1	198	0	0.15	2.05	2.14
	1	FBLIM1	209	0	-0.17	2.23	2.82
	1	EPHA2	219	0	0.06	1.18	1.59
	1	PADI2	236	0	-0.18	2.01	2.87
	1	PLA2G2A	262	0	-0.39	2.41	2.59
	1	SH2D5	277	0	0.15	2.84	2.23
	1	RAP1GAP	285	0	0.65	2.25	2.5
	1	LDLRAD2	287	0	0.14	1.49	1.83
	1	EPHB2	297	0	0.23	2.6	2.92
	1	LUZP1	301	0	0.31	1.13	1.22
	1	EXTL1	351	0	0.47	3.08	2.76
	1	SLC30A2	352	0	-0.38	3.68	5.28
	1	FAM110D	355	0	-0.33	0.78	1.48
	1	CNKSR1	357	0	-0.12	1.56	1.84
	1	SH3BGRL3	360	0	-0.23	0.78	1.13
	1	AIM1L	363	0	1.56	5.56	5.24
	1	SFN	373	0	0.9	4.14	3.34
	1	TRNP1	379	0	-0.05	3.15	3.14
	1	WASF2	389	0	0.18	0.96	1.16
	1	SNHG12	412	0	0.37	1.24	1.07
	1	ADGRB2	446	0	-0.69	1.92	2.14
	1	CSMD2	486	0	-0.31	1.86	1.74
	1	NCDN	500	0	0.18	1.19	1.06
	1	TEKT2	508	0	-0.26	1.27	2.35
	1	SH3D21	514	0	0.1	1.11	1.15
	1	CSF3R	520	0	-0.16	0.75	1.2
	1	ZC3H12A	523	0	0.46	2.08	1.94
	1	EPHA10	533	0	-0.39	2.34	1.98
	1	BMP8B	561	0	0.14	1.32	1.11
	1	MFSD2A	565	0	0.34	1.63	1.27
	1	LINC00853	695	0	0.2	1.23	0.96
	1	PDZK1IP1	696	0	1.67	5.52	5.66
	1	TTC39A	713	0	0.23	2.07	1.66
	1	RAB3B	718	0	2.37	7.61	6.07
	1	LRP8	743	0	-0.25	1.15	1.19
	1	PRKAA2	772	0	0.05	1.73	2
	1	TACSTD2	779	0	0.53	4.94	5.48
	1	JUN	781	0	0.12	1.54	2.17
	1	DNAJC6	817	0	-0.26	2.83	2.58
	1	SGIP1	822	0	-0.13	2.42	2.63
	1	WLS	835	0	-0.26	0.79	1.09
	1	PTGFR	878	0	0.66	2.38	2.5
	1	SAMD13	891	0	-0.28	1.1	1.19
	1	LPAR3	900	0	0.58	2.58	2.36
	1	MCOLN3	902	0	-0.17	2.18	2.53
	1	CYR61	909	0	-0.02	2.91	3.37
	1	LINC01057	976	0	0.08	2.27	2.53
	1	SLC44A3	978	0	-0.02	1.85	1.94
	1	SLC30A7	1010	0	0.47	1.16	1.1
	1	COL11A1	1015	0	0.65	4.86	5.29
	1	SLC25A24	1025	0	0.11	1.41	2.01
	1	FAM102B	1026	0	-0.05	1.17	1.79
	1	EPS8L3	1060	0	0.36	5.01	4.39
	1	FAM212B	1092	0	0.1	1.46	1.31
	1	WNT2B	1102	0	-0.24	1.14	1.19
	1	RHOC	1106	0	0.22	1.01	0.85
	1	LOC101928977	1138	0	0.53	3.63	2.85
	1	SLC22A15	1139	0	0.22	4.1	3.6
	1	ATP1A1	1141	0	0.18	1.39	1.74
	1	CD58	1144	0	-0.05	0.93	1.13
	1	IGSF3	1145	0	1.08	3.61	3.76
	1	PTGFRN	1147	0	0.53	2.16	2.07
	1	VTCN1	1153	0	0.88	4.68	5.32
	1	HSD3B1	1166	0	0.05	2.19	2.48
	1	FCGR1B	1177	0	0.4	1.29	1.01
	1	PIAS3	1210	0	0.03	0.8	1.12
	1	GJA5	1230	0	0.03	1.54	1.93
	1	CDC42SE1	1284	0	-0.25	0.96	1.13
	1	S100A10	1316	0	0.15	1.61	1.38
	1	S100A11	1317	0	-0.02	1.78	2.29
	1	S100A6	1329	0	-0.64	1.89	2.6
	1	SHC1	1369	0	-0.01	1.43	1.24
	1	NES	1441	0	-0.15	1.36	1.8
	1	KIRREL	1463	0	-0.14	1.5	1.78
	1	SPTA1	1469	0	-0.24	1.19	1.49
	1	ACKR1	1476	0	0.1	4.65	5.72
	1	CRP	1481	0	2.08	5.82	5.28
	1	TAGLN2	1488	0	0.71	1.95	1.85
	1	PEA15	1500	0	-0.07	0.76	1.13
	1	PVRL4	1522	0	0.22	3.71	4.54
	1	FCGR2A	1542	0	-0.2	1.59	2.3
	1	HSPA7	1546	0	0.22	1.41	1.5
	1	OLFML2B	1554	0	-0.65	1.7	2.5
	1	RGS4	1566	0	0.8	4.22	4.71
	1	MPZL1	1592	0	0.09	1.11	1.3
	1	DNM3	1635	0	-0.04	1.06	1.13
	1	SUCO	1640	0	0.24	1.27	1
	1	PAPPA2	1679	0	-0.52	1.55	1.31
	1	RASAL2-AS1	1685	0	0.04	0.96	1.28
	1	RASAL2	1686	0	-0.33	0.83	1.2
	1	QSOX1	1700	0	-0.16	0.7	1.18
	1	STX6	1707	0	-0.07	0.6	0.99
	1	CACNA1E	1710	0	0.22	1.07	1.21
	1	LAMC1	1722	0	-0.18	1.2	1.29
	1	LAMC2	1723	0	0.33	4.76	5.03
	1	NCF2	1727	0	0.25	1.29	1.43
	1	PTGS2	1749	0	0.54	1.93	1.86
	1	CAMSAP2	1790	0	-0.22	0.65	1.08
	1	C1ORF106	1792	0	0.99	5.03	5.1
	1	KIF21B	1793	0	0.51	1.91	1.92
	1	IGFN1	1796	0	-0.37	2.17	2.78
	1	PKP1	1797	0	-0.72	2.33	2.45
	1	NAV1	1804	0	0.33	1.42	1.71
	1	KDM5B	1822	0	-0.09	0.72	0.94
	1	ADORA1	1832	0	-0.03	1.45	2.11
	1	BTG2	1838	0	-0.06	1.12	1.84
	1	ATP2B4	1841	0	0.24	1.5	1.15
	1	NFASC	1860	0	-0.48	1.38	1.76
	1	CDK18	1869	0	0.49	1.24	1.03
	1	C1ORF186	1881	0	0.07	1.6	1.37
	1	IKBKE	1884	0	0.6	1.6	1.31
	1	MAPKAPK2	1888	0	0.37	1.16	1.25
	1	C1ORF116	1894	0	0.21	2.92	3.11
	1	CD34	1907	0	-0.22	1.37	1.87
	1	FLVCR1	1943	0	0.25	1.21	1.19
	1	VASH2	1944	0	0.1	1.09	1.13
	1	PTPN14	1951	0	-0.26	1.5	1.81
	1	TGFB2	1961	0	0.04	3.04	3.52
	1	CAPN2	1994	0	0.11	1.65	1.77
	1	TP53BP2	1995	0	-0.05	0.82	0.97
	1	ENAH	2009	0	0.19	1.48	1.83
	1	DUSP5P1	2048	0	-0.4	1.84	1.73
	1	CAPN9	2061	0	-0.36	1.14	1.13
	1	C1ORF198	2062	0	0.14	2.15	2.47
	1	SLC35F3	2087	0	-0.13	2.52	2.93
	1	CEP170	2134	0	-0.09	0.68	0.99
	1	KIF26B	2149	0	-0.33	2.02	2.34
	1	ODC1	2223	0	0.27	1.41	1.17
	1	KCNF1	2229	0	0.56	1.99	1.76
	1	MYCN	2246	0	0.19	2.48	3.08
	1	OSR1	2255	0	-0.23	1.75	1.4
	1	MATN3	2260	0	0.1	2.54	3.12
	1	KLHL29	2272	0	0.74	3.11	2.49
	1	KIF3C	2295	0	-0.19	0.8	1.28
	1	SLC35F6	2305	0	0.31	1.56	1.26
	1	EMILIN1	2312	0	0.39	1.51	1.76
	1	FAM179A	2357	0	0.05	0.94	1.18
	1	LINC01320	2386	0	0.17	1.85	2.02
	1	CRIM1	2388	0	-0.49	1.09	1.88
	1	QPCT	2399	0	-0.44	0.85	1.49
	1	CDKL4	2416	0	-0.2	0.8	1.28
	1	LOC101929723	2424	0	-0.35	2.19	1.56
	1	C2ORF91	2425	0	-0.34	0.82	1.19
	1	PKDCC	2426	0	-0.28	1.15	1.37
	1	EPAS1	2451	0	-0.13	0.57	0.92
	1	CALM2	2463	0	-0.2	0.73	0.94
	1	STON1-GTF2A1L	2473	0	-0.14	0.76	1.1
	1	SPTBN1	2487	0	0.03	1.5	1.44
	1	CLHC1	2491	0	-0.24	0.81	0.59
	1	EFEMP1	2499	0	-0.51	3.42	3.77
	1	ANTXR1	2564	0	-0.47	2.11	3.46
	1	AAK1	2567	0	0.53	1.6	1.69
	1	ANXA4	2569	0	0.1	1.45	2.06
	1	TGFA	2582	0	-0.05	1.4	1.82
	1	ATP6V1B1	2588	0	0.34	1.54	1.6
	1	RAB11FIP5	2604	0	0.09	1.15	1.28
	1	FBXO41	2608	0	0.57	1.57	1.61
	1	CTNNA2	2661	0	0.5	3.11	3.3
	1	TMSB10	2667	0	-0.44	1.25	1.83
	1	LINC00152	2709	0	0.83	2.66	2.31
	1	NEURL3	2744	0	1.11	2.7	2.42
	1	MGAT4A	2767	0	-0.1	0.98	1.52
	1	LOC101927070	2768	0	-0.2	1.97	1.57
	1	IL1RL1	2798	0	-1.01	3.4	3.73
	1	FHL2	2811	0	-0.19	1.46	2
	1	SULT1C3	2822	0	0.51	3.46	3.98
	1	SULT1C2	2823	0	0.6	4.64	4.27
	1	SULT1C4	2825	0	-0.66	1.43	2.31
	1	GCC2	2826	0	-0.17	0.64	1.12
	1	SH3RF3-AS1	2831	0	-0.09	1.71	1.98
	1	SH3RF3	2832	0	-0.25	1.62	1.9
	1	MALL	2838	0	-0.07	0.67	1.08
	1	MIR4435-2HG	2847	0	0.5	2.76	2.6
	1	TMEM87B	2850	0	0.4	1.44	1.63
	1	CFAP221	2891	0	1.18	3.92	3.82
	1	TMEM185B	2895	0	0.2	1.16	1.01
	1	INHBB	2897	0	0.29	1.67	2.15
	1	GLI2	2898	0	0.34	2.47	2.5
	1	MYO7B	2914	0	0.84	2.64	2.06
	1	LOC105373609	2915	0	0.52	2.45	2.29
	1	POTEKP	2950	0	-0.12	1.97	2.6
	1	LINC01087	2951	0	0.65	2.62	2.78
	1	C2ORF27A	2952	0	-0.28	1.48	1.55
	1	LYPD1	2957	0	0.5	2.42	2.79
	1	MGAT5	2962	0	-0.04	1.12	0.98
	1	TEX41	2992	0	0.24	2.78	2.96
	1	KIF5C	2997	0	-0.47	1.59	2.29
	1	FMNL2	3013	0	0.14	1.51	1.4
	1	GALNT13	3016	0	0.33	2.34	3
	1	TANC1	3030	0	-0.2	0.85	1.12
	1	ITGB6	3038	0	0.48	5.06	4.48
	1	LOC101929532	3049	0	0.82	2.83	2.42
	1	FAP	3050	0	0.12	3.93	4.61
	1	STK39	3076	0	-0.32	1.67	2.78
	1	ITGA6	3110	0	0.75	2.06	1.92
	1	CHRNA1	3123	0	0.18	1.69	1.32
	1	SESTD1	3158	0	0.06	1.08	1.14
	1	DNAJC10	3168	0	0	1.02	0.77
	1	ITGAV	3178	0	0.34	2.56	2.81
	1	COL3A1	3185	0	0.03	3.11	2.87
	1	COL5A2	3187	0	0.03	2.04	1.68
	1	MFSD6	3200	0	-0.4	1.43	1.88
	1	GLS	3203	0	0.31	1.98	2.05
	1	LOC105747689	3208	0	0.47	1.39	1.21
	1	TMEFF2	3210	0	0.06	1.21	1.47
	1	SLC39A10	3212	0	-0.03	0.8	1.15
	1	DNAH7	3213	0	0.01	2.28	2.7
	1	ABCA12	3330	0	-0.57	2.08	2.5
	1	DIRC3	3345	0	0.11	1.42	1.24
	1	TMBIM1	3356	0	0.5	1.3	1.06
	1	SLC11A1	3361	0	0.11	1.91	2.64
	1	WNT10A	3377	0	-0.84	3.12	3.75
	1	SLC4A3	3406	0	-0.84	2.74	3.3
	1	SCG2	3414	0	1.09	3.98	4.31
	1	SERPINE2	3418	0	-0.25	1.95	1.57
	1	AGFG1	3432	0	0.3	1.11	1.16
	1	ARMC9	3454	0	0.01	1.74	1.82
	1	IQCA1	3504	0	-0.72	2.56	3.18
	1	ACKR3	3505	0	0.58	2.65	3.03
	1	LINC01266	3570	0	0.56	1.89	1.87
	1	EGOT	3583	0	0.54	1.95	1.76
	1	LMCD1	3592	0	-0.29	1.44	1.91
	1	LINC00312	3593	0	-0.47	1.68	2
	1	OXTR	3595	0	0.54	3.78	4.11
	1	SLC6A11	3635	0	1.28	3.91	4.04
	1	VGLL4	3640	0	0.09	0.98	1.16
	1	FBLN2	3656	0	-0.58	1.81	1.78
	1	SLC6A6	3663	0	0.07	1.69	2.02
	1	GALNT15	3683	0	-0.41	0.91	1.65
	1	ZNF385D	3702	0	-0.2	0.8	0.83
	1	FBXL2	3750	0	0.23	1.08	0.87
	1	TMEM158	3850	0	-0.74	2.07	2.78
	1	MAP4	3894	0	0.51	1.56	1.63
	1	MST1R	3955	0	0.56	2.85	2.57
	1	SEMA3G	4012	0	-0.38	1.6	2.25
	1	ARHGEF3	4049	0	-0.18	0.88	1.61
	1	CADPS	4078	0	-0.51	2.09	2.2
	1	EOGT	4104	0	-0.24	0.76	1.04
	1	GXYLT2	4122	0	-0.71	2.28	2.79
	1	MIR548G	4165	0	0.51	1.46	1.22
	1	COL8A1	4166	0	-0.71	2.41	2.73
	1	ZPLD1	4191	0	-0.2	2.7	3.41
	1	ALCAM	4192	0	0.06	0.77	1.12
	1	C3ORF52	4222	0	0.27	3.86	4.33
	1	SLC9C1	4224	0	-0.18	3.6	3.93
	1	ADPRH	4272	0	0.14	1.03	1.39
	1	ITGB5	4326	0	0.13	1.56	1.59
	1	MUC13	4327	0	1.46	7.45	7.18
	1	HEG1	4328	0	0.34	1.52	1.66
	1	PLXNA1	4350	0	0.2	1.29	1.23
	1	GATA2-AS1	4362	0	-0.32	1.01	0.96
	1	PLXND1	4383	0	0.29	1.22	1.2
	1	SLCO2A1	4418	0	-0.01	3.01	3.2
	1	DZIP1L	4434	0	-0.13	1.2	1.25
	1	FAIM	4442	0	-0.34	1.07	1.63
	1	ATP1B3	4459	0	0.04	1.43	2.19
	1	PLSCR1	4479	0	0.01	1.28	1.64
	1	TM4SF1	4491	0	-0.26	1.57	2.27
	1	TM4SF1-AS1	4492	0	0.06	1.77	1.35
	1	RAP2B	4527	0	0.47	1.36	1.31
	1	VEPH1	4548	0	-0.28	1.02	1.9
	1	LXN	4556	0	-0.27	1.56	2.4
	1	IFT80	4563	0	-0.25	1.08	1.02
	1	KPNA4	4567	0	0.32	1.01	0.99
	1	ARL14	4569	0	0.42	3.64	3.53
	1	CLDN11	4601	0	-0.44	1.29	2.41
	1	EIF5A2	4604	0	0.17	1.52	1.96
	1	FNDC3B	4609	0	-0.02	1.24	1.24
	1	NCEH1	4612	0	0.02	1.11	1.42
	1	LAMP3	4654	0	0.03	0.92	1.33
	1	MCF2L2	4655	0	-0.6	1.8	1.8
	1	LIPH	4692	0	0.82	3.4	3.12
	1	IGF2BP2	4694	0	-0.03	1.03	1.52
	1	LPP	4722	0	-0.02	0.86	1.17
	1	MGC2889	4742	0	0.47	1.21	1.03
	1	TCTEX1D2	4782	0	0.15	1.12	1.01
	1	MFI2	4797	0	0.21	2.57	2.84
	1	MFI2-AS1	4798	0	-0.25	0.85	1.11
	1	SPON2	4836	0	0.98	2.54	2.15
	1	MFSD10	4865	0	0.21	1.11	1.35
	1	STK32B	4888	0	-0.13	1.79	2.43
	1	EVC2	4890	0	0.21	1.19	1.26
	1	S100P	4899	0	0.45	2.83	2.91
	1	AFAP1-AS1	4911	0	-0.37	1.39	1.75
	1	AFAP1	4912	0	-0.19	1.42	2.09
	1	ABLIM2	4914	0	0.3	1.79	2.18
	1	CPZ	4919	0	-0.15	1.56	2.33
	1	PROM1	4942	0	-0.51	1.84	2.79
	1	SLIT2	4954	0	-0.35	1.5	1.9
	1	SOD3	4965	0	-0.7	1.9	3.1
	1	SEL1L3	4974	0	-0.23	1.93	2.1
	1	TMEM156	4999	0	-0.34	1.64	2.06
	1	UCHL1	5020	0	-0.7	3.07	2.51
	1	ERVMER34-1	5060	0	-0.26	0.78	1.19
	1	PDGFRA	5070	0	-0.62	1.33	2.34
	1	TMEM165	5075	0	0.46	1.74	1.85
	1	IGFBP7	5089	0	-0.51	1.81	2.72
	1	RASSF6	5136	0	-0.11	1.26	1.4
	1	CXCL8	5137	0	2.55	8.02	8.65
	1	CXCL6	5138	0	1.84	6.81	7.64
	1	CXCL1	5140	0	1.38	5.78	6.19
	1	CXCL5	5143	0	1.28	6.08	6.93
	1	EREG	5148	0	1.17	6.43	7.89
	1	BTC	5150	0	0.08	1.17	1.04
	1	ANXA3	5182	0	-0.56	2.21	3.1
	1	LINC01094	5183	0	0.63	2.24	2.41
	1	SCD5	5199	0	-0.73	1.65	2.6
	1	SPP1	5235	0	0.45	4.44	5.33
	1	GPRIN3	5246	0	-0.04	2.24	2.43
	1	ARHGEF38	5302	0	-0.05	1.42	2.18
	1	PAPSS1	5312	0	-0.14	0.59	1.08
	1	TRAM1L1	5352	0	-0.02	2.01	2.6
	1	ANXA5	5377	0	0.33	1.88	1.8
	1	ANKRD50	5394	0	0.1	1.15	1
	1	SLC7A11-AS1	5410	0	1.08	2.83	2.29
	1	DCLK2	5464	0	-0.3	0.9	0.86
	1	TIGD4	5478	0	0.5	1.26	1.05
	1	FHDC1	5480	0	-0.43	1.96	1.97
	1	GUCY1A3	5497	0	-0.37	0.8	1.22
	1	TMEM144	5507	0	0.29	1.54	1.41
	1	PALLD	5535	0	-0.33	1.41	1.86
	1	FAT1	5609	0	1.58	4.02	3.38
	1	LPCAT1	5637	0	0.16	1.82	1.72
	1	CTNND2	5673	0	-0.53	1.46	2.51
	1	DNAH5	5674	0	-0.76	2.54	2.87
	1	CDH6	5697	0	0.12	3.65	4.37
	1	GOLPH3	5701	0	0.17	0.95	1.02
	1	SUB1	5705	0	0.03	0.79	1.11
	1	OSMR	5744	0	0.02	2.22	2.26
	1	DAB2	5748	0	-0.18	1.03	1.22
	1	CCL28	5778	0	-0.05	1.81	2.13
	1	ITGA2	5795	0	-0.56	2.18	2.98
	1	GPX8	5809	0	-0.42	1.31	1.59
	1	LOC102467147	5822	0	0.07	2.41	2.3
	1	RAB3C	5834	0	0.45	2.67	2.86
	1	ELOVL7	5838	0	0	2.45	3.58
	1	ZSWIM6	5843	0	-0.12	0.6	0.97
	1	C5ORF64	5844	0	0.33	1.45	1.57
	1	LOC100272216	5885	0	0.14	1.17	1.48
	1	MAP1B	5898	0	-0.89	2	3.06
	1	TNPO1	5903	0	0.07	0.8	1.01
	1	GCNT4	5916	0	0.66	2.09	2.3
	1	LINC01336	5917	0	0.79	2.46	2.04
	1	F2R	5928	0	-0.26	1.04	1.49
	1	S100Z	5930	0	-0.01	1.44	1.07
	1	LHFPL2	5942	0	-0.16	0.82	1.13
	1	RASGRF2	5965	0	0.18	1.13	1.49
	1	VCAN	5977	0	0.62	4.44	4.51
	1	MCTP1	6007	0	-0.31	0.76	1.12
	1	C5ORF30	6040	0	0	1.32	1.39
	1	LOC102467212	6041	0	0.5	1.45	1.26
	1	EFNA5	6043	0	-0.41	1.98	3.24
	1	EPB41L4A	6061	0	0.06	0.77	1
	1	EPB41L4A-AS2	6063	0	-0.25	1.23	1.42
	1	TSSK1B	6069	0	0.16	1.05	0.8
	1	CCDC112	6075	0	-0.41	0.9	1.36
	1	TNFAIP8	6093	0	-0.03	1.66	2.09
	1	LOX	6098	0	-0.2	1.9	2.36
	1	PRDM6	6105	0	0.04	1.71	1.78
	1	SLC12A2	6121	0	0.24	3.49	4.14
	1	CHSY3	6126	0	-0.05	1.2	1.53
	1	KIF3A	6148	0	0.43	1.25	1.32
	1	2018-09-08	6150	0	0.07	1.15	1.29
	1	SMAD5	6193	0	0.03	0.88	1.05
	1	TMEM173	6230	0	-0.08	0.78	1.22
	1	NRG2	6235	0	-0.7	1.68	2.14
	1	PCDHA7	6266	0	-0.22	0.78	1.2
	1	PCDHA10	6269	0	-0.39	1.51	1.07
	1	PCDHB2	6275	0	-0.27	1.05	1.84
	1	PCDHB6	6279	0	0.13	1.33	1.9
	1	PCDHB13	6288	0	-0.24	0.55	1.06
	1	FGF1	6334	0	-0.53	1.62	1.86
	1	C5ORF46	6356	0	0.13	3.41	4.31
	1	SLC26A2	6380	0	0.17	1.43	1.81
	1	PDGFRB	6384	0	-0.02	1.64	2.33
	1	GPX3	6402	0	0.53	2.18	2.38
	1	GALNT10	6419	0	0.18	1.14	0.95
	1	HAVCR1	6433	0	-0.62	2.38	2.25
	1	ADAM19	6440	0	0.33	1.81	1.57
	1	RNF145	6447	0	0.03	0.78	1.17
	1	SH3PXD2B	6494	0	-0.27	1.3	2.42
	1	NEURL1B	6495	0	-0.21	0.47	0.82
	1	STC2	6504	0	0.97	5.75	6.61
	1	LOC100507387	6519	0	-0.43	1.67	3.05
	1	PRR7	6547	0	1.1	2.75	2.55
	1	DBN1	6548	0	-0.27	1.97	2.57
	1	PDLIM7	6549	0	0.22	1.96	2.14
	1	DOK3	6550	0	0.74	1.91	1.78
	1	GRM6	6571	0	-0.51	1.54	1.62
	1	ADAMTS2	6574	0	0.01	2.15	2.25
	1	FOXQ1	6615	0	0.09	2.25	3.02
	1	SERPINB1	6624	0	0.24	1.17	1.05
	1	F13A1	6657	0	-0.88	2.13	3.99
	1	RNF182	6704	0	0.17	2.49	2.95
	1	CASC15	6730	0	-0.68	1.86	1.83
	1	NBAT1	6731	0	0.05	2.31	2.87
	1	NRSN1	6732	0	-0.43	3.48	2.74
	1	DCDC2	6733	0	0.58	3.86	4.49
	1	KAAG1	6734	0	1.53	3.91	3.75
	1	PRSS16	6808	0	0.59	3.21	3.71
	1	UBD	6853	0	1.72	4.72	4.62
	1	GABBR1	6854	0	0.09	1.49	1.52
	1	HLA-A	6864	0	0.25	1.09	1.19
	1	TRIM40	6874	0	0.61	2.97	2.52
	1	IER3	6897	0	0.83	3.6	3.72
	1	LINC00243	6898	0	-0.3	1.01	1.05
	1	DDR1	6899	0	-0.1	1.39	2.27
	1	PSORS1C1	6906	0	0.75	3.52	3.25
	1	CDSN	6907	0	0.26	4.44	4.62
	1	PSORS1C2	6908	0	0.41	2.06	1.86
	1	ITPR3	7031	0	-0.2	1.62	1.89
	1	TREML3P	7116	0	0.69	2.25	1.91
	1	TREM1	7118	0	-0.24	1.37	2.33
	1	MDFI	7121	0	0.79	3.3	3.35
	1	PTK7	7153	0	-0.78	1.81	2.38
	1	CAPN11	7180	0	1.51	3.74	3.61
	1	HSP90AB1	7182	0	0.01	1.2	0.93
	1	ENPP5	7195	0	-0.39	1.92	3.38
	1	PLA2G7	7202	0	-0.27	0.58	1
	1	TNFRSF21	7207	0	-0.29	1.63	2.06
	1	PKHD1	7219	0	-0.34	1.32	1.77
	1	LRRC1	7244	0	0.2	2.81	3.17
	1	TINAG	7248	0	0.54	2.06	1.85
	1	FAM83B	7249	0	-0.11	1.42	2.22
	1	FAM135A	7281	0	0.04	1.01	1.33
	1	EEF1A1	7296	0	-0.09	0.67	1.16
	1	CD109	7299	0	0.42	2.7	2.09
	1	MYO6	7307	0	0.46	1.56	1.48
	1	PHIP	7311	0	-0.09	0.62	1
	1	LCAL1	7314	0	0.47	4.25	3.99
	1	MRAP2	7333	0	0.55	3.35	3.7
	1	TBX18	7336	0	0.11	2.27	2.15
	1	CGA	7343	0	0.3	1.09	1.16
	1	FAXC	7385	0	0	2.26	3.36
	1	SOBP	7411	0	0.25	1.33	1.38
	1	MICAL1	7428	0	0.04	2.07	1.99
	1	METTL24	7434	0	-0.22	0.77	1.21
	1	NCOA7	7505	0	-0.01	1.06	1.34
	1	LAMA2	7519	0	-0.48	2.16	2.45
	1	TMEM200A	7523	0	0.35	3.04	4.19
	1	AKAP7	7526	0	0.05	1.36	1.77
	1	MOXD1	7535	0	-0.2	3.55	4.05
	1	IFNGR1	7570	0	-0.4	0.79	1.37
	1	TNFAIP3	7573	0	-0.26	1.01	1.92
	1	ARFGEF3	7575	0	-0.28	3.4	3.72
	1	PBOV1	7576	0	1.53	3.8	3.51
	1	STXBP5	7618	0	-0.17	0.97	1.13
	1	ULBP1	7638	0	0.33	1.17	1.28
	1	PLEKHG1	7643	0	-0.12	0.65	0.88
	1	MTHFD1L	7644	0	0.58	1.99	1.85
	1	TIAM2	7664	0	0.47	2.06	1.82
	1	SYNJ2	7673	0	0	0.8	1.23
	1	FNDC1	7689	0	-0.33	2.9	3.65
	1	SOD2	7690	0	0.76	3.11	2.83
	1	AIRN	7700	0	0.03	0.88	1.04
	1	AGPAT4-IT1	7710	0	0.03	0.87	1.25
	1	PDE10A	7719	0	0.16	0.92	1.09
	1	RPS6KA2	7725	0	0.01	0.79	1.22
	1	CCR6	7732	0	0.04	1.35	1.91
	1	LOC101929504	7747	0	0.27	1.26	1.16
	1	THBS2	7748	0	-0.15	3.22	3.34
	1	PDGFA	7767	0	0.92	3.36	3.14
	1	MICALL2	7783	0	0.13	1.18	1.31
	1	LFNG	7799	0	0.47	1.34	1.23
	1	SDK1	7806	0	-0.16	0.8	1.4
	1	ACTB	7821	0	0.2	1.83	2.27
	1	RAC1	7835	0	0.27	0.97	1.06
	1	GRID2IP	7838	0	0.26	1.44	1.87
	1	MACC1	7888	0	0.05	2.56	3.34
	1	ITGB8	7891	0	-0.89	2.17	3.4
	1	RAPGEF5	7898	0	-0.09	0.88	1.1
	1	IL6	7903	0	0.76	3.15	3.41
	1	GPNMB	7910	0	0.14	1.68	2.38
	1	DFNA5	7920	0	0.47	1.42	1.23
	1	OSBPL3	7921	0	0.14	2.02	2.31
	1	HOXA3	7935	0	-0.05	0.78	0.98
	1	CREB5	7944	0	0.08	3.31	3.59
	1	WIPF3	7955	0	0.92	3.52	3.38
	1	AQP1	7971	0	-0.11	2.64	3.51
	1	GPR141	8009	0	0.2	1.12	1.37
	1	HECW1	8035	0	-0.26	1.82	1.88
	1	BLVRA	8039	0	-0.17	0.82	0.95
	1	AEBP1	8051	0	-0.32	2.02	2.98
	1	CLDN4	8181	0	0.92	4.4	4.87
	1	CLIP2	8189	0	-0.23	1.23	1.71
	1	CCL26	8204	0	-0.1	0.82	1.04
	1	SRRM3	8213	0	0.31	2.58	3.61
	1	HSPB1	8214	0	0.23	1.13	0.91
	1	HGF	8244	0	-0.03	0.99	1.27
	1	CACNA2D1	8245	0	-0.56	1.4	2.06
	1	LOC101927356	8246	0	-0.2	1.57	2.14
	1	PCLO	8247	0	-0.17	2.2	2.93
	1	SEMA3E	8248	0	-0.14	2.36	3.65
	1	KIAA1324L	8252	0	-0.34	1.36	2.29
	1	COL1A2	8299	0	-0.01	3.39	3.19
	1	ASNS	8317	0	0.35	1.24	1.25
	1	NPTX2	8324	0	0.12	3.01	2.37
	1	ARPC1B	8333	0	0.29	1.56	1.49
	1	GAL3ST4	8370	0	-0.51	2.24	2.26
	1	GPC2	8371	0	0.72	2.22	2.01
	1	GATS	8373	0	0.01	1.54	1.76
	1	PVRIG	8374	0	0.26	1.06	0.96
	1	C7ORF61	8385	0	0.15	1.1	1.07
	1	MUC3A	8408	0	1.03	2.38	2.17
	1	SERPINE1	8413	0	0.75	3.71	4.4
	1	ORAI2	8429	0	0.11	1.17	1.33
	1	CFTR	8515	0	0.07	3.94	4.8
	1	FAM3C	8524	0	0.28	1.02	1.14
	1	IQUB	8531	0	0.02	1.61	2.24
	1	POT1-AS1	8540	0	-0.46	1.62	2.09
	1	IMPDH1	8556	0	-0.09	1.22	1.23
	1	PODXL	8597	0	-0.27	1.61	1.62
	1	AKR1B1	8606	0	-0.35	1.12	1.51
	1	CALD1	8610	0	0.02	1.05	1.49
	1	KIAA1549	8631	0	-0.29	1.72	1.54
	1	NDUFB2-AS1	8649	0	-0.18	1.23	0.92
	1	TMEM178B	8653	0	-0.25	4.55	4.92
	1	CLEC5A	8663	0	0.41	2.54	2.59
	1	EPHB6	8669	0	-0.55	1.17	2.1
	1	TRPV6	8670	0	0.13	2.69	3.7
	1	TRPV5	8671	0	0.28	1.16	1.02
	1	KEL	8672	0	-0.2	1.75	1.55
	1	OR2A7	8699	0	0.34	1.5	1.22
	1	ARHGEF5	8702	0	0.53	1.38	1.3
	1	SMARCD3	8755	0	-0.36	0.87	1.26
	1	ARHGEF10	8807	0	-0.27	0.88	1.07
	1	DEFB1	8820	0	0.98	2.73	2.78
	1	SGK223	8825	0	0.25	2.09	2.28
	1	FAM167A	8845	0	0.06	2.43	3.01
	1	FAM66A	8859	0	0.09	1.14	1.13
	1	KIAA1456	8867	0	-0.25	0.93	1.15
	1	FGL1	8883	0	0.65	2.2	2.16
	1	LPL	8894	0	0.79	2.53	2.74
	1	LZTS1	8897	0	-0.04	1.62	2.24
	1	TNFRSF10C	8931	0	0.06	1.86	1.8
	1	TNFRSF10A	8933	0	0.33	1.29	1.18
	1	LOC389641	8934	0	0.06	1.25	1.19
	1	LOXL2	8937	0	0.61	2.95	2.36
	1	STC1	8942	0	-0.7	2.66	4.3
	1	ADAMDEC1	8945	0	0.55	3.51	4.65
	1	NEFL	8948	0	0.28	1.93	2.45
	1	DOCK5	8949	0	0.06	1.02	0.91
	1	DPYSL2	8957	0	-0.18	1.08	1.63
	1	DUSP4	8981	0	-0.02	2.24	3.23
	1	LEPROTL1	8986	0	0.25	1.13	1.25
	1	RBPMS	8990	0	-0.05	0.77	1.03
	1	GSR	8993	0	0.37	1.17	0.94
	1	ADGRA2	9017	0	-0.42	0.97	1.37
	1	RAB11FIP1	9019	0	0.31	1.84	1.9
	1	ADAM9	9034	0	-0.06	1.45	2.03
	1	HOOK3	9058	0	0.33	1.35	1.55
	1	LOC100287846	9062	0	-0.57	1.28	1.92
	1	LOC401463	9120	0	-0.13	2.29	2.58
	1	SULF1	9150	0	-0.36	1.88	2.52
	1	MSC	9159	0	-0.35	1.71	1.36
	1	LOC392232	9163	0	-0.37	1.18	1.64
	1	SBSPON	9165	0	-0.18	1.27	1.62
	1	JPH1	9176	0	0.83	3.7	4.03
	1	ZC2HC1A	9190	0	0.3	1.82	2.25
	1	STMN2	9193	0	0.66	5.47	6.59
	1	TMEM55A	9237	0	0.11	1.43	2.12
	1	RUNX1T1	9242	0	-0.31	0.95	0.79
	1	PDP1	9249	0	-0.22	1.68	2.52
	1	GEM	9251	0	0.5	3.03	3.54
	1	ESRP1	9255	0	-0.32	2.46	3.41
	1	NIPAL2	9282	0	0.31	1.26	0.96
	1	YWHAZ	9298	0	0.53	1.96	2.31
	1	GRHL2	9302	0	0.19	1.94	2.72
	1	CTHRC1	9316	0	0.39	2.23	2.48
	1	ANGPT1	9327	0	-0.33	1.25	1.66
	1	HAS2	9362	0	0.69	2.63	2.72
	1	CCAT1	9400	0	1.45	4.25	3.37
	1	ASAP1	9419	0	-0.29	0.92	1.32
	1	ASAP1-IT2	9420	0	0.08	0.93	1.17
	1	ADCY8	9422	0	0.99	5.08	6
	1	KCNQ3	9424	0	-0.36	2.29	3.64
	1	WISP1	9431	0	-0.02	2.49	2.49
	1	FAM135B	9441	0	0.51	2.45	2.99
	1	COL22A1	9442	0	-0.36	2.22	2.76
	1	RHPN1	9476	0	-0.19	1.16	1.75
	1	PLEC	9498	0	0.68	1.92	1.86
	1	GLIS3	9561	0	-0.13	1.3	1.87
	1	GLIS3-AS1	9562	0	0.02	1.22	1.79
	1	CDKN2A	9624	0	0.96	3.27	3.7
	1	CDKN2B	9626	0	0.37	1.95	2.16
	1	B4GALT1	9654	0	0.32	1.28	1.26
	1	SUGT1P1	9662	0	-0.03	1.08	1.06
	1	ANKRD18B	9663	0	-0.49	2.43	3.01
	1	TLN1	9714	0	0.15	1.42	1.42
	1	GLIPR2	9728	0	-0.17	1.12	1.64
	1	PCSK5	9820	0	0.41	1.84	1.57
	1	LINC01507	9835	0	0.22	2.21	2.44
	1	RASEF	9838	0	0.56	3	3.49
	1	SLC28A3	9848	0	-0.41	2.17	3.03
	1	GOLM1	9853	0	0.63	3.1	3.18
	1	GAS1	9858	0	0.2	2.11	2.83
	1	SHC3	9872	0	0.39	1.09	1.01
	1	DIRAS2	9880	0	0.44	3.1	3.05
	1	SYK	9881	0	-0.29	0.7	1.27
	1	ROR2	9885	0	-0.89	2.41	2.66
	1	FGD3	9901	0	-0.24	0.74	1.33
	1	PTCH1	9931	0	0.29	1.38	1.63
	1	LOC100132781	9947	0	-0.26	0.83	0.97
	1	TGFBR1	9972	0	0.29	1.28	1.44
	1	PAPPA	10082	0	-0.13	2.55	2.66
	1	GSN	10101	0	-0.13	1.41	1.89
	1	DAB2IP	10105	0	0.39	1.24	1.18
	1	LHX6	10108	0	0.81	2.77	2.74
	1	FAM129B	10166	0	0.1	1.28	1.79
	1	ST6GALNAC4	10179	0	0.02	1.56	1.51
	1	LCN2	10188	0	1.16	4.87	5.67
	1	SPTAN1	10201	0	0.36	1.61	1.22
	1	LAMC3	10245	0	0.22	3.04	3.43
	1	AIF1L	10246	0	-0.34	0.73	1.37
	1	NTNG2	10255	0	0.72	2.75	2.82
	1	AK8	10262	0	-0.25	1.2	1.18
	1	RALGDS	10268	0	-0.19	0.98	1.26
	1	COL5A1	10297	0	0.44	3.91	3.48
	1	GPSM1	10314	0	0.02	1.56	1.76
	1	C9ORF139	10350	0	0.01	1.08	0.79
	1	NPDC1	10352	0	-0.08	0.56	0.96
	1	UAP1L1	10355	0	0.04	0.96	1.4
	1	IL3RA	10397	0	-0.36	0.73	1.19
	1	PRKX	10414	0	-0.19	1.04	1.86
	1	ANOS1	10423	0	-0.23	1.32	2.48
	1	MID1	10431	0	0.06	1.02	0.86
	1	MAP7D2	10487	0	0.29	1.72	2.26
	1	CASK	10543	0	0.23	0.91	1.01
	1	CXORF36	10551	0	-0.58	1.85	2.06
	1	LOC401585	10554	0	0.96	2.78	2.38
	1	TIMP1	10576	0	0.1	2.95	2.74
	1	SLC38A5	10585	0	-0.22	1.04	1.38
	1	RBM3	10590	0	0.05	0.92	1.29
	1	PCSK1N	10598	0	0.33	3.06	4.14
	1	KCND1	10604	0	-0.32	0.76	1.14
	1	PRAF2	10608	0	0.27	1.05	1.21
	1	PLP2	10612	0	-0.08	1.73	1.73
	1	CACNA1F	10615	0	-0.01	1.66	2.08
	1	FOXP3	10617	0	0.39	2.96	3.71
	1	GPR173	10632	0	0.29	1.65	1.74
	1	MSN	10682	0	0.34	1.83	1.73
	1	FAM155B	10693	0	1.17	3.58	3.07
	1	TEX11	10707	0	0.27	1.36	1.72
	1	NLGN3	10713	0	0.07	1.05	1.23
	1	MAGEE1	10752	0	-0.39	0.94	1.46
	1	POF1B	10774	0	0.13	2.35	3.45
	1	SRPX2	10790	0	0.19	2.21	1.67
	1	WBP5	10831	0	-0.18	1.28	1.58
	1	TMSB15B	10842	0	-0.17	1.05	1.96
	1	COL4A5	10868	0	-0.17	0.75	1.15
	1	ACSL4	10873	0	0.69	4.62	4.68
	1	TMEM164	10874	0	-0.15	0.87	1.03
	1	CAPN6	10880	0	-0.3	2.96	3.84
	1	DCX	10881	0	2.14	5.72	5.21
	1	LAMP2	10928	0	0.47	1.38	1.25
	1	HS6ST2	10963	0	-0.25	3.39	4.39
	1	GPC4	10964	0	-0.47	1.68	2.83
	1	GPC3	10965	0	-0.64	2.26	3.07
	1	FAM127A	10977	0	0.08	1.08	1.43
	1	LINC00889	10997	0	-0.28	1.81	1.34
	1	FGF13	10998	0	-0.65	1.8	2.1
	1	LDOC1	11008	0	-0.21	1.49	2.52
	1	GABRE	11039	0	0.42	2.37	1.87
	1	FLNA	11077	0	-0.17	2.4	2.97
	1	PLXNA3	11087	0	0.08	2.07	1.9
	1	CD24	11127	0	0.51	4.15	4.47
	1	PFKP	11144	0	-0.17	2.65	2.83
	1	HACD1	11238	0	-0.24	0.8	0.87
	1	NEBL	11251	0	0	1.06	1.28
	1	LOC100499489	11263	0	0.26	1.03	1.04
	1	MYO3A	11277	0	-0.38	2.12	2.24
	1	BAMBI	11297	0	0.27	1.35	1.38
	1	KIAA1462	11304	0	0.21	1.5	2.05
	1	ITGB1	11318	0	-0.05	1.67	2.07
	1	NRP1	11319	0	-0.21	0.84	1.33
	1	RASGEF1A	11343	0	-0.17	0.8	1.02
	1	ALOX5	11364	0	-0.21	0.94	1.56
	1	GPRIN2	11374	0	-0.44	2.13	3.3
	1	LINC00842	11376	0	-0.05	2.31	2.74
	1	HNRNPA1P33	11377	0	0.69	2.47	2.71
	1	ANXA8	11378	0	-0.12	1.58	2.43
	1	ANXA8L1	11383	0	-0.52	2.29	2.82
	1	ARHGAP22	11391	0	0.37	2.52	2.17
	1	DKK1	11419	0	0.03	1.16	1.52
	1	BICC1	11427	0	-0.5	2.97	3.77
	1	FAM133CP	11428	0	-0.03	3.18	3.17
	1	EGR2	11446	0	0.02	1.24	1.57
	1	HKDC1	11480	0	2.52	6.45	5.33
	1	TSPAN15	11483	0	-0.4	1.13	1.38
	1	PLAU	11544	0	0.09	1.97	1.89
	1	ANXA11	11584	0	-0.14	1.01	1.21
	1	TSPAN14	11589	0	-0.17	0.72	1.26
	1	CH25H	11631	0	1.59	4.18	3.6
	1	ANKRD1	11648	0	1.47	5.7	6.56
	1	MYOF	11667	0	-0.31	1.7	2.33
	1	ENTPD1	11691	0	-0.11	1.02	1.14
	1	C10ORF131	11693	0	-0.19	0.68	1.2
	1	GOLGA7B	11725	0	-0.3	2.11	3.03
	1	LOXL4	11728	0	1.54	4.83	3.86
	1	SFXN3	11762	0	-0.12	1.4	1.67
	1	PPRC1	11777	0	0.09	0.88	1.02
	1	NFKB2	11780	0	0.59	1.82	1.49
	1	TRIM8	11789	0	0.31	1.06	1.06
	1	DUSP5	11829	0	-0.04	0.92	1.17
	1	ADRA2A	11837	0	-0.47	2.38	4
	1	ABLIM1	11859	0	-0.17	0.86	0.7
	1	CASC2	11873	0	-0.08	0.68	1.01
	1	DMBT1	11905	0	0.83	3.45	4.19
	1	FANK1	11935	0	-0.15	1.36	1.79
	1	C10ORF90	11938	0	-0.15	2.51	3.2
	1	PTPRE	11942	0	-0.13	0.87	1.2
	1	KNDC1	11964	0	1.49	3.42	3.04
	1	IFITM2	11990	0	0.23	1.17	1.1
	1	IFITM3	11992	0	0.15	1.02	0.79
	1	B4GALNT4	11993	0	-0.54	1.48	2.13
	1	OR51E1	12098	0	-0.41	1.32	1.71
	1	STK33	12166	0	-0.52	1.54	2.36
	1	SWAP70	12188	0	-0.11	0.93	1.59
	1	AMPD3	12195	0	-0.08	1.16	1.58
	1	EIF4G2	12202	0	0.19	0.92	1.11
	1	GALNT18	12207	0	0.32	1.04	1.06
	1	PARVA	12214	0	-0.12	0.84	1.01
	1	FAR1	12220	0	0.13	1.2	1.71
	1	NCR3LG1	12239	0	0.38	3.2	2.78
	1	KCNJ11	12240	0	-0.5	1.52	2.75
	1	LDHA	12255	0	0.32	1.06	0.87
	1	IGSF22	12263	0	-0.17	0.81	0.94
	1	ZDHHC13	12265	0	0.03	1.23	1.46
	1	DCDC1	12305	0	0.07	1.03	1.39
	1	KIAA1549L	12323	0	-0.36	2.47	3.01
	1	C11ORF91	12324	0	0.94	2.63	2.52
	1	CD59	12325	0	0.16	1.43	1.61
	1	CD44	12337	0	0.18	1.4	1.66
	1	FJX1	12340	0	0.58	2.62	2.75
	1	SYT13	12366	0	-0.28	3.55	4.73
	1	CHST1	12368	0	0.4	1.74	1.89
	1	CREB3L1	12377	0	-0.43	3.15	4.01
	1	MDK	12379	0	-0.33	1.06	1.81
	1	ARHGAP1	12383	0	-0.23	0.5	0.86
	1	TMEM132A	12476	0	0.89	3.73	4.14
	1	RPLP0P2	12493	0	-0.03	1.44	1.8
	1	DAGLA	12494	0	0.5	2.82	2.31
	1	FTH1	12504	0	0.24	1.12	1.36
	1	AHNAK	12507	0	0.1	1.51	1.85
	1	EHBP1L1	12629	0	0.42	1.31	1.37
	1	FOSL1	12648	0	0.19	2.1	2.86
	1	PACS1	12658	0	0.57	2.21	2.59
	1	TMEM151A	12663	0	0.95	2.65	2.71
	1	CD248	12664	0	0.55	2.57	2.51
	1	MTL5	12729	0	-0.13	1.9	2.13
	1	FGF19	12742	0	0.28	6.1	7.02
	1	ARHGEF17	12788	0	-0.18	0.94	1.47
	1	CHRDL2	12806	0	0.32	3.13	2.91
	1	MAP6	12821	0	-0.21	0.82	1.07
	1	CTSC	12885	0	-0.06	0.85	1.27
	1	SNORA32	12901	0	0.22	1.16	1.33
	1	FUT4	12921	0	-0.15	1.56	1.89
	1	PIWIL4	12922	0	-0.35	1.58	1.98
	1	ENDOD1	12928	0	-0.38	1.01	1.41
	1	MAML2	12935	0	-0.42	0.8	1.48
	1	C11ORF70	12945	0	-0.11	2.51	3.01
	1	BIRC3	12947	0	0.13	2.31	2.97
	1	TMEM123	12949	0	0.15	0.94	1.02
	1	MMP7	12950	0	0.31	4.55	5.42
	1	MMP3	12957	0	-0.03	0.85	1.03
	1	DDI1	12963	0	-0.4	1.31	1.31
	1	DLAT	13009	0	0.28	1.12	0.93
	1	IL18	13014	0	-0.36	1.53	1.74
	1	NCAM1	13022	0	-0.33	1.38	1.77
	1	TMPRSS13	13061	0	-0.43	1.33	2.2
	1	THY1	13108	0	-0.54	2.28	2.52
	1	TMEM136	13114	0	-0.56	1.7	1.56
	1	UBASH3B	13127	0	-0.11	1.4	1.6
	1	GRAMD1B	13133	0	-0.34	1.87	2.25
	1	SPA17	13140	0	-0.15	2.03	2.33
	1	NRGN	13141	0	-0.14	1.04	1.37
	1	VSIG2	13142	0	0.24	2.49	2.69
	1	KCNJ5	13185	0	0.15	1.84	2.2
	1	ST14	13195	0	0.72	2.68	2.79
	1	MIR4697HG	13204	0	-0.53	1.61	1.8
	1	B4GALNT3	13224	0	-0.52	1.68	2.67
	1	CACNA1C-AS2	13241	0	0.09	1.19	1.43
	1	CACNA1C-AS1	13242	0	-0.18	0.84	1.32
	1	TEAD4	13251	0	-0.24	1.33	1.6
	1	VWF	13270	0	-0.71	2.45	3.3
	1	GNB3	13300	0	0.32	1.16	1.16
	1	ACSM4	13323	0	0.4	1.43	1.59
	1	A2M	13353	0	-0.05	0.98	0.99
	1	LOC374443	13362	0	-0.37	0.91	1.32
	1	TMEM52B	13375	0	0.22	2.39	2.86
	1	YBX3	13388	0	-0.09	1.7	2.54
	1	EMP1	13433	0	0.38	2.35	3.13
	1	LINC01559	13434	0	0.6	2.44	2.86
	1	ARNTL2	13506	0	1.2	3.18	2.76
	1	PTHLH	13514	0	-0.41	3.06	2.48
	1	LINC00941	13524	0	0.14	1.45	1.61
	1	FAM60A	13528	0	-0.01	1.42	2.13
	1	BICD1	13537	0	0.02	2.3	2.11
	1	PRICKLE1	13559	0	-0.36	1.16	1.33
	1	SLC38A1	13571	0	-0.12	2.67	2.85
	1	HDAC7	13583	0	0.1	1.44	2.04
	1	VDR	13584	0	0.43	2.47	2.78
	1	CACNB3	13602	0	-0.06	0.96	1.6
	1	DHH	13614	0	0.15	1.53	1.93
	1	LOC100335030	13622	0	0.69	1.81	1.54
	1	FMNL3	13627	0	-0.02	1.13	1.39
	1	GALNT6	13657	0	-0.22	0.71	0.95
	1	ANKRD33	13661	0	0.14	2.2	1.83
	1	KRT7	13669	0	0.82	4.24	4.95
	1	KRT81	13670	0	0.33	2.34	1.95
	1	KRT86	13671	0	1.15	3.47	3.36
	1	KRT8	13681	0	1.49	3.51	3.1
	1	NFE2	13719	0	0.31	1.4	1.13
	1	RBMS2	13774	0	-0.25	0.96	1.35
	1	GLI1	13800	0	0.52	1.8	1.81
	1	DPY19L2	13842	0	-0.72	1.85	2.31
	1	SRGAP1	13845	0	-0.1	1.82	2.25
	1	DYRK2	13867	0	-0.05	0.82	1.03
	1	MDM2	13880	0	0.53	1.42	1.39
	1	BEST3	13887	0	0.46	2.21	1.71
	1	RAB3IP	13889	0	0.03	1.22	1.3
	1	ZFC3H1	13898	0	0.39	1.04	0.89
	1	DUSP6	13949	0	0.26	1.18	1.38
	1	LUM	13954	0	-0.38	2.38	3.24
	1	PLXNC1	13971	0	0.55	1.8	1.75
	1	FGD6	13977	0	0.16	1.16	1.13
	1	ANO4	14016	0	-0.39	2.78	2.49
	1	SLC5A8	14017	0	0.22	1.43	1.87
	1	CHST11	14047	0	-0.43	1.15	1.76
	1	ALDH1L2	14050	0	-0.32	1.25	1.31
	1	C12ORF75	14055	0	-0.61	2.37	3.15
	1	CORO1C	14079	0	0.27	0.98	1.03
	1	KCTD10	14091	0	0.16	1.23	1.61
	1	RASAL1	14139	0	0.17	2	2.69
	1	RNFT2	14157	0	0.08	1.18	1.43
	1	KSR2	14164	0	0.73	3.32	3.47
	1	CCDC64	14178	0	0.95	2.54	2.55
	1	RHOF	14214	0	0.94	2.48	2.15
	1	HIP1R	14237	0	0.5	1.48	1.54
	1	AACS	14270	0	0.48	1.36	1.4
	1	ATP8A2	14365	0	-1.03	2.87	3.56
	1	SHISA2	14366	0	0.1	2.13	2.94
	1	SLC7A1	14394	0	0.48	2.49	2.68
	1	DGKH	14465	0	-0.51	1.43	2.09
	1	LINC00284	14475	0	0.53	3.05	2.44
	1	LRRC63	14498	0	0.34	1.13	1.23
	1	PCDH17	14565	0	0.91	2.72	2.75
	1	KLF5	14579	0	-0.76	1.58	2.92
	1	SCEL	14593	0	0.96	3.94	4.38
	1	POU4F1	14599	0	0.81	4.16	3.3
	1	ABCC4	14626	0	0.35	1.67	1.94
	1	CLDN10	14627	0	-0.42	1.36	2.44
	1	LINC00456	14634	0	0.56	1.95	1.6
	1	NALCN	14666	0	0.11	1.91	2.19
	1	FAM155A	14686	0	-0.2	2.59	3.49
	1	FAM155A-IT1	14688	0	0.58	3.9	3.78
	1	COL4A1	14697	0	0.39	4.03	4.04
	1	COL4A2	14698	0	0.34	3.77	3.89
	1	ATP11A	14720	0	0.53	1.46	1.31
	1	ATP11A-AS1	14721	0	0.2	1	1.27
	1	GAS6-AS2	14743	0	-0.37	1.37	1.51
	1	RASA3	14745	0	-0.26	0.54	0.89
	1	LINC01296	14752	0	0.6	1.48	1.34
	1	RNASE1	14767	0	0.29	1.55	1.43
	1	MMP14	14799	0	0.23	2.36	2.89
	1	LRP10	14800	0	0.57	1.85	2.05
	1	ADCY4	14861	0	0.05	1.3	1.06
	1	EGLN3	14895	0	-0.12	1.81	2.61
	1	NKX2-8	14914	0	0.7	2.59	2.81
	1	ATL1	14964	0	-0.23	0.67	0.97
	1	NIN	14966	0	0.03	0.78	1.17
	1	FRMD6	14973	0	0.14	1.58	1.5
	1	LGALS3	15001	0	0.86	2.69	2.97
	1	DACT1	15024	0	-0.34	1.22	1.5
	1	RTN1	15031	0	-0.13	0.94	1.38
	1	SYNE2	15055	0	-0.36	0.84	1.49
	1	ACTN1	15095	0	0.2	1.42	1.22
	1	TTC9	15118	0	0.74	3.22	3.07
	1	PAPLN	15130	0	-0.34	1.54	2.21
	1	PNMA1	15139	0	0.08	1.77	2.25
	1	LTBP2	15155	0	-0.06	2.88	3.44
	1	BATF	15172	0	-0.18	2.61	3.03
	1	TGFB3	15177	0	-0.48	1.18	1.74
	1	SPTLC2	15197	0	-0.15	0.55	0.92
	1	CATSPERB	15241	0	-0.46	2.89	2.89
	1	TC2N	15242	0	-0.22	1.74	2.34
	1	SERPINA3	15279	0	0.18	1.01	1.14
	1	BDKRB2	15292	0	0.65	4.71	4.77
	1	BDKRB1	15293	0	1.23	3.87	3.28
	1	DEGS2	15313	0	-0.35	0.86	1.25
	1	MEG3	15323	0	-0.27	0.95	0.82
	1	LINC00239	15372	0	-0.05	2.44	2.8
	1	DYNC1H1	15374	0	0.18	1.44	1.22
	1	HSP90AA1	15375	0	0.39	1.56	1.37
	1	TNFAIP2	15387	0	0.73	2.03	1.98
	1	LOC102723354	15420	0	0.45	1.79	1.88
	1	JAG2	15421	0	0.48	1.93	2.33
	1	MAGEL2	15456	0	0.28	2.31	2.54
	1	SNORD116-13	15473	0	-0.36	0.89	1.05
	1	IPW	15489	0	0.21	1.12	1.26
	1	TJP1	15517	0	0.15	1.16	1.16
	1	CHRNA7	15532	0	0.02	1.22	1.28
	1	FMN1	15542	0	-0.49	1.67	2.7
	1	LPCAT4	15553	0	0.16	1.19	1.41
	1	GPR176	15576	0	-0.49	1.01	1.74
	1	EHD4	15628	0	0.56	1.82	1.87
	1	MAP1A	15654	0	-0.15	2.64	3.15
	1	FRMD5	15668	0	0.04	0.9	1.11
	1	C15ORF48	15690	0	0.86	2.85	3.11
	1	SLC24A5	15696	0	-0.17	0.79	1.41
	1	MYEF2	15697	0	-0.42	1.62	2.15
	1	FGF7	15709	0	-0.64	2.45	3.47
	1	CYP19A1	15725	0	0.29	2.15	2.8
	1	GLDN	15726	0	-0.88	2.71	3.63
	1	MYO5C	15738	0	0.44	1.09	0.97
	1	MYO5A	15739	0	0.04	1.43	1.79
	1	PRTG	15754	0	-0.36	1.26	1.59
	1	ADAM10	15771	0	0.17	1	1.31
	1	GCNT3	15781	0	-0.34	3.72	3.71
	1	ANXA2	15784	0	0.47	2.76	2.49
	1	VPS13C	15789	0	0.21	1.07	1.26
	1	TPM1	15794	0	0.19	2.66	2.48
	1	RAB8B	15797	0	-0.09	1.19	1.69
	1	LOC101928988	15805	0	0.17	1.54	1.62
	1	PLEKHO2	15817	0	-0.24	0.51	0.82
	1	SLC51B	15821	0	2.25	6.25	5.42
	1	PAQR5	15872	0	0.69	2.66	3
	1	LOC145694	15873	0	0.24	1.93	2.38
	1	UACA	15882	0	-0.28	0.57	0.94
	1	PKM	15894	0	-0.1	1.56	1.84
	1	HCN4	15906	0	1.07	3.94	4.36
	1	LOXL1	15913	0	-0.29	2.44	2.8
	1	ISLR2	15918	0	0.06	1.04	1.06
	1	SEMA7A	15924	0	0.85	2.54	2.48
	1	UBE2Q2	15957	0	-0.08	1.12	1.65
	1	PSTPIP1	15968	0	0.21	0.94	1.11
	1	PEAK1	15970	0	-0.06	0.94	1.2
	1	CIB2	15978	0	-0.12	0.87	1.35
	1	RASGRF1	15991	0	-0.01	1.61	2.25
	1	ARNT2	16001	0	-0.25	1.57	2.08
	1	LOC101929586	16002	0	0.05	1.36	1.12
	1	AP3B2	16021	0	-0.28	1.39	1.76
	1	TM6SF1	16030	0	-0.1	1.05	1.48
	1	GOLGA2P7	16038	0	-0.07	1.64	1.89
	1	ALPK3	16050	0	1.2	2.78	2.45
	1	KLHL25	16056	0	0.34	1.28	0.98
	1	ISG20	16066	0	0.36	1.23	1.39
	1	HAPLN3	16068	0	0.17	2	2.63
	1	SLCO3A1	16114	0	-0.03	1.4	1.94
	1	MCTP2	16125	0	-0.32	0.81	1.3
	1	LINC00924	16128	0	-0.63	1.45	2.39
	1	ARRDC4	16135	0	0.52	1.39	1.18
	1	FAM169B	16136	0	1.84	5.71	4.93
	1	RHBDF1	16168	0	0.35	1.53	1.65
	1	ABCA3	16275	0	0.38	1.57	1.4
	1	PRSS22	16297	0	0.3	3.19	4.32
	1	PAQR4	16301	0	0.78	2.74	2.89
	1	CIITA	16385	0	0.06	0.99	1.31
	1	SOCS1	16388	0	-0.3	1.54	1.93
	1	LITAF	16391	0	0.25	1.18	1.09
	1	ABCC1	16426	0	0.14	1.42	1.82
	1	TMC7	16436	0	0.83	3.19	2.63
	1	TMC5	16441	0	-0.02	3.82	5.31
	1	IQCK	16446	0	-0.31	0.75	1.3
	1	GPRC5B	16447	0	-0.12	1.51	2.16
	1	SLC7A5P2	16469	0	0.01	1.34	1.17
	1	IL4R	16513	0	0.06	0.97	1.06
	1	MVP	16554	0	1.01	2.52	2.28
	1	SEZ6L2	16556	0	0.82	4.4	5.66
	1	DOC2A	16563	0	-0.1	1.02	1.15
	1	ALDOA	16564	0	0.03	1.34	1.46
	1	GDPD3	16568	0	0.19	1.19	1.03
	1	NETO2	16645	0	0.03	1.79	2.53
	1	MMP2	16682	0	-0.59	1.94	3.03
	1	ADGRG3	16730	0	-0.39	1.36	2.4
	1	RRAD	16770	0	-0.25	2.3	2.53
	1	FHOD1	16788	0	0.24	1.27	1.37
	1	SLC7A6	16827	0	0.05	1.13	0.86
	1	SNTB2	16838	0	-0.03	0.65	0.99
	1	NFAT5	16846	0	0.4	1.06	1.03
	1	FA2H	16904	0	0.06	3.66	4.49
	1	LOC102724084	16931	0	0.67	1.55	1.42
	1	FOXL1	16988	0	-0.57	2.17	2.48
	1	ZNF469	17003	0	0.2	1.49	1.87
	1	PIEZO1	17013	0	0.69	1.97	1.87
	1	CPNE7	17034	0	0.42	3.52	3.96
	1	DPEP1	17035	0	0.7	5	5.39
	1	MC1R	17046	0	0.25	1.12	1.14
	1	TUBB3	17047	0	0.94	5.51	6.12
	1	ABR	17070	0	0.08	1.25	1.67
	1	MYO1C	17073	0	0.42	1.34	1.22
	1	RAP1GAP2	17104	0	-0.16	1.12	1.49
	1	LOC101927911	17105	0	-0.09	0.87	1.5
	1	GSG2	17117	0	0.41	1.3	1.23
	1	CAMKK1	17119	0	-0.03	0.89	1.32
	1	GGT6	17129	0	-0.31	1.48	2.69
	1	MINK1	17143	0	0.29	1.03	1.03
	1	LOC728392	17172	0	-0.09	0.91	1.26
	1	DNAH2	17245	0	-0.36	1.26	1.29
	1	CHD3	17251	0	-0.19	0.78	1.28
	1	MFSD6L	17282	0	0.33	1.82	1.5
	1	GAS7	17292	0	-0.48	1.32	1.82
	1	DNAH9	17308	0	-0.33	1.17	1.09
	1	RASD1	17361	0	-0.41	3.4	3.79
	1	WSB1	17429	0	-0.18	0.99	0.86
	1	KSR1	17430	0	-0.07	1.31	1.02
	1	LGALS9	17431	0	0.15	1.12	1.5
	1	FAM222B	17466	0	0.25	1.07	1.3
	1	FLOT2	17468	0	0.33	1.23	1.06
	1	NUFIP2	17477	0	0.16	1.02	1.18
	1	TAOK1	17479	0	0.14	0.99	1.15
	1	CPD	17491	0	0.06	1.31	1.74
	1	MYO1D	17523	0	-0.12	0.67	1.19
	1	ASIC2	17525	0	0.82	2.93	3.02
	1	CCL2	17526	0	1.03	3.21	2.97
	1	CCL11	17527	0	0.8	3.28	2.71
	1	SLFN5	17540	0	0.07	0.89	1.14
	1	SLFN11	17541	0	0.17	1.29	1.38
	1	SLFN12	17542	0	0.19	1.35	1.02
	1	SLFN13	17543	0	0.3	1.94	2.26
	1	LASP1	17598	0	0.53	1.47	1.29
	1	CACNB1	17604	0	-0.22	1.36	1.67
	1	NR1D1	17629	0	-0.15	0.89	1.02
	1	KRT23	17649	0	2.93	9.27	9.1
	1	KRT15	17653	0	0.01	1.4	1.98
	1	KRT17	17656	0	0.43	3.78	3.59
	1	P3H4	17661	0	0.32	1.07	0.95
	1	STAT3	17680	0	0.23	1.02	1.16
	1	ETV4	17726	0	0.19	1.65	2.21
	1	GRN	17748	0	0.24	1.04	0.98
	1	FZD2	17752	0	0.43	2.11	2.18
	1	GJC1	17757	0	-0.22	1.41	2
	1	PLCD3	17766	0	0.18	1.27	1.68
	1	ARHGAP27	17774	0	0.31	1.28	1.35
	1	OSBPL7	17803	0	-0.13	0.93	1.31
	1	ITGA3	17853	0	-0.17	2.7	3.18
	1	COL1A1	17859	0	0.91	4.9	4.83
	1	TMEM92-AS1	17861	0	1.31	4.03	3.21
	1	STXBP4	17889	0	0.42	1.31	1.39
	1	MSI2	17904	0	0.06	0.82	1.11
	1	CLTC	17940	0	0.3	1.08	1.05
	1	VMP1	17942	0	-0.22	1.04	1.42
	1	MRC2	17969	0	-0.03	0.73	1.13
	1	TANC2	17971	0	0.04	2	2.31
	1	SCN4A	17988	0	0.01	1.24	1.5
	1	PECAM1	17997	0	-0.34	0.84	1.19
	1	DDX5	18000	0	0.08	1.23	1.17
	1	RGS9	18011	0	0.98	3	2.8
	1	CEP112	18013	0	-0.17	0.92	1.08
	1	CD300LB	18075	0	0.3	1.45	1.2
	1	HID1	18086	0	-0.35	1.05	1.38
	1	HN1	18095	0	0.53	1.29	1.22
	1	MYO15B	18108	0	-0.16	0.98	0.87
	1	ITGB4	18113	0	-0.61	2.02	2.77
	1	UNC13D	18117	0	-0.04	0.95	1.3
	1	FOXJ1	18129	0	-0.49	2.84	4.53
	1	SPHK1	18135	0	0.2	2.13	2.66
	1	AANAT	18137	0	0.28	1.51	1.43
	1	RHBDF2	18138	0	0.45	1.94	2.32
	1	MGAT5B	18154	0	0.06	1.22	1.87
	1	LOC100996291	18168	0	0.5	1.33	1.27
	1	LGALS3BP	18178	0	0.49	1.38	1.41
	1	NPTX1	18202	0	-0.1	2.69	3.65
	1	MAFG-AS1	18240	0	1.07	2.52	2.33
	1	EMILIN2	18288	0	0.28	1.34	1.58
	1	MYL12A	18292	0	0	1.11	0.99
	1	TGIF1	18295	0	0.33	1.02	0.84
	1	DLGAP1	18297	0	-0.01	2.92	3.71
	1	DLGAP1-AS3	18300	0	0.92	4.22	4.59
	1	DLGAP1-AS5	18301	0	0.03	1.1	1.05
	1	LAMA1	18312	0	-0.28	1.68	2.02
	1	GACAT2	18316	0	0.33	2.27	2.64
	1	MTCL1	18317	0	0.07	2.18	2.52
	1	PRELID3A	18339	0	-0.28	1.36	1.49
	1	DSG2	18403	0	0.29	1.69	2
	1	C18ORF54	18493	0	-0.17	0.64	1.11
	1	NEDD4L	18510	0	0.12	1.01	0.9
	1	BCL2	18528	0	-0.51	1.06	1.82
	1	SERPINB8	18535	0	0.87	2.38	1.96
	1	CCDC102B	18541	0	-0.58	2.2	2.07
	1	PLPP2	18586	0	-0.14	2.95	3.86
	1	BSG	18595	0	0.52	1.41	1.18
	1	FSTL3	18600	0	-0.46	1.54	2.78
	1	PLIN3	18739	0	0.31	1.39	1.32
	1	MCEMP1	18801	0	1.28	3.82	3.17
	1	S1PR2	18864	0	0.15	1.73	1.53
	1	ICAM1	18866	0	0.74	2.79	2.77
	1	ICAM4	18867	0	0.34	2.33	1.74
	1	AP1M2	18881	0	-0.1	2.78	3.55
	1	SMARCA4	18894	0	0.5	1.3	1.27
	1	JUNB	18952	0	-0.49	1.17	2.15
	1	CALR	18960	0	0.6	1.53	1.41
	1	LOC284454	18974	0	-0.03	1.61	1.88
	1	IL27RA	18982	0	-0.28	0.87	0.9
	1	NOTCH3	19007	0	0.34	3.19	3.83
	1	UCA1	19020	0	-0.48	1.58	2.89
	1	TPM4	19024	0	-0.54	1.16	1.7
	1	PLVAP	19055	0	0.04	2.86	3.26
	1	UNC13A	19064	0	-0.41	2.75	3.49
	1	B3GNT3	19067	0	0.17	4.13	4.24
	1	JAK3	19069	0	0.43	2	2.49
	1	TMEM59L	19098	0	1	3.53	3.92
	1	COMP	19101	0	2.05	5.32	4.67
	1	HOMER3	19106	0	-0.1	0.72	1.01
	1	ZNF714	19144	0	-0.05	0.78	0.98
	1	ZNF681	19168	0	-0.15	0.56	1.06
	1	GRAMD1A	19221	0	0.19	1.1	1.32
	1	FXYD3	19225	0	-0.16	0.75	1.22
	1	DMKN	19237	0	-0.01	2.31	2.97
	1	HSPB6	19253	0	-0.33	2.13	3.44
	1	PROSER3	19254	0	0.18	1.09	1.34
	1	APLP1	19260	0	0.51	2.96	3.93
	1	SPRED3	19330	0	0.86	3.59	3.61
	1	PLEKHG2	19357	0	-0.04	1.14	1.63
	1	NUMBL	19386	0	-0.18	0.84	1.14
	1	CYP2S1	19399	0	-0.36	1.09	0.92
	1	PSG1	19448	0	0.29	1.6	1.85
	1	PSG4	19452	0	1.16	3.56	3.65
	1	PSG9	19454	0	0.75	3.06	2.51
	1	CD177	19455	0	-0.38	1.67	2.69
	1	LYPD5	19470	0	0.43	2	2.35
	1	PVRL2	19504	0	0.32	1.02	1.02
	1	GIPR	19535	0	0.07	1.71	2.32
	1	PTGIR	19562	0	-0.05	1.3	1.66
	1	DACT3	19563	0	-0.17	1	1.74
	1	MEIS3	19582	0	-0.4	1.15	1.49
	1	ZNF541	19587	0	0.91	3.49	3.12
	1	EHD2	19589	0	0.13	2.28	2.46
	1	CYTH2	19610	0	0.11	1.51	1.52
	1	FAM83E	19613	0	-0.28	1.05	1.84
	1	FUT2	19621	0	0.01	1.18	1.31
	1	SNORD35A	19663	0	-0.22	0.59	1.06
	1	SHANK1	19711	0	-0.25	1.04	1.84
	1	CLEC11A	19712	0	-0.02	1.04	1.24
	1	KLK10	19717	0	0.1	1.65	1.97
	1	LAIR1	19815	0	-0.11	1.13	1.51
	1	LENG8	19818	0	0.09	1.02	0.94
	1	CDC42EP5	19820	0	-0.25	0.97	1.88
	1	EPS8L1	19839	0	0.01	2.92	3.74
	1	DNAAF3	19843	0	-0.45	1.37	1.95
	1	SSC5D	19862	0	0.44	1.9	2.29
	1	SBK3	19863	0	0.71	3.12	3.41
	1	SLC52A3	19977	0	0.21	3.31	3.9
	1	SNPH	19984	0	0.02	1.49	1.36
	1	FKBP1A	19987	0	0.47	1.23	1.16
	1	SLC4A11	20023	0	0.29	3.1	3.51
	1	C20ORF194	20024	0	-0.35	1.11	1.21
	1	HSPA12B	20028	0	0.25	1.33	1.35
	1	RNF24	20037	0	0.41	1.46	1.61
	1	ADRA1D	20039	0	0.5	1.72	1.5
	1	BMP2	20059	0	0.14	1.23	1.48
	1	JAG1	20073	0	-0.48	1.61	1.7
	1	RRBP1	20095	0	0.4	1.38	1.18
	1	THBD	20128	0	-0.13	1.39	2.26
	1	CD93	20129	0	-0.26	1.06	1.49
	1	CST2	20135	0	0.42	2.14	1.95
	1	SYNDIG1	20138	0	-0.07	1.73	2.29
	1	ACSS1	20141	0	-0.32	0.98	1.66
	1	PYGB	20146	0	0.5	1.68	1.7
	1	BCL2L1	20170	0	0.42	1.62	1.86
	1	LOC101929698	20187	0	-0.12	1.18	1.32
	1	PROCR	20224	0	-0.12	0.62	1.07
	1	DLGAP4	20247	0	0.37	1.64	1.69
	1	SOGA1	20255	0	0.5	1.82	2.03
	1	TGM2	20270	0	0.74	3.69	3.36
	1	WISP2	20323	0	-0.88	2.47	2.89
	1	KCNK15	20324	0	0.38	2.84	3.3
	1	DBNDD2	20339	0	0.02	1.24	1.69
	1	WFDC2	20341	0	0.49	3.39	4.67
	1	PLTP	20354	0	-0.23	1.02	1.76
	1	MMP9	20357	0	0.49	2.39	2.45
	1	SULF2	20374	0	0.31	1.39	1.25
	1	PTGIS	20388	0	-0.14	0.75	1.28
	1	B4GALT5	20389	0	0.29	1.25	1.38
	1	BCAS4	20408	0	-0.04	0.95	1.26
	1	BCAS1	20424	0	0.12	1.15	1.13
	1	PMEPA1	20443	0	-0.35	3.13	3.89
	1	STX16-NPEPL1	20451	0	-0.01	1.01	1.13
	1	STMN3	20519	0	-0.47	1.2	1.77
	1	APP	20582	0	-0.17	0.67	1.12
	1	IFNGR2	20625	0	0.4	1.19	1.15
	1	SON	20629	0	0.32	1.05	0.97
	1	LINC01426	20643	0	0.75	2.26	1.86
	1	RUNX1-IT1	20645	0	0.08	1.02	1.24
	1	LOC100506403	20646	0	0.23	3.37	3.23
	1	ETS2	20671	0	0.21	1.3	1.53
	1	B3GALT5-AS1	20683	0	-0.32	1.87	2.76
	1	IGSF5	20685	0	0.05	1.73	2.41
	1	BACE2	20689	0	-0.32	1.95	2.64
	1	PLAC4	20690	0	-0.04	1.85	2.52
	1	FAM3B	20691	0	0	2.02	3.18
	1	TMPRSS3	20708	0	0.38	2.63	3.04
	1	RSPH1	20710	0	0.58	2.89	3.24
	1	SLC37A1	20711	0	0.71	2.06	2.05
	1	SIK1	20722	0	0.15	2.58	3.5
	1	LINC00313	20724	0	0.84	4.2	3.37
	1	TRPM2	20740	0	0.72	2.27	2.28
	1	TRPM2-AS	20741	0	0.44	1.66	1.7
	1	PCBP3	20764	0	-0.18	2.46	3.35
	1	COL6A2	20767	0	-0.42	1.14	1.23
	1	DUXAP8	20780	0	-0.3	1.5	1.86
	1	SCARF2	20845	0	-0.03	1.68	2.5
	1	ZNF280B	20876	0	-0.08	0.87	1.53
	1	GNAZ	20882	0	-0.55	2.29	2.32
	1	RAB36	20883	0	-0.25	1.31	2.24
	1	CABIN1	20904	0	0.33	1	0.81
	1	SUSD2	20905	0	1.02	3.48	2.7
	1	ADRBK2	20926	0	-0.29	0.83	0.96
	1	MN1	20939	0	-0.3	1.84	2.04
	1	LIF	20972	0	1.3	5.1	4.99
	1	DUSP18	20990	0	0.36	1.18	1.21
	1	LIMK2	20999	0	0.25	2.1	1.78
	1	MYH9	21043	0	0.23	1.98	2.42
	1	NCF4	21050	0	-0.27	0.64	1.07
	1	KCTD17	21054	0	0.08	1.13	1.51
	1	BAIAP2L2	21085	0	1.06	3.75	3.28
	1	MAFF	21087	0	-0.19	2.33	3.53
	1	FAM227A	21097	0	0.11	3.2	2.94
	1	LOC100130899	21131	0	-0.09	0.74	1.33
	1	MKL1	21135	0	0.22	1.17	1.48
	1	RANGAP1	21150	0	0.52	1.54	1.31
	1	A4GALT	21188	0	-0.35	1.14	2.02
	1	BIK	21193	0	0.07	1.5	1.84
	1	KIAA1644	21207	0	0.33	1.83	2.19
	1	KIAA0930	21213	0	0.48	1.22	1
	1	FAM19A5	21243	0	-0.67	2.01	2.32

## Sheet: Profile 42
Gene Table for Profile 42 (0.0,1.0,2.0,3.0)
Num. Genes Expected	Num. Genes Assigned	P-Value	Significant
841	228.3	9.3e-221	(significant)
-------
Selected	Weight	gene	n	N	E	AH	exAH
	1	LOC729737	3	0	0.53	1.51	1.89
	1	LOC100130417	10	0	0.26	0.58	1.15
	1	SAMD11	11	0	0.89	1.33	1.87
	1	HES4	16	0	1.18	2.4	2.69
	1	AGRN	18	0	1.18	2.96	3.29
	1	VWA1	44	0	1.11	1.8	1.88
	1	TMEM240	48	0	-0.07	0.67	1.5
	1	MMP23B	52	0	1.58	2.49	3.07
	1	SKI	66	0	0.88	1.28	1.8
	1	LINC00982	80	0	0.15	1.16	2.29
	1	NPHP4	95	0	0.45	1.04	1.01
	1	CASZ1	157	0	0.94	1.71	2.06
	1	CLCNKA	216	0	0.1	0.87	1.42
	1	ARHGEF19	220	0	0.17	0.88	1.28
	1	ATP13A2	234	0	0.59	1.29	1.22
	1	RCC2	239	0	0.63	1.49	1.66
	1	IGSF21	241	0	0.3	1.35	2.14
	1	FAM43B	271	0	0.39	1.56	2.42
	1	HSPG2	288	0	0.63	2.15	2.65
	1	RCAN3	330	0	-0.09	0.55	1.15
	1	SEPN1	344	0	0.7	1.73	2
	1	SLC9A1	381	0	0.56	1.44	1.68
	1	FGR	391	0	0.23	0.74	1.02
	1	SMPDL3B	399	0	0.7	2.21	2.76
	1	LAPTM5	431	0	0	0.67	1.43
	1	SNORD85	435	0	0.72	1.11	1.57
	1	KHDRBS1	449	0	0.43	0.8	1.17
	1	KIAA1522	471	0	1.61	2.71	2.78
	1	TMEM54	475	0	0.57	1.54	1.91
	1	PHC2	482	0	0.21	0.86	1.6
	1	MAP7D1	512	0	0.46	1.21	1.73
	1	EVA1B	515	0	0.45	1.27	1.45
	1	FHL3	540	0	-0.01	1.01	1.84
	1	OXCT2	562	0	1.15	2.49	3.18
	1	CITED4	583	0	0.73	1.53	2.61
	1	FOXO6	588	0	1.17	1.73	3.17
	1	TMEM125	613	0	0.96	2.33	2.78
	1	SLC6A9	633	0	0.71	1.43	1.69
	1	PLK3	648	0	0.82	2.12	2.26
	1	LDLRAD1	750	0	0.96	2.08	2.43
	1	CDCP2	753	0	0.35	0.72	1.48
	1	LOC100507634	770	0	0.59	1	1.17
	1	ROR1-AS1	808	0	0.51	1.08	1.63
	1	MIR1262	836	0	0.68	1.18	1.36
	1	WDR63	903	0	0.6	2.27	2.89
	1	LRRC8B	937	0	0.28	1.19	1.62
	1	MIR378G	977	0	0.82	1.71	1.73
	1	CELSR2	1041	0	0.79	1.67	1.79
	1	MYBPHL	1043	0	0.56	0.82	1.5
	1	SORT1	1044	0	0.77	2.49	2.88
	1	CSF1	1061	0	0.33	0.87	1.05
	1	SLC6A17	1065	0	0.13	1.39	2.38
	1	PIFO	1083	0	0.36	2.31	3.44
	1	MAB21L3	1140	0	1	2.19	2.1
	1	LOC101927468	1232	0	-0.07	1.06	2.08
	1	MCL1	1270	0	-0.11	0.87	1.82
	1	S100A3	1331	0	0.7	1.63	2.21
	1	GATAD2B	1343	0	0.59	0.91	1.21
	1	EFNA3	1380	0	0.52	1.13	1.04
	1	TRIM46	1385	0	0.8	1.45	2.19
	1	RAB25	1419	0	0.57	2.5	3.19
	1	LMNA	1421	0	0.68	1.44	1.58
	1	MEF2D	1434	0	0.5	0.98	1.28
	1	NTRK1	1449	0	-0.23	1.4	2.68
	1	INSRR	1450	0	1.21	2.07	2.78
	1	CADM3-AS1	1475	0	0.93	3.11	3.57
	1	SLAMF8	1484	0	0.08	1.24	2.05
	1	ADAMTS4	1531	0	0.52	1.76	3.72
	1	ARPC5	1728	0	0.29	0.9	1.05
	1	LAD1	1799	0	1.02	1.58	2.09
	1	CHI3L1	1834	0	2.3	4.47	4.67
	1	CHIT1	1835	0	1.54	3.3	3.48
	1	LRRN2	1859	0	0.27	0.88	1.07
	1	TMCC2	1865	0	0.12	0.65	1.03
	1	NUAK2	1866	0	1.23	2.51	2.75
	1	ELK4	1872	0	0.66	1.22	1.52
	1	SLC41A1	1876	0	0.53	1.01	1.26
	1	PIGR	1892	0	0.92	1.41	1.76
	1	ATF3	1936	0	0.74	1.5	2.57
	1	WDR26	2004	0	0.43	1.09	1.15
	1	TRIM11	2041	0	0.68	0.98	1.35
	1	TRIM67	2067	0	0.78	1.58	1.78
	1	EGLN1	2072	0	0.43	1.04	1.28
	1	DISC2	2077	0	0.81	1.47	2.08
	1	IRF2BP2	2092	0	0.06	0.46	1.12
	1	GNG4	2103	0	0.49	1	1.29
	1	SH3YL1	2177	0	0.36	1.17	1.81
	1	FAM150B	2179	0	-0.04	1.38	2.78
	1	SNTG2	2181	0	0.27	0.91	1.26
	1	FKBP1B	2277	0	0.45	0.84	1.25
	1	PPP1CB	2351	0	0.36	1.04	1.98
	1	CLIP4	2359	0	0.48	1.78	2.24
	1	CYP1B1	2404	0	0.74	2.32	3.08
	1	RHOQ	2453	0	0.27	1.3	1.74
	1	LOC100506142	2454	0	0.05	0.91	1.5
	1	LOC101927043	2464	0	-0.09	0.86	1.6
	1	EPCAM	2465	0	0.81	3.16	4.16
	1	BCL11A	2506	0	0.85	1.65	2.3
	1	ACTR2	2544	0	0.76	1.43	1.77
	1	ADD2	2584	0	0.02	0.6	1.26
	1	HK2	2648	0	0.06	0.68	1.41
	1	TGOLN2	2670	0	0.61	1.36	1.3
	1	CAPG	2673	0	1.07	2.76	2.8
	1	CHMP3	2699	0	0.84	1.23	1.66
	1	LOC101928371	2714	0	0.57	0.89	1.16
	1	NPAS2	2784	0	1.74	2.85	2.89
	1	IL1R1	2796	0	0.29	1.15	1.49
	1	LINC01594	2821	0	0.58	1.38	1.99
	1	LIMS1	2827	0	0.17	0.62	1.33
	1	DPP10-AS1	2880	0	0.35	1.05	1.93
	1	TFCP2L1	2899	0	0.3	0.89	1.89
	1	CCDC74A	2949	0	0.28	0.82	1.61
	1	NXPH2	2983	0	0.16	0.56	1.26
	1	TNFAIP6	3007	0	0.93	2.57	2.78
	1	MIR4785	3041	0	0.29	0.88	1.25
	1	GCA	3052	0	0.22	0.95	1.72
	1	WIPF1	3122	0	0.15	0.85	1.87
	1	HAGLR	3133	0	0.92	2.45	2.76
	1	HNRNPA3	3137	0	0.47	0.97	1.18
	1	STAT1	3204	0	0.46	1.19	1.23
	1	BMPR2	3270	0	0.41	0.82	1.46
	1	GPR1	3290	0	0.64	0.98	1.54
	1	IKZF2	3323	0	0.68	1.12	1.34
	1	VWC2L	3326	0	0.77	1.42	1.89
	1	BARD1	3328	0	0.2	0.8	1.47
	1	TNS1	3346	0	0.55	1.55	2.2
	1	GPBAR1	3353	0	0.14	0.64	1.35
	1	AP1S3	3415	0	1.03	2.3	2.48
	1	CCL20	3435	0	3.62	9.01	8.95
	1	ARL4C	3499	0	0.24	1.35	2.33
	1	LRRFIP1	3510	0	0.35	1.14	1.31
	1	GPC1	3535	0	0.61	1.11	1.2
	1	ZNF197-AS1	3837	0	0.89	1.29	1.89
	1	CDCP1	3849	0	0.83	2.54	3.18
	1	NBEAL2	3882	0	0.57	1.59	1.93
	1	PTPN23	3888	0	0.83	1.51	1.53
	1	CSPG5	3891	0	0.3	1	1.14
	1	PRKCD	4036	0	0.38	0.92	1.27
	1	ARHGEF3-AS1	4050	0	0.5	1.19	1.24
	1	SPATA12	4051	0	1.12	2.47	2.55
	1	EIF4E3	4115	0	0.46	0.59	1.01
	1	PROK2	4117	0	0.49	1.09	1.51
	1	STX19	4150	0	0.44	0.89	1.31
	1	EPHA6	4154	0	1.1	3.17	4.2
	1	ILDR1	4295	0	0.81	1.98	2.78
	1	COL6A5	4389	0	0.49	1.1	1.16
	1	AMOTL2	4420	0	0.35	0.92	1.11
	1	MRAS	4439	0	0.51	1.4	1.53
	1	PIK3CB	4443	0	0.89	1.65	1.59
	1	WWTR1	4494	0	0.28	1.01	1.92
	1	TSC22D2	4501	0	0.34	0.85	1.08
	1	C3ORF79	4528	0	1.04	1.64	1.91
	1	PQLC2L	4550	0	1.09	1.9	2.01
	1	RARRES1	4557	0	0.35	1.49	1.98
	1	C3ORF80	4562	0	0.62	1.41	2.43
	1	TRIM59	4566	0	0.52	1.3	1.42
	1	MECOM	4588	0	0.05	0.56	1.11
	1	SKIL	4600	0	0.57	1.16	1.61
	1	TBL1XR1	4624	0	0.15	0.7	1.07
	1	B3GNT5	4656	0	1.55	4.11	4.72
	1	FGF12	4738	0	1.13	1.39	2.38
	1	FGF12-AS1	4739	0	0.66	1.69	2.06
	1	MB21D2	4740	0	0.15	0.87	1.99
	1	ATP13A4-AS1	4745	0	0.2	0.99	1.64
	1	HES1	4750	0	0.59	0.83	1.42
	1	MUC20	4773	0	0.32	1.03	1.41
	1	PAK2	4792	0	0.51	1.08	1.25
	1	TMED11P	4835	0	0.58	1.13	1.94
	1	C4ORF48	4853	0	1.46	3	3.12
	1	NAT8L	4854	0	1.08	1.53	2.15
	1	MSX1	4886	0	1.52	2.43	2.8
	1	LINC01587	4889	0	1.12	2.36	2.34
	1	EVC	4891	0	0.77	1.39	1.62
	1	CCDC96	4905	0	0.36	1.52	2.02
	1	SLC34A2	4973	0	1.09	3.69	4.51
	1	SGCB	5053	0	0.53	1.44	1.71
	1	HOPX	5085	0	0.2	1	1.97
	1	REST	5086	0	0.42	0.86	1.07
	1	MOB1B	5125	0	0.6	1.35	1.77
	1	PF4V1	5139	0	1.98	3.68	4.38
	1	CCNG2	5177	0	0.23	0.85	1.55
	1	SNORD143	5202	0	0.56	1.12	1.27
	1	DNAJB14	5276	0	0.27	0.8	1.08
	1	MIR1255A	5282	0	0.66	0.88	1.47
	1	ARHGEF38-IT1	5303	0	0.88	1.76	2.03
	1	LOC101929529	5306	0	0.63	1.38	1.66
	1	LEF1-AS1	5318	0	0.55	1.22	1.53
	1	C4ORF32	5337	0	0.57	0.82	1.07
	1	SLC7A11	5411	0	1.82	3.95	4.04
	1	ZNF827	5453	0	0.48	1.55	2.06
	1	MAP9	5495	0	0.22	1.94	3.06
	1	GLRB	5503	0	0.49	1.27	1.8
	1	FAM198B	5506	0	0.14	0.67	1.25
	1	SPCS3	5560	0	0.51	1.03	1.01
	1	NEIL3	5562	0	0.54	1.15	1.19
	1	LOC100506688	5630	0	0.67	2.78	3.65
	1	NKD2	5631	0	0.34	1.92	2.99
	1	LOC101929412	5670	0	0.89	2.11	2.66
	1	ANKRD33B	5671	0	0.59	1.34	2.05
	1	C5ORF28	5779	0	0.66	0.97	1.35
	1	ARL15	5800	0	0.58	0.99	1.52
	1	CCNO	5810	0	1.18	3.07	3.25
	1	DEPDC1B	5837	0	0.77	2.4	2.89
	1	MIR4804	5904	0	0.06	0.58	1.41
	1	FCHO2	5905	0	0.08	0.63	1.11
	1	FAM169A	5915	0	0.39	1.57	2.02
	1	F2RL1	5929	0	0.88	2.21	2.34
	1	HOMER1	5948	0	0.38	1.17	1.43
	1	NR2F1	6001	0	-0.04	0.64	1.13
	1	ST8SIA4	6034	0	0.3	0.84	1.32
	1	LOC101927023	6062	0	0.73	1.17	1.47
	1	UBE2B	6166	0	0.32	0.68	1.03
	1	HNRNPA0	6199	0	0.25	0.55	1.01
	1	PCDHA4	6263	0	0.28	1.32	2.35
	1	PCDHA12	6271	0	0.88	2.03	2.3
	1	SPINK1	6354	0	1.79	3.11	4.24
	1	UBLCP1	6448	0	0.37	0.74	1.17
	1	GABRB2	6462	0	-0.02	2.03	3.48
	1	RNF44	6528	0	0.76	1.25	1.57
	1	COL23A1	6565	0	0.46	1.23	1.33
	1	CANX	6579	0	0.41	1.25	1.42
	1	CNOT6	6591	0	0.57	1.18	1.25
	1	FOXF2	6616	0	1	3.21	3.79
	1	LOC101927730	6626	0	0.3	0.99	1.22
	1	SERPINB9	6627	0	0.12	0.84	1.42
	1	MIR5683	6658	0	0.43	1.04	1.98
	1	DTNBP1	6709	0	0.4	0.99	1.05
	1	ID4	6725	0	-0.15	2.12	4.02
	1	E2F3	6727	0	1.11	2.37	2.46
	1	SOX4	6729	0	1.63	4.23	4.51
	1	PPP1R18	6892	0	0.35	1.04	1.29
	1	HLA-B	6915	0	0.51	1.05	1.43
	1	PRRC2A	6932	0	0.47	1.05	1.4
	1	C6ORF25	6943	0	0.34	0.78	1.17
	1	TNXB	6971	0	0.07	1.51	2.55
	1	TAPBP	7022	0	0.62	1.28	1.28
	1	SYNGAP1	7028	0	0.78	1.48	1.73
	1	IP6K3	7034	0	0.42	1.76	2.79
	1	HMGA1	7038	0	0.52	0.98	1.4
	1	PPARD	7053	0	0.9	1.97	2.28
	1	MAPK13	7067	0	0.48	1.33	1.71
	1	C6ORF222	7070	0	0.86	1.17	1.82
	1	CDKN1A	7077	0	1.81	2.94	3.05
	1	TREML4	7117	0	1.05	1.69	2.54
	1	C6ORF132	7132	0	2.11	4.03	4.85
	1	LRRC73	7165	0	0.58	0.98	1.39
	1	LOC101929705	7176	0	0.89	1.48	1.63
	1	C6ORF223	7177	0	1.2	2.85	3.4
	1	BEND6	7258	0	0.25	1.42	2.95
	1	PTP4A1	7271	0	1.1	1.73	2.07
	1	PM20D2	7360	0	0.27	0.98	1.35
	1	OSTM1	7414	0	0.47	1	1
	1	CD164	7425	0	0.31	0.6	1
	1	MARCKS	7453	0	0.66	2.15	2.57
	1	COL10A1	7462	0	0.44	0.6	1.15
	1	BRD7P3	7482	0	0.52	0.91	1.15
	1	SLC18B1	7541	0	0.23	0.86	1.14
	1	LINC00271	7560	0	0.79	1.36	2.21
	1	LOC102723649	7571	0	1.1	2.67	3.12
	1	HYMAI	7604	0	0.99	2.06	2.69
	1	FBXO30	7611	0	0.4	0.85	1.02
	1	PPP1R14C	7641	0	0.76	1.71	2.46
	1	RGS17	7658	0	0.52	1.01	1.59
	1	MIR7161	7679	0	0.47	1.62	2.2
	1	EZR	7682	0	0.21	0.77	1.2
	1	QKI	7718	0	0.38	0.78	1.16
	1	RPS6KA2-AS1	7728	0	0.39	1.09	2
	1	LOC442497	7766	0	0.36	0.6	1.19
	1	LOC101926963	7771	0	0.4	0.9	1.58
	1	MAFK	7785	0	0.55	1.85	2.11
	1	TTYH3	7802	0	1.76	2.92	3.06
	1	GNA12	7804	0	0.84	1.51	1.54
	1	TNRC18	7817	0	0.67	1.06	1.4
	1	SCIN	7864	0	1.37	3.46	4.06
	1	TWIST1	7885	0	0.98	2.13	2.84
	1	LOC101927668	7887	0	0.69	0.91	1.58
	1	MACC1-AS1	7889	0	1.07	2.32	3.01
	1	ABCB5	7892	0	0.61	0.85	1.24
	1	HNRNPA2B1	7925	0	0.51	1	1.05
	1	SKAP2	7931	0	0.24	0.72	1.08
	1	FAM188B	7970	0	0.2	0.95	1.41
	1	EEPD1	8001	0	1.05	1.75	1.91
	1	RALA	8022	0	0.55	0.83	1.11
	1	VOPP1	8102	0	0.43	1.02	1.25
	1	LIMK1	8184	0	0.31	1.3	1.62
	1	SPDYE5	8201	0	0.69	1.2	1.41
	1	PTPN12	8229	0	0.31	1.39	1.88
	1	FZD1	8277	0	0.34	0.86	1.89
	1	TSC22D4	8386	0	0.63	0.89	1.37
	1	LOC102724094	8410	0	0.39	1.1	1.53
	1	SYPL1	8463	0	0.9	1.71	1.82
	1	MDFIC	8498	0	0.6	1.01	1.49
	1	TFEC	8500	0	0.22	0.53	1.02
	1	TES	8501	0	0.56	1.75	2.09
	1	CAV2	8503	0	0.74	1.43	1.79
	1	SLC13A1	8530	0	0.95	1.61	2.79
	1	DGKI	8624	0	1.12	1.91	2.72
	1	RAB19	8645	0	0.27	0.98	1.96
	1	ZYX	8681	0	0.79	1.84	2.38
	1	KRBA1	8719	0	0.1	0.67	1.07
	1	MNX1	8785	0	0.89	2.11	2.08
	1	XKR6	8841	0	0.54	1	1.55
	1	ZDHHC2	8875	0	0.37	1.13	1.35
	1	EGR3	8924	0	0.74	2.48	3.49
	1	LOC100507156	8938	0	0.7	2.08	2.36
	1	FZD3	8975	0	0.62	1.77	1.87
	1	MBOAT4	8987	0	1.14	2.43	2.88
	1	ZNF703	9011	0	0.95	2.54	3.11
	1	FAM150A	9075	0	0.52	2.6	3.85
	1	SOX17	9084	0	0.18	0.54	1.01
	1	SDCBP	9103	0	0.4	0.77	1.05
	1	CA8	9106	0	0.1	2.26	4.2
	1	BHLHE22	9121	0	-0.04	1.74	2.95
	1	DNAJC5B	9126	0	0.38	1.09	1.89
	1	TRAM1	9154	0	0.56	1.1	1.28
	1	CA3	9216	0	-0.02	0.81	1.4
	1	RIPK2	9228	0	0.25	0.75	1.06
	1	NECAB1	9235	0	0.02	1.35	2.87
	1	TP53INP1	9259	0	0.7	1.22	1.78
	1	PABPC1	9297	0	0.51	1.07	1.48
	1	FZD6	9315	0	0.47	1.26	1.59
	1	LRP12	9322	0	0.47	1.06	1.52
	1	ANXA13	9378	0	1.09	1.41	2.21
	1	TMEM65	9381	0	0.37	1.03	1.47
	1	PVT1	9407	0	1.11	2.5	2.54
	1	DENND3	9447	0	0.02	0.95	1.63
	1	SLC45A4	9448	0	0.27	1.18	1.82
	1	PTP4A3	9450	0	-0.09	1.5	2.7
	1	LY6H	9468	0	0.7	1.85	1.88
	1	MAFA	9477	0	0.7	1.22	1.28
	1	ZNF707	9487	0	0.6	1	1.01
	1	BREA2	9488	0	0.42	0.88	1.06
	1	MAPK15	9489	0	0.08	1.67	2.69
	1	FAM83H-AS1	9492	0	0.5	1.73	2.02
	1	SLC52A2	9518	0	0.66	1.28	1.26
	1	ARHGAP39	9533	0	0.43	0.93	1.12
	1	DOCK8	9551	0	-0.02	0.52	1.05
	1	TYRP1	9590	0	1.63	4.29	5.13
	1	CDKN2B-AS1	9625	0	0.67	1.68	1.99
	1	MOB3B	9640	0	-0.02	0.95	1.63
	1	FAM219A	9676	0	0.46	1.09	1.07
	1	RUSC2	9704	0	0.17	0.81	1.07
	1	RMRP	9709	0	1.22	2.01	2.02
	1	CCDC107	9710	0	0.53	1.05	1.16
	1	IGFBPL1	9748	0	1.05	1.51	2.17
	1	ANKRD18A	9750	0	1.11	2.72	2.69
	1	FAM201A	9751	0	0.46	1.74	2.23
	1	RORB	9813	0	0.13	2.88	4.47
	1	SEMA4D	9876	0	0.05	0.69	1.4
	1	LOC101927954	9902	0	0.02	0.7	1.25
	1	WNK2	9906	0	0.44	2.29	3.82
	1	TMEM246	9991	0	0.94	1.82	1.88
	1	FSD1L	10009	0	1.37	2.59	2.75
	1	AKAP2	10028	0	0.43	1	1.24
	1	C9ORF152	10029	0	0.48	1.63	2.27
	1	UGCG	10042	0	0.62	1.43	1.79
	1	MIR4668	10043	0	0.69	1.75	1.74
	1	PTBP3	10045	0	0.41	1.25	1.57
	1	BSPRY	10060	0	0.64	1.56	2.02
	1	STXBP1	10167	0	0.5	1.4	1.71
	1	ENG	10176	0	0.66	1.34	1.61
	1	LOC101929331	10222	0	0.69	1.42	2.01
	1	LINC01503	10224	0	0.32	1.04	1.27
	1	ADAMTSL2	10286	0	0.08	0.96	1.5
	1	BRD3	10293	0	0.49	0.76	1.03
	1	NOTCH1	10323	0	0.56	1.01	1.24
	1	C9ORF172	10337	0	0.87	1.74	1.88
	1	ENTPD2	10353	0	1.11	2.06	2.48
	1	SLC34A3	10368	0	0.01	0.49	1.22
	1	TOR4A	10374	0	0.7	1.23	1.66
	1	FAM157B	10390	0	1.04	2.48	2.79
	1	CRLF2	10395	0	0.41	1.27	1.85
	1	TLR7	10438	0	0.68	1.27	1.65
	1	TMSB4X	10440	0	0.24	1.38	1.87
	1	DDX53	10501	0	0.72	1.78	1.72
	1	PCYT1B	10514	0	0.26	1.6	2.4
	1	SYN1	10575	0	0.64	0.95	1.53
	1	CCDC120	10607	0	0.56	1.37	1.42
	1	IQSEC2	10637	0	0.75	1.62	2.09
	1	SPIN4	10672	0	0.52	1.19	1.23
	1	EFNB1	10691	0	0.35	0.97	1.03
	1	DLG3-AS1	10706	0	0.37	1.04	1.52
	1	PCDH19	10787	0	0.45	1.06	1.72
	1	BEX5	10815	0	0.42	1.08	1.74
	1	ELF4	10948	0	0.54	1.16	1.48
	1	FAM127B	10978	0	0.4	0.88	1.38
	1	MMGT1	10985	0	0.33	0.56	1.08
	1	VGLL1	10991	0	0.66	1.35	2.3
	1	SPANXA2-OT1	11009	0	0.59	0.95	1.54
	1	BGN	11053	0	0.33	1.43	2.11
	1	SLC6A8	11058	0	0.69	2.04	2.78
	1	PLXNB3	11061	0	0.22	1.66	2.7
	1	ARHGAP4	11068	0	0.05	0.69	1.05
	1	HCFC1	11071	0	0.46	1.16	1.28
	1	G6PD	11092	0	0.34	1.11	1.58
	1	MIR5699	11135	0	0.97	1.56	2.1
	1	C10ORF113	11252	0	0.42	2.1	3.1
	1	NEBL-AS1	11253	0	0.43	0.65	1.07
	1	ARMC3	11265	0	0.58	2.95	4.04
	1	GOLGA2P6	11306	0	0.42	0.83	1.42
	1	KIF5B	11313	0	0.16	0.97	1.37
	1	CSGALNACT2	11342	0	0.26	0.93	1.37
	1	LINC00619	11352	0	1.49	3.04	2.92
	1	LINC00840	11353	0	0.81	2.34	2.64
	1	NPY4R	11375	0	0.68	1.25	1.77
	1	FRMPD2	11389	0	1.53	2.8	3.29
	1	UBE2D1	11425	0	0.55	0.89	1.48
	1	CCDC6	11434	0	0.29	0.83	1.09
	1	RTKN2	11443	0	0.08	1.01	1.98
	1	ANXA2P3	11452	0	0.7	1.4	1.44
	1	VPS26A	11477	0	0.52	0.73	1.08
	1	COL13A1	11485	0	0.3	1.34	1.78
	1	UNC5B	11499	0	1.1	1.92	2.05
	1	ZMIZ1	11569	0	0.57	1.59	2.12
	1	CYP26C1	11665	0	0.41	0.84	1.05
	1	TM9SF3	11700	0	0.47	0.98	1.06
	1	SH3PXD2A-AS1	11808	0	0.42	1.3	1.67
	1	BAG3	11886	0	0.86	1.89	1.92
	1	FGFR2	11895	0	0.23	1.27	1.73
	1	LINC00601	11937	0	0.52	1.32	1.5
	1	DPYSL4	11954	0	0.54	1.66	2.94
	1	STK32C	11955	0	0.33	0.69	1.28
	1	PKP3	11994	0	1.26	2.01	3.4
	1	MUC6	12030	0	1.28	4.05	4.91
	1	CTSD	12045	0	0.87	2	2.25
	1	SYT8	12046	0	1.46	2.81	4.54
	1	KCNQ1	12069	0	0.36	1.33	2.27
	1	KCNQ1OT1	12070	0	0.48	1.04	0.99
	1	PHLDA2	12074	0	1.44	4.13	4.48
	1	TRIM6	12116	0	0.23	0.77	1.1
	1	LOC283299	12161	0	0.57	1.1	1.65
	1	MIR4694	12273	0	0.76	1.3	1.61
	1	C11ORF96	12356	0	0.57	1.93	3.17
	1	TP53I11	12363	0	0.24	0.78	1.28
	1	SPI1	12400	0	0.44	0.82	1.27
	1	TNKS1BP1	12422	0	0.78	1.24	1.35
	1	SERPING1	12432	0	0.82	1.23	1.52
	1	VPS37C	12480	0	0.51	0.9	1.05
	1	MYRF	12495	0	1.22	2.68	3.11
	1	ASRGL1	12506	0	0.57	1.38	1.4
	1	HRASLS5	12550	0	0.34	2.12	3.14
	1	ATL3	12555	0	0.61	1.4	1.5
	1	C11ORF84	12558	0	0.18	0.7	1.09
	1	MARK2	12559	0	0.67	1.26	1.49
	1	FERMT3	12567	0	0.19	0.73	1.01
	1	CCDC88B	12581	0	0.4	1	1.29
	1	NRXN2	12586	0	1.09	2.46	2.8
	1	CDC42BPG	12592	0	1.14	1.87	2.66
	1	CAPN1	12614	0	0.42	0.97	1.1
	1	MALAT1	12623	0	1.36	2.63	3.22
	1	CST6	12655	0	0.45	0.82	1.21
	1	KLC2	12659	0	0.63	1.51	1.64
	1	RIN1	12665	0	0.26	1.31	1.83
	1	CLCF1	12695	0	1.24	3.23	3.58
	1	ALDH3B1	12718	0	0.3	0.94	1.41
	1	RAB6A	12792	0	0.47	0.99	1.04
	1	PGM2L1	12802	0	0.03	0.85	1.47
	1	TPBGL	12812	0	0.66	1.76	3.04
	1	KLHL35	12818	0	0.48	0.99	1.57
	1	LRRC32	12829	0	0.5	2.09	2.6
	1	ACER3	12833	0	0.33	0.82	1.08
	1	TENM4	12856	0	0.51	2.26	3.17
	1	SLC36A4	12895	0	0.37	0.73	1.06
	1	YAP1	12946	0	0.51	1.49	1.67
	1	MMP10	12954	0	0.82	2.47	3.29
	1	BCL9L	13086	0	1.16	1.76	2.36
	1	CBL	13103	0	0.39	1.07	1.2
	1	BARX2	13189	0	0.81	1.45	2.46
	1	FGF23	13257	0	1.72	4.6	5.3
	1	SCNN1A	13274	0	0.24	0.91	1.56
	1	P3H3	13299	0	0.11	1.03	1.51
	1	ATN1	13309	0	0.33	1.28	1.7
	1	SLC2A3	13329	0	0.35	1.64	3.26
	1	MFAP5	13345	0	0.41	0.92	1.22
	1	OLR1	13374	0	1.55	4.26	4.97
	1	ETV6	13412	0	0.47	1.11	1.34
	1	AEBP2	13464	0	0.47	0.7	1.1
	1	GOLT1B	13475	0	0.81	1.33	1.35
	1	ETNK1	13484	0	0.55	0.96	1.19
	1	BCAT1	13489	0	1.08	2.37	3.06
	1	CASC1	13491	0	0.38	0.86	1.82
	1	BHLHE41	13497	0	0.42	2.47	3.54
	1	ARNTL2-AS1	13507	0	1.28	3.04	2.89
	1	WNT1	13609	0	0.45	0.7	1.26
	1	KMT2D	13612	0	0.7	1.35	1.41
	1	SPATS2	13621	0	0.34	1.08	1.24
	1	NCKAP5L	13629	0	0.43	1.18	1.42
	1	KRT80	13668	0	1.92	5.31	5.65
	1	KRT6B	13674	0	1.12	2.48	2.73
	1	RARG	13693	0	0.34	1.05	1.51
	1	HOXC4	13712	0	0.71	1.54	1.97
	1	CBX5	13717	0	0.42	0.86	1.01
	1	HNRNPA1	13718	0	0.52	0.69	1.26
	1	ZNF385A	13724	0	0.84	1.51	1.84
	1	LRP1	13791	0	0.82	1.84	1.82
	1	MBD6	13806	0	0.63	1.07	1.39
	1	AGAP2	13816	0	0.39	0.68	1.1
	1	SLC16A7	13834	0	0.43	1.23	1.98
	1	RASSF3	13850	0	1.14	2.26	2.6
	1	TBC1D30	13852	0	0.56	1.33	1.37
	1	LOC100507175	13866	0	0.74	1.13	2.19
	1	LYZ	13883	0	0.44	1.94	2.84
	1	TSPAN8	13896	0	0.64	1.1	1.54
	1	NAP1L1	13916	0	-0.1	0.95	1.87
	1	RASSF9	13940	0	0.36	0.95	1.42
	1	GALNT4	13951	0	0.37	0.89	1.21
	1	ELK3	13990	0	0.47	1.29	1.93
	1	IKBIP	14002	0	0.47	0.87	1.03
	1	GAS2L3	14015	0	0.78	1.55	1.57
	1	DRAM1	14025	0	0.45	0.98	1.18
	1	KCCAT198	14054	0	0.74	1.31	1.34
	1	IQCD	14143	0	0.22	0.64	1.32
	1	TESC-AS1	14161	0	0.58	1.6	2.17
	1	HSPB8	14172	0	1.51	3.83	4.04
	1	PXN	14183	0	0.24	0.48	1
	1	SETD1B	14216	0	0.38	0.75	1.14
	1	VPS37B	14238	0	-0.07	0.46	0.96
	1	NCOR2	14263	0	0.7	1.34	2
	1	FZD10-AS1	14282	0	0.37	1.3	1.97
	1	ADGRD1	14288	0	0.55	1.02	1.05
	1	LACAT8	14289	0	0.72	1.42	1.99
	1	EP400	14295	0	0.59	1.28	1.24
	1	PDX1-AS1	14382	0	0.99	1.61	1.81
	1	PDX1	14383	0	2.27	3.73	4.39
	1	TEX26	14405	0	0.08	1.16	2.71
	1	TRPC4	14436	0	0.45	2.37	3.19
	1	RB1	14512	0	0.19	0.9	1.27
	1	NEK5	14553	0	0.32	1.1	1.67
	1	MZT1	14575	0	0.65	0.86	1.39
	1	RAP2A	14636	0	0.41	0.98	1.42
	1	MIR1267	14687	0	0.6	0.92	1.26
	1	TNFSF13B	14691	0	0.61	1.11	1.39
	1	MCF2L	14723	0	0.41	1.19	1.36
	1	RNASE2	14770	0	0.4	0.99	1.17
	1	CDH24	14810	0	0.5	1.77	2.2
	1	RIPK3	14862	0	0.61	1.32	1.55
	1	ARF6	14954	0	0.65	1.08	1.29
	1	ERO1A	14983	0	0.68	1.37	1.37
	1	GMFB	14993	0	0.71	1.32	1.26
	1	SOCS4	14999	0	0.24	0.93	1.12
	1	SIX1	15036	0	0.92	1.5	1.59
	1	LOC101927780	15043	0	0.36	0.89	1.38
	1	SYT16	15048	0	0.18	1.24	2.1
	1	PPP2R5E	15052	0	0.69	1.28	1.48
	1	ZFP36L1	15094	0	1.04	1.62	1.84
	1	SUSD6	15104	0	0.13	0.75	1.29
	1	SNORD56B	15121	0	0.59	0.75	1.31
	1	ELMSAN1	15140	0	0.06	0.67	1.1
	1	ACYP1	15165	0	0.53	1.07	1.03
	1	GSKIP	15295	0	0.33	0.87	1.04
	1	SNORD113-2	15328	0	0.34	0.75	1.2
	1	SNORD114-4	15336	0	0.14	0.69	1.52
	1	GPR132	15419	0	0.27	0.74	1.45
	1	CRIP2	15429	0	0.17	0.84	1.33
	1	SNURF	15463	0	0.98	1.85	2.03
	1	GABRB3	15505	0	0.15	0.63	1.46
	1	MIR8063	15567	0	0.38	0.66	1
	1	SPRED1	15569	0	0.03	1.05	1.69
	1	FAM98B	15570	0	0.72	1.17	1.61
	1	FSIP1	15575	0	0.77	1.28	1.42
	1	PAK6	15582	0	0.12	1.23	2.46
	1	C15ORF52	15586	0	1.76	3.45	3.55
	1	SPINT1	15605	0	1.19	4.24	4.96
	1	RHOV	15606	0	1.06	2.53	3.71
	1	PLA2G4F	15632	0	0.59	0.94	1.14
	1	CKMT1A	15659	0	0.45	0.58	1
	1	B2M	15676	0	0.38	1.14	1.42
	1	ARPP19	15740	0	0.3	0.74	1.1
	1	DYX1C1	15752	0	0.76	1.47	2.02
	1	FAM63B	15773	0	0.14	0.67	1.02
	1	C2CD4A	15790	0	2.09	4.15	4.36
	1	TLE3	15879	0	0.94	1.67	1.9
	1	LARP6	15883	0	0.35	1.18	1.4
	1	PML	15915	0	0.56	1.63	1.84
	1	STRA6	15920	0	1.21	2.81	3
	1	SCAMP5	15940	0	0.62	1.19	1.56
	1	C15ORF39	15942	0	0.95	1.75	2.2
	1	DNM1P35	15956	0	0.04	0.54	1.19
	1	ISL2	15964	0	0.92	1.98	1.88
	1	RCN2	15967	0	0.33	0.82	1.08
	1	MORF4L1	15989	0	0.3	0.62	1.04
	1	TMED3	15992	0	0.51	1.26	1.37
	1	ABHD17C	16003	0	0.89	1.75	1.9
	1	MEX3B	16012	0	1.26	2.99	2.92
	1	GOLGA6L10	16015	0	0.77	1.02	1.78
	1	MIR1276	16057	0	0.38	0.89	1.31
	1	BLM	16101	0	0.51	0.79	1.15
	1	FAM174B	16117	0	0.18	0.72	1.09
	1	NR2F2	16130	0	0.81	1.52	1.9
	1	CHSY1	16156	0	-0.07	1.08	1.88
	1	HAGHL	16204	0	0.54	1.92	2.38
	1	LMF1-AS1	16211	0	0.89	1.48	1.74
	1	SYNGR3	16254	0	1.12	1.83	3.47
	1	ATP6V0C	16281	0	0.77	1.29	1.46
	1	SRRM2	16292	0	0.47	1.18	1.17
	1	KREMEN2	16300	0	0.84	1.83	1.95
	1	TNFRSF12A	16307	0	2.26	5.58	5.44
	1	CCDC64B	16310	0	1.26	2.96	4.01
	1	LOC100128770	16311	0	0.49	1.95	3.26
	1	MMP25	16312	0	0.6	1.28	1.84
	1	MMP25-AS1	16313	0	0.57	1.07	1.61
	1	CORO7	16347	0	0.28	0.68	1.11
	1	GRIN2A	16379	0	0.72	1.29	1.62
	1	LOC101927131	16390	0	1.2	1.9	2.16
	1	SHISA9	16401	0	1.51	4.11	4.92
	1	NDE1	16423	0	0.16	0.81	1.18
	1	CRYM-AS1	16464	0	0.74	2.24	2.45
	1	HS3ST2	16487	0	1.76	3.26	3.46
	1	SBK1	16520	0	1.97	2.82	3.9
	1	APOBR	16523	0	1.13	1.88	1.9
	1	ATXN2L	16530	0	0.66	1.4	1.45
	1	RABEP2	16535	0	0.6	1.39	1.28
	1	ASPHD1	16557	0	0.99	3.35	4.26
	1	CORO1A	16570	0	0.34	0.79	1.12
	1	ITGAM	16620	0	0.66	1.48	1.58
	1	ITGAX	16621	0	0.55	1.62	1.87
	1	IRX3	16680	0	-0.18	1.13	2.19
	1	NLRC5	16714	0	0.46	0.94	1.02
	1	ADGRG1	16729	0	1.07	2.93	3.5
	1	KIFC3	16733	0	1.02	2.03	1.91
	1	CNGB1	16736	0	0.7	1.64	2.76
	1	CBFB	16775	0	0.09	0.88	1.48
	1	SLC9A5	16789	0	0.68	1.97	2.2
	1	ZDHHC1	16794	0	0.25	0.67	1.33
	1	SLC12A4	16818	0	0.51	1.16	1.13
	1	CALB2	16872	0	0.51	1.08	2.14
	1	ZFHX3	16894	0	0.46	1	1.33
	1	BCAR1	16910	0	0.85	1.8	1.98
	1	CMIP	16944	0	0.7	1.13	1.6
	1	FOXC2	16987	0	0.56	1.04	2.15
	1	MAP1LC3B	16994	0	0.34	1.12	1.62
	1	LOC100289580	17014	0	0.65	0.95	1.53
	1	CDH15	17025	0	0.54	1.71	1.99
	1	SLC22A31	17026	0	1.28	3.81	4.09
	1	FAM157C	17056	0	0.77	2.21	2.65
	1	FAM57A	17063	0	0.21	0.99	1.3
	1	SLC43A2	17077	0	0.67	1.7	1.75
	1	HIC1	17091	0	0.31	0.74	1.29
	1	MNT	17099	0	0.55	1.25	1.53
	1	TAX1BP3	17112	0	1.02	2	2.39
	1	ATP2A3	17121	0	0	1.03	1.77
	1	SPNS2	17127	0	0.24	1.11	1.77
	1	CLDN7	17208	0	1.21	2.44	2.4
	1	NLGN2	17221	0	0.27	1.07	1.65
	1	ZBTB4	17225	0	0.29	0.68	1.23
	1	TP53	17242	0	0.46	1.01	1
	1	KDM6B	17247	0	0.76	1.44	1.93
	1	ALOX12B	17259	0	0.5	0.72	1.29
	1	PIK3R6	17283	0	0.57	1.3	1.21
	1	MIR4731	17326	0	0.18	0.93	1.22
	1	RAI1	17363	0	0.78	1.42	1.8
	1	RAI1-AS1	17364	0	0.65	1.18	1.49
	1	MAPK7	17404	0	0.41	0.77	1.29
	1	CCL18	17561	0	-0.04	1.22	2.37
	1	HNF1B	17581	0	1.02	2.05	2.36
	1	ARHGAP23	17587	0	0.31	1.45	2.08
	1	PCGF2	17592	0	0.53	1	1.43
	1	RARA	17635	0	0.47	0.95	1.16
	1	KRT20	17648	0	1.26	2.18	2.3
	1	EIF1	17658	0	0.55	0.88	1.23
	1	ACLY	17666	0	0.87	1.55	1.51
	1	RUNDC3A-AS1	17745	0	0.7	1.07	1.45
	1	CCDC103	17760	0	0.1	0.81	1.7
	1	GFAP	17761	0	0.25	1.25	1.66
	1	FMNL1	17770	0	0.83	1.73	2.17
	1	SP6	17807	0	0.45	1.88	2.4
	1	SP2	17808	0	0.38	0.86	1.1
	1	PRR15L	17811	0	0.55	1.18	2.22
	1	HOXB5	17827	0	0.68	1.46	1.33
	1	LOC284080	17852	0	0.48	1.02	2.17
	1	MMD	17891	0	0.33	1.26	1.65
	1	CUEDC1	17908	0	0.52	1.09	1.29
	1	ACE	17973	0	0.56	0.87	1.32
	1	GNA13	18009	0	0.01	0.69	1.28
	1	CACNG4	18017	0	0.07	1.06	1.66
	1	SOX9-AS1	18052	0	0.77	1.61	1.63
	1	SOX9	18054	0	2.11	4.67	5.05
	1	CD300LF	18079	0	1.08	1.86	1.85
	1	CDR2L	18088	0	0.75	1.89	2.59
	1	EVPL	18125	0	0.43	0.93	1.92
	1	RNF157-AS1	18130	0	0.41	2.05	3.62
	1	RNF157	18131	0	0.78	1.89	2.3
	1	UBALD2	18132	0	0.33	1.52	2.55
	1	2018-09-09	18158	0	0.25	1.15	1.58
	1	TMC6	18162	0	0.55	0.89	1.15
	1	SOCS3	18169	0	0.94	3.16	4.26
	1	TIMP2	18176	0	-0.1	1.21	2.27
	1	CEP295NL	18177	0	1.27	2.39	2.33
	1	LOC101928738	18190	0	0.18	0.75	1.15
	1	AATK	18208	0	0.54	0.82	1.38
	1	ACTG1	18217	0	0.25	1.73	2.39
	1	ARHGDIA	18233	0	0.65	1.28	1.42
	1	SLC16A3	18254	0	1.28	2.68	3.11
	1	CSNK1D	18255	0	0.57	1	1.24
	1	USP14	18274	0	0.76	1.22	1.31
	1	ADCYAP1	18282	0	0.91	1.96	4.13
	1	TWSG1	18321	0	0.05	1.04	1.66
	1	MIR320C1	18363	0	0.5	1.13	1.52
	1	ANKRD29	18376	0	0.43	1.17	1.65
	1	LAMA3	18377	0	1.17	2.65	2.63
	1	KCTD1	18389	0	0.33	1.08	1.27
	1	DSC2	18396	0	-0.03	0.66	1.31
	1	NFATC1	18573	0	0.74	1.38	2.13
	1	LINC01002	18585	0	0.64	1.35	2.36
	1	MIER2	18587	0	0.42	0.97	1.34
	1	R3HDM4	18610	0	0.41	0.85	1.09
	1	SBNO2	18620	0	0.59	1.55	1.79
	1	MIDN	18624	0	1.07	2.12	2.57
	1	SCAMP4	18649	0	0.86	1.32	1.54
	1	CSNK1G2-AS1	18651	0	0.75	1.52	1.81
	1	MOB3A	18654	0	0.2	0.97	1.32
	1	DIRAS1	18672	0	0.4	0.72	1.13
	1	GNA15	18684	0	0.63	0.79	1.43
	1	PIP5K1C	18700	0	0.36	1.12	1.61
	1	SEMA6B	18732	0	0.7	1.46	1.85
	1	ARHGEF18	18789	0	0.45	1.13	1.43
	1	PRR36	18809	0	0.88	1.53	2.59
	1	CTXN1	18815	0	0.2	1.31	2.78
	1	ADAMTS10	18834	0	0.5	1.43	1.66
	1	ICAM5	18868	0	0.55	1.5	2.22
	1	PDE4A	18875	0	1.04	1.89	2.5
	1	RAB3D	18901	0	0.43	0.83	1.09
	1	ZSWIM4	18973	0	0.54	1.97	2.41
	1	ADGRE5	18991	0	0.12	0.81	1.64
	1	PTGER1	18994	0	1.37	2.44	2.7
	1	SNORA104	19001	0	0.54	1.47	1.68
	1	ADGRE2	19003	0	0.97	1.94	1.9
	1	EPHX3	19008	0	0.44	1.39	1.55
	1	RASAL3	19013	0	0.23	0.59	1.08
	1	MAP1S	19065	0	0.65	1.17	1.57
	1	INSL3	19068	0	0.6	1.45	2.28
	1	GDF15	19087	0	1.91	3.93	4.61
	1	MIR3189	19088	0	1.01	2.7	2.74
	1	CRLF1	19097	0	2.39	5.4	5.58
	1	GATAD2A	19120	0	0.49	1.06	1.2
	1	CILP2	19125	0	2.55	4.42	4.98
	1	LPAR2	19127	0	0.45	1.92	2.76
	1	GMIP	19128	0	0.35	1.13	1.62
	1	ZNF826P	19139	0	0.34	0.93	1.41
	1	KMT2B	19248	0	0.41	0.83	1.05
	1	CLIP3	19269	0	0.28	1.48	2.19
	1	SIPA1L3	19321	0	0.85	1.66	1.73
	1	SPINT2	19324	0	0.34	1.48	2.09
	1	LRFN1	19351	0	0.75	1.2	1.69
	1	SAMD4B	19353	0	0.56	0.89	1.1
	1	ITPKC	19388	0	-0.01	0.61	1.46
	1	TGFB1	19403	0	0.76	1.68	2.54
	1	CEACAM3	19417	0	0.34	0.91	1.7
	1	ARHGEF1	19421	0	0.31	0.86	1.1
	1	CIC	19432	0	0.71	1.06	1.38
	1	PAFAH1B3	19433	0	0.36	0.86	1.07
	1	LOC101930071	19438	0	0.53	0.83	1.06
	1	LIPE	19440	0	0.1	0.7	1.02
	1	PSG8	19445	0	0.67	1.98	2.61
	1	PLAUR	19467	0	0.96	2.32	2.37
	1	RELB	19511	0	0.95	2.18	2.03
	1	PPP1R13L	19524	0	0.48	1.76	2.09
	1	VASP	19530	0	0.52	1.29	1.5
	1	EML2	19533	0	0.6	1.23	1.27
	1	DMPK	19540	0	0.33	0.88	1.23
	1	DMWD	19541	0	0.39	0.85	1.2
	1	C5AR1	19579	0	1.43	2.34	3.33
	1	SLC8A2	19583	0	0.51	1.2	1.31
	1	LMTK3	19611	0	1.08	2.63	3.88
	1	SULT2B1	19612	0	1.13	1.64	2.63
	1	CD37	19650	0	0.06	0.56	1.04
	1	MYBPC2	19703	0	0.55	1	1.25
	1	SYT3	19709	0	1.08	2.49	2.67
	1	HAS1	19742	0	0.02	1.56	2.63
	1	MYADM	19795	0	0.46	1.38	1.91
	1	CACNG8	19796	0	0.61	1.13	1.21
	1	TMC4	19804	0	1.3	2.07	2.86
	1	LILRB3	19808	0	0.47	1.02	1.67
	1	TTYH1	19816	0	0.28	1.45	1.94
	1	LAIR2	19821	0	0.15	0.63	1.08
	1	NLRP2	19836	0	-0.1	1.07	2.11
	1	BRSK1	19848	0	-0.05	0.99	1.86
	1	FAM71E2	19852	0	0.58	1.76	2.33
	1	IL11	19853	0	0.76	1.36	1.58
	1	NRSN2	19969	0	-0.1	0.83	1.67
	1	TCF15	19974	0	1.28	2.03	2.19
	1	SIRPA	19995	0	0.93	2.01	2.18
	1	SNAP25	20070	0	1.35	2.73	2.78
	1	DSTN	20094	0	0.26	0.56	1.08
	1	OVOL2	20099	0	0.24	2.09	3.16
	1	VSX1	20142	0	0.74	2.06	2.87
	1	FAM182B	20153	0	0.32	0.68	1.38
	1	FRG1DP	20161	0	0.2	0.88	1.56
	1	TTLL9	20176	0	0.15	0.84	1.41
	1	MAPRE1	20191	0	0.17	0.8	1.04
	1	MMP24	20225	0	0.57	1.36	1.78
	1	SRC	20262	0	0.81	1.62	1.66
	1	VSTM2L	20267	0	0.46	1.29	2.31
	1	ARHGAP40	20285	0	1.61	4.01	5.65
	1	TOP1	20292	0	0.4	0.86	1.17
	1	YWHAB	20326	0	0.42	1.22	1.39
	1	SDC4	20336	0	0.39	1.02	1.3
	1	PREX1	20376	0	-0.04	0.93	1.63
	1	TFAP2C	20436	0	0.21	1.69	3.36
	1	C20ORF197	20469	0	0.21	0.85	1.43
	1	MIR646HG	20471	0	0.51	1.42	1.48
	1	LAMA5	20482	0	1.31	2	2.33
	1	CYYR1	20583	0	-0.01	0.75	1.39
	1	CLDN8	20603	0	0.74	1.91	2.86
	1	HUNK	20607	0	0.06	1.24	1.94
	1	CLIC6	20642	0	0.79	4.02	5.57
	1	RUNX1	20644	0	0.74	2.6	3.05
	1	LOC101928269	20648	0	1.38	3.71	3.79
	1	CBR3	20654	0	0.2	0.94	1.26
	1	B3GALT5	20684	0	0.7	2.56	3.75
	1	ITGB2	20751	0	0.55	1.22	1.48
	1	ADARB1	20756	0	0.3	0.8	1.06
	1	COL18A1-AS2	20760	0	0.41	0.88	1.83
	1	COL18A1-AS1	20761	0	1.16	1.73	3.01
	1	LOC100129027	20763	0	0.16	1.17	1.92
	1	CECR6	20785	0	1.11	1.93	1.93
	1	CECR1	20789	0	0.65	0.92	1.35
	1	MIR648	20800	0	0.59	1.31	1.37
	1	SEPT5-GP1BB	20823	0	0.45	1.13	1.75
	1	MMP11	20894	0	-0.05	2.08	3.45
	1	GGT5	20906	0	0.27	1.38	2.02
	1	OSM	20973	0	0.73	1.45	2.53
	1	SLC35E4	20989	0	0.17	1.21	1.72
	1	OSBP2	20991	0	0.35	0.91	1.18
	1	YWHAH	21011	0	0.61	1.49	1.55
	1	CSF2RB	21051	0	0.52	0.82	1.3
	1	CARD10	21063	0	0.6	1.2	1.28
	1	CDC42EP1	21064	0	1.07	1.91	2.11
	1	MICALL1	21079	0	0.29	1.04	1.27
	1	SLC16A8	21084	0	0.15	0.72	1.02
	1	TMEM184B	21088	0	0.72	1.54	1.58
	1	CBX6	21105	0	0.61	1.17	1.3
	1	APOBEC3H	21112	0	-0.05	0.97	1.82
	1	PDGFB	21114	0	-0.04	0.62	1.39
	1	FAM83F	21130	0	0.8	1.3	2.37
	1	CYB5R3	21186	0	0.46	1.03	0.97
	1	RIBC2	21218	0	0.93	2.06	2.3
	1	WNT7B	21223	0	0.67	2.89	3.98
	1	PIM3	21251	0	0.32	0.67	1.38
	1	PLXNB2	21262	0	0.43	0.97	1.12
	1	DENND6B	21263	0	0.64	1.22	1.51

## Sheet: Profile 49
Gene Table for Profile 49 (0.0,2.0,3.0,2.0)
Num. Genes Expected	Num. Genes Assigned	P-Value	Significant
478	229	4e-48	(significant)
-------
Selected	Weight	gene	n	N	E	AH	exAH
	1	MIR200B	21	0	0.79	1.36	1.31
	1	LOC115110	74	0	0.65	1.39	0.77
	1	FAM213B	77	0	0.73	1.2	1.12
	1	ARHGEF16	82	0	1.52	2.8	2.53
	1	TNFRSF9	120	0	1.58	1.48	1.45
	1	MIR34AHG	133	0	1.83	2.46	1.56
	1	LOC100506022	137	0	0.8	1.27	1.1
	1	PIK3CD-AS1	141	0	0.93	1.15	0.86
	1	SRM	161	0	0.52	1.11	0.83
	1	PRAMEF4	190	0	1.15	1.87	0.92
	1	SPATA21	224	0	1.31	2.41	1.05
	1	IFFO2	245	0	0.69	1.28	0.83
	1	E2F2	309	0	1.56	2.01	1.35
	1	IFI6	392	0	1.38	1.57	1.1
	1	RAB42	417	0	1.46	1.77	1.46
	1	PTPRU	426	0	0.88	1.68	1.54
	1	SERINC2	439	0	0.79	2	1.57
	1	SPOCD1	447	0	0.96	2.48	1.79
	1	LOC101929464	484	0	0.87	1.01	0.9
	1	ZFP69B	573	0	0.81	1.33	1.16
	1	SLC2A1-AS1	609	0	0.75	1.19	0.93
	1	PTPRF	621	0	0.68	1.13	0.83
	1	TCTEX1D4	649	0	1.11	1.91	1.57
	1	BTBD19	650	0	0.46	1.08	0.75
	1	FOXD2-AS1	701	0	1.84	1.99	1.54
	1	TTC22	764	0	1.33	1.95	1.66
	1	MIR3117	823	0	1.03	1.64	1.49
	1	SNORD45C	861	0	0.95	1.23	0.79
	1	SNORD45B	863	0	0.64	1.11	0.56
	1	GBP3	928	0	0.47	1.06	0.38
	1	CDC7	945	0	0.88	1.48	1.23
	1	SCARNA2	1037	0	0.78	1.17	0.8
	1	FCGR1A	1243	0	1.54	2.93	2.73
	1	MTMR11	1252	0	0.99	2.51	1.72
	1	HORMAD1	1273	0	1.25	1.46	1.01
	1	TUFT1	1303	0	0.59	1.38	1.18
	1	CRCT1	1323	0	0.6	1.1	0.91
	1	FAM189B	1391	0	0.99	1.26	0.99
	1	IQGAP3	1435	0	2.24	4.55	3.69
	1	BCAN	1440	0	3.23	5.72	4.8
	1	NUF2	1569	0	0.92	1.29	1.21
	1	GORAB	1621	0	0.64	1.04	0.65
	1	OCLM	1746	0	1.12	1.47	1.26
	1	GPR25	1791	0	0.73	1.73	0.63
	1	GPR37L1	1814	0	0.75	1.64	1.32
	1	UBE2T	1819	0	0.96	1.27	1.04
	1	MYBPH	1833	0	1.4	2.17	1.41
	1	SNORA77	1842	0	1.03	1.93	0.75
	1	LINC00628	1855	0	1.46	1.95	1.21
	1	PIK3C2B	1857	0	0.79	1.31	0.96
	1	LAMB3	1910	0	1.53	2.71	2.4
	1	LPGAT1	1928	0	0.57	1.44	1.04
	1	TARBP1	2090	0	0.47	1.08	0.86
	1	SNORA80B	2224	0	3.5	3.75	3.22
	1	SDC1	2262	0	0.77	1.46	1.17
	1	TDRD15	2270	0	2.48	3.48	2.11
	1	TP53I3	2280	0	1.62	2.37	2.12
	1	TMEM214	2308	0	0.76	1.16	0.85
	1	MIR4263	2345	0	1.17	1.65	1
	1	LOC388942	2423	0	1.31	2.61	1.78
	1	LINC01121	2448	0	1.04	1.42	1.19
	1	ATP6V1E2	2452	0	0.82	1.37	1.09
	1	GFPT1	2565	0	0.64	1.45	1.24
	1	TSGA10	2770	0	0.41	1.03	0.69
	1	LONRF2	2781	0	1.22	2.58	1.95
	1	LIMS3-LOC440895	2836	0	0.48	1.1	0.87
	1	IL1B	2861	0	1.11	1.5	0.82
	1	PAX8	2865	0	1.1	1.62	0.71
	1	MIR4782	2874	0	0.89	1.45	1.22
	1	ANKRD30BL	2953	0	1.14	2.17	1.42
	1	CDCA7	3116	0	1.31	1.99	1.95
	1	MIR3128	3139	0	1.1	1.39	0.8
	1	SATB2	3232	0	1.72	1.8	1.68
	1	ATIC	3331	0	0.94	1.21	0.94
	1	HTR2B	3453	0	0.59	1.15	0.77
	1	RNPEPL1	3539	0	1.04	1.34	1.09
	1	CIDEC	3613	0	3.58	6.77	5.3
	1	PRRT3	3618	0	0.73	1.02	0.87
	1	CCDC13	3816	0	0.99	1.46	1.12
	1	HIGD1A	3819	0	0.43	1.06	0.65
	1	ANO10	3829	0	0.52	1.17	0.86
	1	MANF	3985	0	0.56	1.5	0.73
	1	CACNA1D	4039	0	0.59	1.34	0.8
	1	ARF4	4058	0	0.72	1.55	1.23
	1	KIAA1524	4205	0	0.82	1.07	0.84
	1	CFAP44-AS1	4237	0	1.05	1.64	1.25
	1	ZDHHC23	4245	0	0.64	1.28	0.57
	1	C3ORF30	4262	0	0.67	1.24	0.98
	1	SLC12A8	4329	0	1.39	1.69	1.09
	1	MGLL	4355	0	0.71	1.14	0.84
	1	SEC61A1	4357	0	0.69	1.12	0.67
	1	RHO	4382	0	0.89	2.2	0.89
	1	CPNE4	4400	0	0.55	1.25	0.44
	1	SLC35G2	4429	0	0.68	1.2	0.87
	1	TM4SF4	4493	0	0.78	1.74	1.51
	1	ECT2	4613	0	1.01	2.27	1.82
	1	LINC00578	4625	0	0.54	1.06	0.52
	1	KCNMB2-AS1	4628	0	1.28	1.67	1.09
	1	ABCC5-AS1	4665	0	1.28	2.11	0.88
	1	EPHB3	4683	0	1.55	1.74	1.3
	1	LOC344887	4698	0	2.27	5.63	4.21
	1	XXYLT1-AS2	4766	0	1.11	1.2	0.99
	1	TFRC	4777	0	0.56	1.08	0.68
	1	CFAP99	4859	0	0.83	1.04	0.71
	1	CRMP1	4892	0	0.88	1.46	1.45
	1	LRRC66	5052	0	0.4	1.05	0.78
	1	MIR4449	5058	0	1.85	1.8	1.68
	1	FDCSP	5118	0	0.7	1.34	0.99
	1	SNORD144	5203	0	1.25	1.7	1.56
	1	ARSJ	5350	0	1.13	2.06	1.96
	1	HSPA4L	5397	0	0.99	1.61	1.54
	1	MND1	5483	0	1.54	2.08	1.79
	1	ASIC5	5499	0	1.31	1.78	0.98
	1	LOC339975	5610	0	0.86	1.01	0.92
	1	SLC12A7	5632	0	0.93	1.81	1.34
	1	PLK2	5832	0	0.62	1.37	0.9
	1	PART1	5836	0	1.14	1.75	1.67
	1	LOC100303749	5864	0	1.01	1.21	0.92
	1	OCLN	5882	0	0.69	1.07	0.6
	1	TMEM171	5906	0	1.64	2.74	2.42
	1	ENC1	5911	0	0.63	1.46	0.65
	1	LUCAT1	5997	0	2.43	4.25	3.05
	1	PPIC	6104	0	0.61	1.31	1.02
	1	SHROOM1	6152	0	0.45	1.15	0.66
	1	FSTL4	6159	0	1.34	3.35	1.8
	1	LOC389332	6194	0	1.16	3.12	1.93
	1	APBB3	6248	0	0.7	1.26	0.46
	1	RELL2	6321	0	0.71	1.09	0.9
	1	SLC36A1	6408	0	0.73	1.8	1.41
	1	FAT2	6409	0	0.56	1.1	0.88
	1	WWC1	6469	0	1.34	2.79	2.28
	1	CPLX2	6516	0	1.25	2.94	2.49
	1	GPRIN1	6530	0	1.46	3.35	2.83
	1	UNC5A	6532	0	1.2	1.76	1.63
	1	HNRNPAB	6563	0	0.5	1.04	0.79
	1	TUBB2A	6635	0	0.95	1.21	0.87
	1	SSR1	6662	0	0.86	1.11	0.95
	1	TXNDC5	6668	0	2.29	2.76	2.16
	1	SCARNA27	6672	0	1.29	1.69	1.43
	1	CAP2	6715	0	0.87	2.2	1.44
	1	LOC101928491	6716	0	2.07	3.15	2.3
	1	ZFP57	6855	0	1.53	1.35	1.35
	1	TRIM31	6872	0	2.75	4.56	4.42
	1	TRIM15	6876	0	0.93	1.92	1.56
	1	VWA7	6949	0	1.06	1.48	0.97
	1	VARS	6950	0	0.64	1.08	0.77
	1	TAP2	6996	0	0.68	1.12	0.9
	1	TMEM217	7086	0	1.21	3.09	2.51
	1	UNC5CL	7107	0	1.19	1.77	1.56
	1	TREML1	7113	0	0.81	2.1	1.15
	1	TREM2	7114	0	2.71	3.74	3.74
	1	ABCC10	7161	0	0.74	1.31	0.86
	1	NFKBIE	7184	0	1.24	1.82	1.25
	1	EYS	7273	0	0.53	1.08	0.42
	1	MB21D1	7294	0	0.56	1.08	0.96
	1	BEND3	7409	0	0.55	1.04	0.9
	1	LOC101927640	7451	0	0.91	2.2	0.91
	1	VNN1	7538	0	0.89	1.27	0.71
	1	MTFR2	7562	0	0.83	1.39	1.35
	1	PERP	7574	0	0.83	1.44	1.32
	1	SAMD5	7619	0	0.65	1.07	0.61
	1	MIR1273C	7663	0	0.88	1.19	1.17
	1	FOXK1	7807	0	0.62	1.19	0.67
	1	LOC541472	7902	0	0.7	1.89	1.14
	1	CYCS	7922	0	0.76	1.03	0.97
	1	HOXA2	7934	0	0.65	1.08	0.86
	1	PLEKHA8	7958	0	0.6	1.01	0.74
	1	LINC00997	7982	0	0.91	1.03	0.92
	1	NPSR1-AS1	7991	0	1.6	2.9	2.6
	1	EPDR1	8012	0	0.94	1.86	1.55
	1	INHBA	8029	0	0.85	1.09	1.06
	1	GTF2IP4	8163	0	1.27	2.49	2.18
	1	CLDN3	8180	0	1.01	0.99	0.84
	1	FDPSP2	8219	0	0.6	1.23	0.86
	1	ABCB4	8257	0	1.36	2.38	1.02
	1	ABCB1	8258	0	0.6	1.26	0.99
	1	C7ORF43	8369	0	0.87	1.33	0.9
	1	EPO	8400	0	3.4	4.44	3.28
	1	ACHE	8407	0	2.29	2.42	2.02
	1	PLOD3	8416	0	0.47	1.29	0.82
	1	AKR1B10	8607	0	5.18	9.81	8.01
	1	AKR1B15	8608	0	3.62	6.86	5.69
	1	CHPF2	8754	0	0.42	1.04	0.81
	1	LZTS1-AS1	8898	0	0.95	2.18	1.23
	1	FGF17	8905	0	1.03	1.28	0.85
	1	REEP4	8910	0	0.96	1.1	1.04
	1	CDCA2	8952	0	1.26	1.56	1.21
	1	NPBWR1	9077	0	0.46	1.14	0.49
	1	LOC101241902	9191	0	0.53	1.02	0.7
	1	FABP5	9202	0	0.61	1.53	1.12
	1	FABP4	9204	0	1.46	2.64	2.2
	1	ATP6V0D2	9219	0	2.97	4.21	3.35
	1	TNFRSF11B	9349	0	0.41	1.05	0.83
	1	MIR1204	9408	0	1.23	1.81	1.5
	1	MIR5194	9418	0	1.32	2.16	1.97
	1	FAM83H	9490	0	0.74	1.15	0.96
	1	SCRIB	9493	0	0.8	1.15	1.11
	1	EPPK1	9497	0	1.94	2.83	2.66
	1	MELK	9732	0	1.81	2.11	1.45
	1	SHB	9746	0	0.93	1.83	1.48
	1	FAM95C	9749	0	0.95	2.31	1.88
	1	GDA	9806	0	0.68	1.76	1.07
	1	TRIM14	9965	0	0.92	1.12	0.8
	1	TXN	10030	0	0.44	1.12	0.49
	1	C9ORF84	10041	0	0.59	1.09	0.83
	1	RGS3	10065	0	0.85	1.74	1.23
	1	ZNF618	10066	0	0.69	1.46	1.17
	1	HSPA5	10149	0	1	2.16	1.48
	1	CFAP157	10168	0	0.39	1.04	0.65
	1	SLC25A25-AS1	10185	0	0.95	1.4	1.2
	1	SLC27A4	10196	0	0.94	2.01	1.35
	1	IER5L	10221	0	2.07	3.41	3.17
	1	C9ORF50	10227	0	1.06	1.98	0.84
	1	SLC2A6	10285	0	0.67	1.34	0.81
	1	SEC16A	10321	0	0.86	1.41	1.02
	1	TRAF2	10341	0	0.84	1.19	0.91
	1	ABCA2	10349	0	0.95	1.71	1.57
	1	TPRN	10362	0	1.39	1.48	1.44
	1	TUBB4B	10369	0	0.67	1.28	0.93
	1	PTCHD1-AS	10500	0	0.96	1.7	1.08
	1	CXORF21	10518	0	0.65	1.22	0.75
	1	GK	10519	0	0.97	1.84	1.11
	1	MIR221	10552	0	0.65	1.27	0.74
	1	LINC01186	10555	0	1.4	3.26	2.66
	1	PAGE4	10619	0	1.02	2.65	1.63
	1	SPIN2A	10668	0	0.91	1.11	1.07
	1	EDA2R	10686	0	1.8	3.75	3.43
	1	CLDN2	10855	0	1.45	3	1.77
	1	MORC4	10856	0	0.41	1.01	0.45
	1	LOC101928335	10863	0	1.18	1.98	1.12
	1	ZBTB33	10926	0	0.93	1.28	0.93
	1	MIR224	11040	0	1.41	3.11	1.28
	1	SNORA70	11080	0	1.19	1.34	1.26
	1	IKBKG	11093	0	1.18	1.74	0.9
	1	MIR603	11271	0	1.17	1.59	1.4
	1	CDK1	11436	0	2.03	1.98	1.72
	1	LOC101928994	11479	0	2.11	4.61	2.79
	1	C10ORF35	11484	0	1.38	2.21	1.95
	1	AIFM2	11487	0	1.02	1.43	0.8
	1	ADAMTS14	11496	0	1	2.02	1.57
	1	UNC5B-AS1	11500	0	1.51	2.07	1.88
	1	C10ORF55	11543	0	0.53	1.26	0.87
	1	CEP55	11668	0	1.56	1.71	1.69
	1	RRP12	11708	0	0.46	1.24	0.81
	1	ENTPD7	11735	0	0.77	1.35	0.92
	1	SHTN1	11868	0	0.66	1.49	0.97
	1	HTRA1	11904	0	0.59	1.5	1.14
	1	FAM196A	11940	0	0.48	1.03	0.52
	1	CD151	12025	0	0.81	1.75	1.25
	1	DUSP8	12038	0	3.99	5.49	5.39
	1	KRTAP5-AS1	12039	0	1.95	3.72	3.26
	1	KRTAP5-1	12040	0	1.68	1.93	1.43
	1	OR52K1	12095	0	1.03	1.06	0.89
	1	TPP1	12140	0	0.93	1.5	1.21
	1	OR10A5	12146	0	0.92	1.16	0.92
	1	OR10A2	12147	0	1.01	1.32	0.68
	1	NRIP3	12178	0	0.82	1.61	1.08
	1	SAA3P	12248	0	1.36	1.9	1
	1	SAA2	12251	0	2.14	4.55	3.34
	1	SAA1	12252	0	1.81	3.82	2.91
	1	HPS5	12253	0	1.01	1.67	0.92
	1	E2F8	12267	0	3.57	3.72	3.12
	1	LOC221122	12364	0	0.6	1.08	0.78
	1	SLC35C1	12370	0	2.26	4.33	3.32
	1	SLC22A12	12585	0	3.22	4.41	2.92
	1	NEAT1	12622	0	1.22	2.56	2.27
	1	PCNXL3	12632	0	0.85	1.21	0.85
	1	AP5B1	12638	0	0.84	1.12	0.91
	1	DPP3	12672	0	0.64	1.19	0.76
	1	ZDHHC24	12674	0	1	1.21	0.82
	1	PITPNM1	12707	0	0.83	1.54	1.19
	1	GAL	12728	0	1.11	1.38	0.87
	1	CCND1	12740	0	1.33	2.26	1.94
	1	SHANK2	12750	0	0.71	1.01	1
	1	SHANK2-AS1	12751	0	1.11	1.46	1.28
	1	RELT	12789	0	0.84	1.57	1.34
	1	CASP5	12967	0	0.47	1.04	0.51
	1	LOC101928847	13021	0	0.95	1.34	1.04
	1	APOA4	13044	0	1.33	3.67	2.13
	1	MPZL3	13068	0	0.77	1.33	1.19
	1	C2CD2L	13097	0	0.65	1.03	0.68
	1	PVRL1	13109	0	1.11	1.77	1.39
	1	MIR125B1	13123	0	0.77	1.43	1.18
	1	TMEM45B	13190	0	1.67	2.8	2.06
	1	TIGAR	13256	0	1.33	2.37	2.03
	1	SMCO2	13508	0	1.04	2.64	1.63
	1	MIR7851	13557	0	1.04	1.22	0.79
	1	TUBA1C	13618	0	0.78	1.62	1.16
	1	KRT18	13682	0	1.24	3.19	2.48
	1	GPR84	13723	0	0.98	2.27	1.98
	1	ANKRD52	13761	0	0.9	1.63	1.33
	1	CS	13763	0	0.48	1.07	0.84
	1	NXPH4	13793	0	1.18	1.84	1.28
	1	B4GALNT1	13814	0	0.84	2.17	1.66
	1	CYP27B1	13822	0	1.07	2.66	2.03
	1	EID3	14046	0	0.96	1.89	1.28
	1	CKAP4	14058	0	0.74	1.77	1.19
	1	RFX4	14062	0	1.4	2.47	1.72
	1	TMEM263	14064	0	0.79	1.25	1.18
	1	SSH1	14080	0	0.56	1.27	1.08
	1	MIR619	14081	0	1.26	2.13	1.26
	1	TRPV4	14097	0	0.93	1.5	1.19
	1	ATP2A2	14104	0	0.63	1.38	1.09
	1	OAS3	14136	0	0.91	1.57	0.83
	1	OAS2	14137	0	0.6	1.29	0.71
	1	PLBD2	14146	0	0.87	1.39	1.22
	1	MLXIP	14221	0	0.95	1.89	1.52
	1	PUS1	14294	0	0.66	1.14	0.64
	1	GOLGA3	14309	0	0.39	1.1	0.67
	1	LACC1	14474	0	0.53	1.17	1.02
	1	DIAPH3	14566	0	1.93	2.82	2.51
	1	MIR8073	14699	0	0.78	1.11	1.1
	1	MCF2L-AS1	14722	0	0.61	1.15	0.9
	1	ABHD4	14795	0	0.7	1.4	1.23
	1	ZFHX2	14826	0	1.3	1.59	1.4
	1	FRMD6-AS2	14972	0	0.86	1.99	1.63
	1	C14ORF105	15014	0	0.79	1.25	0.67
	1	HIF1A-AS2	15046	0	0.96	2.48	1.5
	1	GPX2	15070	0	2.9	3.46	3.03
	1	PLEKHH1	15086	0	0.64	1.52	0.88
	1	MAP3K9	15119	0	0.51	1	0.41
	1	INF2	15408	0	1.14	2.25	2.01
	1	CEP170B	15414	0	0.72	1.23	1.22
	1	NIPA1	15448	0	0.75	1.09	0.66
	1	ARHGAP11B	15523	0	1.37	1.53	1.18
	1	ARHGAP11A	15538	0	1.04	1.11	0.92
	1	DISP2	15588	0	1.05	1.54	0.82
	1	ITPKA	15618	0	0.98	1.63	1.43
	1	MIR626	15623	0	0.64	1.11	0.91
	1	SPTBN5	15627	0	1.32	2.55	1.62
	1	CA12	15799	0	3.44	6.68	5.72
	1	KIF23	15874	0	1.36	1.74	1.4
	1	ODF3L1	15955	0	1.18	1.55	0.85
	1	LINGO1	15973	0	1.2	1.92	1.55
	1	ADAMTS7	15988	0	0.45	1.01	0.89
	1	CEMIP	16004	0	0.98	2.17	1.76
	1	GOLGA6L4	16040	0	2.08	1.93	1.86
	1	AEN	16065	0	1.14	1.51	1.44
	1	MIR3174	16088	0	2.77	2.91	2.29
	1	CRAT37	16113	0	0.6	1.04	1
	1	CLCN7	16226	0	0.91	1.37	1.24
	1	PKMYT1	16302	0	1.53	2.13	1.81
	1	LINC00514	16303	0	2.45	2.78	2.52
	1	IL32	16314	0	1.97	3.86	2.88
	1	RMI2	16389	0	1.68	2.23	2.11
	1	LOC101927311	16403	0	1.3	2.54	2
	1	ITPRIPL2	16438	0	0.77	1.41	1.35
	1	CLEC19A	16440	0	0.84	1.29	1.07
	1	DNAH3	16460	0	1.17	1.43	0.92
	1	SMG1P1	16484	0	0.51	1.08	0.75
	1	LOC653786	16486	0	1.15	2.58	1.84
	1	IL21R	16514	0	0.75	1.06	0.77
	1	SRCAP	16591	0	0.67	1.2	1.08
	1	TMEM265	16593	0	0.96	1.27	1.23
	1	SHCBP1	16638	0	1.92	2.33	1.73
	1	ORC6	16640	0	1.18	1.37	0.9
	1	NOD2	16667	0	1.5	2.11	1.5
	1	TOX3	16672	0	2.22	2.89	2.46
	1	LOC388282	16735	0	1.08	1.59	0.71
	1	USB1	16739	0	1.26	2.02	1.77
	1	MMP15	16740	0	1.34	2.36	2.15
	1	MIR7854	16945	0	2.27	2.15	2.04
	1	GSE1	16976	0	0.96	1.28	0.99
	1	DBNDD1	17051	0	1.88	3.15	2.77
	1	GAS8-AS1	17053	0	1.55	2.06	1.95
	1	TLCD2	17081	0	0.7	1.65	1.21
	1	CTNS	17111	0	0.54	1.02	0.56
	1	POLR2A	17227	0	0.82	1.66	1.38
	1	SLC25A35	17271	0	1.36	1.47	1.46
	1	SLC5A10	17395	0	2.74	3.22	2.33
	1	FAM83G	17396	0	2.33	3.26	2.46
	1	MAP2K3	17424	0	0.78	1.17	0.94
	1	MIR4523	17478	0	1.51	1.88	1.7
	1	LOC440434	17583	0	0.7	1	0.72
	1	SRCIN1	17588	0	0.81	1.13	0.95
	1	CDC6	17634	0	2	2.91	1.28
	1	ATP6V0A1	17682	0	0.39	1.04	0.59
	1	PSME3	17704	0	0.57	1.34	1.16
	1	SLC4A1	17744	0	1.03	1.29	1.12
	1	KIF18B	17762	0	2.46	2.8	2.28
	1	WNT9B	17790	0	1.07	1.56	1.55
	1	TMEM92	17860	0	3.99	5.98	5.19
	1	LRRC59	17865	0	0.5	1.07	0.66
	1	CYB561	17972	0	0.86	1.14	1.09
	1	KPNA2	18026	0	1.04	1.65	1.21
	1	LOC101928205	18053	0	1.43	2.92	2.69
	1	TRIM47	18119	0	1.45	1.99	1.79
	1	LOC101928674	18170	0	1.27	2.15	1.8
	1	CBX2	18186	0	1.09	1.87	1.68
	1	TBC1D16	18191	0	0.45	1.04	0.63
	1	P4HB	18232	0	0.84	1.62	1.04
	1	MAFG	18239	0	0.8	1.43	0.78
	1	PYCR1	18241	0	0.39	1.01	0.63
	1	CLUL1	18277	0	1.23	1.58	1.26
	1	GAPLINC	18296	0	1.42	2.2	2.05
	1	AQP4-AS1	18392	0	1.91	2.29	1.67
	1	CHST9	18393	0	1.5	2.04	2
	1	DTNA	18418	0	2.23	4.41	3.69
	1	MIR924HG	18438	0	1.27	1.77	1.57
	1	ATP8B1	18509	0	0.88	1.08	1
	1	C18ORF65	18565	0	1.3	1.69	1.48
	1	MADCAM1	18591	0	1.22	2.05	1.53
	1	ARID3A	18611	0	0.78	1.6	1.37
	1	ABCA7	18616	0	0.94	1.54	1.49
	1	LOC100996351	18685	0	1.67	2.77	2.63
	1	TJP3	18701	0	0.69	1.22	1.16
	1	CREB3L3	18715	0	0.99	1.91	0.92
	1	DPP9	18735	0	0.87	1.18	1.04
	1	TICAM1	18738	0	1.26	1.78	1.5
	1	UHRF1	18741	0	1.28	1.44	1.4
	1	FUT6	18754	0	0.71	1.82	1.2
	1	TNFSF9	18777	0	0.81	1.77	1.55
	1	TNFSF14	18779	0	0.9	2.57	1.26
	1	PNPLA6	18794	0	0.85	1.19	0.83
	1	RETN	18800	0	0.8	1.42	0.91
	1	COL5A3	18854	0	1.77	2.69	2.1
	1	DOCK6	18898	0	0.84	1.26	1.25
	1	NACC1	18966	0	1.14	1.63	1.37
	1	MIR23A	18975	0	1.81	2.72	2.18
	1	PODNL1	18978	0	0.99	2.45	1.91
	1	LOC113230	18984	0	1.71	1.79	1.51
	1	GIPC1	18995	0	0.58	1.06	0.91
	1	ANO8	19053	0	0.72	1.23	1.09
	1	IFI30	19079	0	0.89	1.5	1
	1	MIR640	19121	0	0.46	1.05	0.77
	1	LGALS4	19338	0	2.55	3.4	3
	1	MEGF8	19436	0	0.72	1.04	0.97
	1	CEACAM1	19442	0	0.59	1.02	0.38
	1	PSG6	19449	0	0.5	1.08	0.44
	1	PSG5	19451	0	0.56	1.02	0.57
	1	LOC284344	19453	0	1.01	2.51	1.48
	1	BCL3	19501	0	1.46	1.74	1.51
	1	ZNF296	19513	0	0.61	1.48	1.25
	1	LOC105447645	19622	0	0.88	1.6	0.58
	1	TRPM4	19647	0	0.9	1.6	1.38
	1	NUP62	19689	0	0.82	1.26	1.05
	1	MYH14	19696	0	0.86	1.55	1.2
	1	VSIG10L	19727	0	0.92	2.32	1.52
	1	OSCAR	19798	0	0.84	1.51	1.39
	1	LILRA6	19809	0	0.93	1.11	0.67
	1	LENG9	19819	0	0.98	1.61	1.38
	1	TMEM150B	19849	0	0.98	1.39	0.8
	1	TMEM190	19854	0	0.74	1.21	0.65
	1	FAM110A	19978	0	1.3	1.5	1.39
	1	TMEM74B	19982	0	0.63	1.1	0.67
	1	CDC25B	20032	0	0.56	1.22	0.85
	1	SNAP25-AS1	20068	0	2.67	2.66	2.28
	1	MIR6870	20074	0	0.84	1.38	0.96
	1	MIR663AHG	20158	0	1.54	2.46	1.61
	1	MLLT10P1	20162	0	0.86	1.18	0.68
	1	HM13	20164	0	0.41	1.01	0.45
	1	LBP	20274	0	0.97	2.15	1.4
	1	SNORA71D	20279	0	2.76	2.82	2.4
	1	MYBL2	20304	0	2.21	2.6	1.72
	1	PI3	20332	0	1.36	1.83	1.25
	1	ATP9A	20415	0	0.75	1.47	1.09
	1	STX16	20450	0	0.99	1.59	1.37
	1	EEF1A2	20511	0	7.12	9.32	8.28
	1	HELZ2	20516	0	1.09	1.63	1.26
	1	ZBTB46-AS1	20527	0	1.46	1.91	1.78
	1	MIR941-1	20531	0	0.67	1.11	0.63
	1	SNORA80A	20611	0	3.13	2.98	2.93
	1	IFNAR2	20621	0	0.86	1.15	0.77
	1	MIR802	20647	0	0.71	1.4	1.18
	1	LINC00319	20723	0	2.03	3.66	2.99
	1	CSTB	20728	0	1.01	1.63	1.33
	1	TMEM191B	20841	0	1.02	1.33	1.06
	1	KIAA1671	20920	0	0.74	1.09	0.89
	1	ELFN2	21061	0	2.83	4.07	3.55
	1	SH3BP1	21067	0	1.3	1.57	1.4
	1	KDELR3	21094	0	0.79	1.65	0.82
	1	APOBEC3B	21107	0	0.57	1.37	0.57
	1	TSPO	21195	0	1.05	1.74	1.52
	1	MIR3619	21229	0	1.29	1.9	1.78
	1	CELSR1	21237	0	0.8	2.02	1.55
	1	ADM2	21266	0	1.49	1.65	1.26
	1	TYMP	21271	0	1.53	2.37	1.9
	1	MAPK8IP2	21278	0	1.19	2.22	2.07

## Sheet: Profile 48
Gene Table for Profile 48 (0.0,2.0,2.0,3.0)
Num. Genes Expected	Num. Genes Assigned	P-Value	Significant
267	144.7	3.1e-20	(significant)
-------
Selected	Weight	gene	n	N	E	AH	exAH
	1	LINC01342	20	0	1.44	1.04	2.4
	1	MIR429	22	0	1.56	1.54	1.79
	1	TTLL10	23	0	0.77	0.9	1.13
	1	MMEL1	78	0	0.79	0.98	1.48
	1	KCNAB2	96	0	1.36	1.61	1.71
	1	SLC2A5	131	0	2.28	2.69	3.37
	1	LOC102724571	134	0	2.25	1.89	2.33
	1	SRRM1	333	0	0.64	0.97	1.02
	1	ZNF683	364	0	1.21	1.54	2.17
	1	RPS6KA1	369	0	0.98	1.17	1.24
	1	ARID1A	370	0	0.65	0.86	1.07
	1	SNORA73B	410	0	1.85	2.08	2.45
	1	SNORA16A	416	0	1.39	1.63	2.15
	1	MIR3605	483	0	0.87	1.17	1.47
	1	EDN2	589	0	3	2.64	4.33
	1	ARTN	627	0	1.19	0.98	1.88
	1	UBE2U	809	0	1.08	1.42	1.84
	1	ZRANB2-AS1	845	0	1.96	1.9	2.08
	1	PSRC1	1042	0	0.61	0.6	1.18
	1	RAP1A	1091	0	0.71	0.84	1.33
	1	PLEKHO1	1255	0	0.51	0.58	1.02
	1	MIR554	1304	0	0.99	1.61	1.63
	1	S100A2	1332	0	1.39	1.99	2.07
	1	ANKRD36BP1	1600	0	1.11	1.51	1.57
	1	IER5	1709	0	1.07	1.46	1.66
	1	PHLDA3	1801	0	1.69	2.66	2.81
	1	RNU6-79P	1806	0	0.94	0.97	1.68
	1	ELF3	1813	0	2.58	4.2	4.23
	1	LINC01136	1837	0	1.17	0.95	1.54
	1	MIR4742	2005	0	1.95	1.54	2.13
	1	KCNK1	2085	0	0.71	1.09	1.2
	1	MIR4677	2136	0	1.07	0.92	1.03
	1	DRC1	2302	0	1.09	1.7	1.84
	1	CAPN13	2365	0	1	1.28	1.85
	1	OTX1	2527	0	0.76	0.57	1.11
	1	PCBP1	2575	0	1.18	1.42	1.53
	1	VAX2	2587	0	0.86	1.13	1.68
	1	REG1A	2659	0	1.2	0.9	1.42
	1	REG3A	2660	0	0.59	0.48	1.03
	1	LOC101927142	2785	0	1.39	1.67	2.2
	1	LINC01106	2842	0	1.75	1.81	2.27
	1	MIR6809	3347	0	1.26	1.29	1.57
	1	GPR35	3542	0	1.19	1.73	1.85
	1	HDAC11	3655	0	1.02	1.61	1.72
	1	MIR548AC	3706	0	2.65	2.94	3.37
	1	DUSP7	3999	0	0.64	0.61	1.13
	1	GPR27	4116	0	1.47	1.67	2.7
	1	ABTB1	4354	0	0.65	0.83	1.05
	1	ZMAT3	4630	0	1.98	2.61	2.69
	1	SNORA63	4711	0	2.83	2.76	4.02
	1	FAM157A	4811	0	0.93	1.15	1.5
	1	MFSD7	4824	0	1.16	1.02	1.09
	1	RNF212	4834	0	1.11	0.75	1.74
	1	DOK7	4874	0	1.07	1.64	1.74
	1	SPATA18	5054	0	1.17	1.13	1.19
	1	CXCL11	5165	0	1.07	1.36	1.82
	1	QRFPR	5376	0	1.16	1.13	1.63
	1	MIR7849	5456	0	1.32	1.2	1.23
	1	TMEM154	5477	0	0.74	1.11	1.25
	1	MIR4635	5633	0	1.84	1.6	1.62
	1	MIR581	5801	0	0.67	0.88	1.09
	1	CDC20B	5808	0	0.97	1.17	1.93
	1	TMED7	6078	0	0.81	1.12	1.31
	1	SLC6A7	6386	0	0.79	1.02	1.32
	1	SYNPO	6394	0	1.39	1.44	1.54
	1	C5ORF47	6510	0	1.33	1	1.8
	1	EEF1E1	6671	0	0.94	1.24	1.45
	1	GMNN	6742	0	0.63	0.81	1.12
	1	HIST1H3G	6785	0	0.66	0.56	1.04
	1	HLA-C	6914	0	0.63	0.87	1.15
	1	LTB	6928	0	0.82	1.08	1.4
	1	BAK1	7030	0	0.69	0.97	1.01
	1	LHFPL5	7063	0	0.7	1.04	1.16
	1	ETV7	7071	0	1.71	1.7	2.28
	1	FOXP4	7120	0	0.76	0.8	1.16
	1	PTCHD4	7212	0	2.68	3.61	4.21
	1	LOC101928489	7298	0	1.25	1.17	1.78
	1	CENPW	7510	0	0.63	0.97	1.01
	1	SYNJ2-IT1	7674	0	1.56	2.04	2.5
	1	DACT2	7745	0	1.21	1.14	1.55
	1	MIR4644	7760	0	1.33	1.57	1.82
	1	LOC101927000	7770	0	1.64	1.76	1.96
	1	ADAP1	7775	0	0.94	0.83	1.6
	1	C7ORF31	7923	0	0.82	0.64	1.19
	1	HOXA4	7937	0	0.97	0.83	1.08
	1	GTF2IP1	8164	0	2.4	3.73	4.1
	1	GATSL2	8198	0	2.19	2.53	2.59
	1	SCARNA28	8327	0	1.04	0.81	1.44
	1	GNB2	8397	0	0.74	0.99	1.22
	1	SLC12A9	8403	0	0.71	1.04	1.05
	1	MUC12	8409	0	1.26	1.93	1.95
	1	SH2B2	8424	0	1.56	1.57	1.63
	1	RASA4	8436	0	1.91	2.34	2.96
	1	LHFPL3	8452	0	1.91	1.66	2.1
	1	ARHGEF35	8697	0	1.16	1.5	1.62
	1	LOC100506585	8790	0	1.04	1.05	1.2
	1	NPM2	8904	0	1.13	1.83	1.84
	1	CHRNA6	9055	0	1.35	1.25	1.38
	1	LOC100288748	9254	0	1.24	1.6	2.18
	1	ERICH5	9279	0	1.29	1.55	1.66
	1	RRM2B	9305	0	0.85	1.17	1.34
	1	TMEM75	9409	0	1.58	2.02	2.09
	1	ADGRB1	9454	0	1.15	1.36	1.84
	1	PSCA	9457	0	1.04	1.45	1.85
	1	MIR4473	9617	0	0.95	1.33	1.34
	1	CNTNAP3B	9763	0	1.73	1.79	1.82
	1	NXNL2	9869	0	1.28	0.96	1.85
	1	C9ORF47	9870	0	0.67	0.75	1.02
	1	LOC100507346	9932	0	1.33	1.85	2.07
	1	ANP32B	9963	0	0.85	0.73	1.31
	1	RALGPS1	10158	0	1.19	1.43	1.48
	1	FAM102A	10182	0	1.07	0.99	1.36
	1	MIR6087	10869	0	3.36	2.47	4.58
	1	BCORL1	10947	0	1	1.17	1.22
	1	FAM122B	10972	0	0.78	1.13	1.44
	1	SAGE1	10984	0	0.7	0.56	1.23
	1	DUSP9	11057	0	0.93	1.03	1.33
	1	APBB1IP	11278	0	0.73	0.99	1.31
	1	H2AFY2	11486	0	0.88	0.96	1.04
	1	DYDC2	11587	0	1.82	2.51	2.61
	1	NRG3-AS1	11594	0	1.13	1.17	1.39
	1	SMNDC1	11828	0	0.64	0.82	1.16
	1	SNORA19	11878	0	0.54	0.66	1.03
	1	MIR3941	11902	0	1.48	1.23	1.85
	1	PWWP2B	11957	0	0.92	1.37	1.67
	1	SNORA52	12022	0	1.88	1.75	1.95
	1	SNORA54	12076	0	2.33	1.83	2.52
	1	SNORD97	12203	0	1.67	1.81	3.16
	1	SNORA57	12519	0	2.38	2.19	2.41
	1	SLC22A20	12615	0	2.84	2.68	2.76
	1	LTBP3	12625	0	0.84	0.93	1.34
	1	OVOL1	12639	0	2.97	3.42	3.52
	1	CATSPER1	12656	0	1.67	2.45	2.63
	1	MIR6753	12722	0	0.94	1.05	1.5
	1	MYEOV	12738	0	3.25	3.91	3.94
	1	UCP2	12797	0	0.95	1.37	1.46
	1	SNORA25	12900	0	1.11	1.61	1.81
	1	SNORA8	12904	0	1.59	1.35	2.25
	1	COLCA1	12997	0	0.85	1.1	1.38
	1	MPZL2	13069	0	1.08	0.99	1.11
	1	KRT83	13672	0	0.95	1.11	1.55
	1	PCBP2	13703	0	0.63	0.84	1.19
	1	MIR3685	13980	0	1.04	1.35	1.68
	1	MSI1	14186	0	1.79	1.38	2.2
	1	BCL7A	14220	0	0.56	0.76	1.04
	1	LRRC43	14222	0	2.58	3.36	3.84
	1	LOC100128554	14273	0	0.8	0.8	1.21
	1	SNORA49	14296	0	1.66	1.48	2.72
	1	GAS6-AS1	14741	0	2.19	2.35	2.39
	1	GAS6	14742	0	1.42	2.02	2.17
	1	MIR548AR	14747	0	1.81	1.91	2.57
	1	CHAMP1	14749	0	0.68	0.99	1.02
	1	REM2	14801	0	0.89	1.1	1.63
	1	SPTSSA	14896	0	1.34	1.75	2.07
	1	SGPP1	15054	0	0.64	0.78	1.08
	1	LOC101928075	15117	0	1.27	1.54	1.67
	1	ESRRB	15180	0	0.66	0.57	1.22
	1	IRF2BPL	15185	0	0.85	0.71	1.31
	1	MIR342	15312	0	1.33	1.2	1.37
	1	INAFM2	15585	0	0.6	0.73	1.12
	1	PLA2G4E	15631	0	0.76	0.97	1.42
	1	RPS27L	15796	0	0.85	0.96	1.18
	1	RBPMS2	15815	0	0.9	1.39	1.47
	1	MIR4312	15865	0	1.05	1.39	1.79
	1	MESDC1	16006	0	1.2	1.08	1.22
	1	LOC642423	16039	0	1.22	1.08	1.28
	1	MESP2	16082	0	0.97	0.76	1.03
	1	SEMA4B	16090	0	0.68	0.82	1.19
	1	FBXL16	16200	0	1.26	1.79	2.05
	1	PRSS27	16290	0	1.05	1.42	1.78
	1	CLDN9	16305	0	2.11	2.86	2.95
	1	CLDN6	16306	0	0.8	0.61	1.25
	1	GLIS2-AS1	16344	0	1.24	1.63	1.83
	1	GLIS2	16345	0	1.38	1.91	2.62
	1	VASN	16348	0	1.52	1.88	1.91
	1	MGRN1	16355	0	0.67	0.84	1.01
	1	TBC1D10B	16574	0	0.72	0.82	1.03
	1	FBRS	16589	0	0.64	0.81	1.03
	1	CRNDE	16681	0	2.04	3.21	3.33
	1	CX3CL1	16721	0	1.06	0.91	1.33
	1	MIR6772	16734	0	2.02	1.89	1.95
	1	CDH16	16769	0	1	1.08	2.05
	1	FAM65A	16799	0	1.14	1.86	1.88
	1	LOC100129617	16946	0	1.69	1.86	1.97
	1	DNAAF1	16961	0	1.51	1.9	2.06
	1	RTN4RL1	17088	0	1.02	1.47	1.78
	1	CTDNEP1	17206	0	0.92	1.26	1.54
	1	SNORA48	17232	0	1.67	2.03	2.07
	1	SNORD10	17233	0	3.07	3.28	4.2
	1	VAMP2	17263	0	0.7	0.84	1.33
	1	ARHGEF15	17273	0	1.07	1.61	1.64
	1	SMCR5	17365	0	1.34	1.85	2.06
	1	MIR378J	17580	0	1.04	1.47	1.49
	1	IGFBP4	17639	0	0.87	0.83	1.32
	1	FAM171A2	17749	0	0.84	0.58	1.15
	1	C1QL1	17763	0	2.07	2.88	3.64
	1	RPRML	17792	0	0.87	0.93	1.03
	1	PPP1R9B	17856	0	0.83	1.05	1.26
	1	EPN3	17870	0	1.14	1.71	1.96
	1	LOC101927557	17905	0	1.23	1.09	1.85
	1	CASKIN2	18105	0	1.19	1.31	1.68
	1	CBX4	18188	0	1.2	1.27	1.47
	1	LOC101928766	18189	0	1.07	1.55	1.84
	1	FSCN2	18218	0	1.31	1.61	2.32
	1	ZNF750	18268	0	1.68	1.75	1.87
	1	HCN2	18596	0	1.75	1.48	2.21
	1	GRIN3B	18613	0	0.97	0.97	1.34
	1	KLF16	18646	0	1.61	1.68	1.85
	1	NFIC	18689	0	1.11	1.68	1.88
	1	MIR637	18709	0	1.32	1.52	1.67
	1	ZBTB7A	18713	0	1.21	1.65	1.86
	1	TUBB4A	18776	0	2.69	2.16	3.12
	1	SH2D3A	18783	0	0.69	0.97	1.24
	1	MIR199A1	18888	0	0.61	0.8	1.18
	1	PLPPR2	18904	0	0.97	1.37	1.43
	1	CACNA1A	18969	0	0.72	0.78	1.11
	1	PRKACA	18987	0	1.13	1.14	1.26
	1	ADGRL1	18990	0	0.8	1.15	1.25
	1	SNORA68	19071	0	2.77	2.77	2.81
	1	JUND	19084	0	1.03	1.15	1.91
	1	UPK1A	19246	0	0.75	0.91	1.54
	1	NFKBID	19261	0	0.96	1.34	1.52
	1	LINC01535	19303	0	1.15	1.13	1.24
	1	FCGBP	19367	0	2.32	2.25	3.07
	1	CCDC97	19402	0	0.67	0.81	1.15
	1	TMEM145	19435	0	0.61	0.67	1.1
	1	CNFN	19437	0	1.23	1.45	1.6
	1	BCAM	19503	0	0.81	0.63	1.08
	1	KLC3	19522	0	1.41	1.62	1.95
	1	RTN2	19528	0	0.97	1.25	1.53
	1	PPM1N	19529	0	1.33	1.61	2.1
	1	GPR4	19532	0	1.23	1.75	2.13
	1	NOVA2	19547	0	0.73	0.74	1.23
	1	BBC3	19576	0	2.52	2.52	2.94
	1	GLTSCR1	19588	0	0.81	0.9	1.37
	1	GRIN2D	19607	0	2.44	3.18	3.45
	1	BAX	19636	0	1.22	1.58	1.59
	1	PRR12	19670	0	1.1	1.35	1.88
	1	SCAF1	19672	0	0.79	0.94	1.4
	1	IL4I1	19688	0	1.2	1.3	1.69
	1	KCNC3	19697	0	1.15	1.26	1.35
	1	MBOAT7	19805	0	0.78	1.08	1.22
	1	COX6B2	19851	0	0.79	1.06	1.45
	1	NAT14	19861	0	1.02	1.25	1.43
	1	ZNF865	19867	0	0.82	0.86	1.06
	1	SMIM17	19893	0	1.81	1.57	1.95
	1	LOC101929395	20075	0	1.43	1.3	1.53
	1	C20ORF144	20198	0	1.2	1.24	1.26
	1	SNHG17	20275	0	0.9	0.95	1.05
	1	SNORA71B	20276	0	1.49	1.39	1.45
	1	LINC01272	20399	0	0.76	0.87	1.01
	1	NPEPL1	20452	0	0.98	0.89	1.05
	1	PPDPF	20512	0	2.07	2.71	3.04
	1	RTEL1	20520	0	1.09	1.21	1.37
	1	MIR1914	20533	0	0.96	1.26	1.4
	1	MIR647	20534	0	0.82	0.81	1.23
	1	SOX18	20540	0	1.73	1.36	1.86
	1	CHODL	20571	0	0.82	0.57	1.13
	1	CBR3-AS1	20653	0	1.2	1.45	1.86
	1	RIPK4	20696	0	0.79	1.19	1.2
	1	COL18A1	20759	0	0.7	0.74	1.09
	1	RSPH14	20881	0	1	1.37	1.8
	1	CSNK1E	21090	0	3.45	3.46	3.88
	1	APOBEC3A	21106	0	0.86	1.29	1.52
	1	PNPLA5	21202	0	1.56	1.42	2.52
	1	C22ORF34	21246	0	1.13	1.54	1.85
	1	KLHDC7B	21273	0	0.77	1	1.39

## Sheet: Profile 34
Gene Table for Profile 34 (0.0,1.0,0.0,-2.0)
Num. Genes Expected	Num. Genes Assigned	P-Value	Significant
470	197.2	1.3e-62	(significant)
-------
Selected	Weight	gene	n	N	E	AH	exAH
	1	FAM87B	7	0	0.43	0.07	-0.72
	1	LINC01134	93	0	0.55	-0.78	-1.74
	1	CORT	154	0	0.14	-0.37	-1.21
	1	SLC25A34	207	0	0.36	-1.16	-2.54
	1	TMEM82	208	0	0.53	-0.58	-1.35
	1	LINC01141	268	0	0.81	0.04	-0.65
	1	AUNIP	347	0	0.26	-0.51	-1.43
	1	SCARNA1	396	0	0.43	-0.33	-1.61
	1	HCRTR1	443	0	0.06	-0.36	-1.26
	1	CFAP57	612	0	0.3	-1.34	-2.69
	1	KDM4A-AS1	623	0	0.28	-0.24	-0.81
	1	TMEM53	639	0	0.38	-0.33	-0.83
	1	LEXM	765	0	0.19	-0.64	-1.99
	1	AK4	816	0	0.68	-0.17	-0.69
	1	SPATA1	896	0	0.38	0.04	-0.63
	1	LOC100129046	968	0	0.33	-0.53	-1.23
	1	MIR760	969	0	0.35	-0.19	-0.85
	1	ABCA4	972	0	0.07	-0.68	-1.69
	1	SYPL2	1046	0	0.28	-0.22	-1.27
	1	DENND2C	1128	0	0.31	-0.27	-0.8
	1	LOC101929147	1162	0	0.26	-0.51	-1.14
	1	PDZK1	1215	0	0.39	0.04	-0.83
	1	PDZK1P1	1217	0	0.31	-0.11	-0.92
	1	BNIPL	1282	0	1.38	-0.08	-1.35
	1	C2CD4D	1312	0	0.97	0.28	-0.67
	1	THEM5	1314	0	0.28	-0.37	-1.07
	1	TMEM79	1428	0	0.34	-0.35	-1.01
	1	MIR765	1454	0	0.46	-0.19	-0.55
	1	TOMM40L	1535	0	0.28	-0.28	-0.94
	1	MIR5187	1536	0	0.9	-0.46	-1.56
	1	TOP1P1	1630	0	0.41	-0.87	-1.72
	1	LOC101928751	1676	0	0.35	0.18	-1.05
	1	LOC102724661	1682	0	1.02	0.08	-1.37
	1	ZNF648	1711	0	1.4	0.36	-1.23
	1	LINC01344	1712	0	0.14	-0.56	-1.29
	1	LOC100506747	1829	0	0.71	0.19	-0.65
	1	MIR29B2	1905	0	0.37	-0.63	-1.4
	1	SLC30A10	1966	0	1.09	-0.26	-1.18
	1	LGALS8-AS1	2111	0	0.07	-0.43	-1.46
	1	FMN2	2122	0	0.31	-0.61	-1.38
	1	GREM2	2123	0	0.37	-0.36	-1.39
	1	COX20	2144	0	0.36	-0.14	-0.74
	1	NRIR	2197	0	0.16	-0.18	-1.1
	1	LINC00298	2203	0	0.08	-0.27	-1.03
	1	LOC101929567	2205	0	0.38	-0.26	-0.78
	1	GRHL1	2217	0	0.17	-0.39	-1.12
	1	MIR3681HG	2237	0	2.24	0.33	-1.2
	1	GEN1	2251	0	0.32	-0.4	-0.98
	1	AGBL5-AS1	2309	0	0.18	-0.17	-0.96
	1	LINC00486	2381	0	0.84	0.1	-0.53
	1	RMDN2-AS1	2403	0	0.49	-0.63	-1.43
	1	ABCG8	2441	0	0.65	-0.24	-1.17
	1	MIR5192	2523	0	1.19	-0.04	-0.94
	1	TTC31	2637	0	0.6	-0.26	-0.99
	1	FER1L5	2747	0	0.38	-0.01	-1.04
	1	GPR45	2808	0	0.92	-0.4	-1.56
	1	MIR7853	2959	0	0.49	-0.3	-1.01
	1	LOC101929680	3070	0	0.62	-0.18	-1.29
	1	CPS1-IT1	3320	0	0.31	-0.72	-2.18
	1	LOC100130451	3324	0	0.17	-0.31	-1.42
	1	CATIP	3359	0	0.19	-0.23	-1.09
	1	PRKAG3	3374	0	1.57	-0.43	-3.22
	1	SLC23A3	3382	0	0.53	-0.18	-0.95
	1	SLC19A3	3434	0	0.4	-0.69	-1.6
	1	C2ORF72	3451	0	0.59	-0.34	-0.96
	1	SNORA75	3457	0	0.48	-0.18	-1.55
	1	LINC00471	3460	0	0.88	-0.39	-1.15
	1	CHRNG	3469	0	0.66	-0.04	-0.52
	1	C2ORF82	3475	0	0.94	-0.5	-1.47
	1	UGT1A7	3486	0	0.44	-0.06	-2
	1	UGT1A1	3493	0	0.33	-0.43	-1.32
	1	TRPM8	3497	0	0.55	-0.87	-1.77
	1	SGOL1-AS1	3700	0	0.91	0.07	-0.59
	1	LOC101928135	3754	0	0.14	-0.27	-0.87
	1	C3ORF35	3763	0	0.2	-0.15	-0.96
	1	ENTPD3	3798	0	0.14	-0.51	-1.1
	1	RTP3	3869	0	1.02	-0.18	-1.15
	1	LRRC2-AS1	3871	0	0.78	-1.32	-2.77
	1	AMIGO3	3947	0	0.66	0.12	-0.5
	1	MON1A	3956	0	0.26	-0.32	-0.75
	1	IFRD2	3967	0	0.12	-0.43	-0.9
	1	HYAL3	3968	0	0.93	0.36	-0.59
	1	MIRLET7G	4006	0	0.76	0.17	-1.41
	1	SNORD19B	4022	0	0.37	0.16	-0.95
	1	ITIH4-AS1	4030	0	0.58	0.12	-1.17
	1	HESX1	4053	0	0.29	-0.4	-0.82
	1	KCTD6	4068	0	0.73	0.09	-0.6
	1	PSMD6-AS2	4084	0	0.45	0.05	-0.87
	1	PLA1A	4273	0	0.23	-0.83	-1.7
	1	CHST13	4345	0	0.72	-0.55	-1.44
	1	C3ORF22	4346	0	1.64	-0.33	-2.06
	1	TXNRD3NB	4347	0	0.77	0.37	-0.87
	1	LOC101928105	4507	0	0.32	-0.6	-2.63
	1	LINC01209	4623	0	0.84	0.22	-0.57
	1	THPO	4681	0	0.07	-0.29	-1.01
	1	MIR5588	4689	0	1.57	-0.44	-1.71
	1	TPRG1	4727	0	0.48	-0.35	-1.83
	1	TPRG1-AS2	4728	0	0.94	-0.13	-1.72
	1	CPN2	4754	0	0.42	-0.15	-0.78
	1	ZDHHC19	4779	0	0.12	-0.46	-1.01
	1	LOC100129917	4826	0	0.4	-0.01	-0.77
	1	SORCS2	4909	0	1.02	0.11	-0.89
	1	DRD5	4920	0	0.65	0.26	-0.77
	1	CPEB2-AS1	4932	0	0.21	-0.86	-1.83
	1	TAPT1-AS1	4944	0	0.34	-0.56	-1.37
	1	LOC100505912	4959	0	0.09	-0.82	-2.16
	1	SEPSECS-AS1	4969	0	0.55	-0.24	-0.78
	1	LOC101929199	4979	0	0.6	0.03	-0.53
	1	MIR574	4998	0	0.74	-0.33	-1.11
	1	LOC101927157	5039	0	0.27	-1.11	-2.43
	1	UGT2B11	5111	0	0.65	0.37	-1.91
	1	UGT2B4	5113	0	0.21	-0.17	-1.05
	1	LOC728040	5135	0	0.6	-1.04	-2.97
	1	PPBP	5142	0	1.24	-0.15	-1.45
	1	STBD1	5169	0	0.2	-0.47	-0.98
	1	MIR548AH	5173	0	0.23	-0.35	-1.31
	1	MEPE	5234	0	0.52	-0.85	-2.89
	1	MTTP	5273	0	0.18	-0.69	-1.55
	1	LRIT3	5332	0	0.49	0	-0.81
	1	MIR302D	5344	0	0.67	-0.27	-1.16
	1	LOC100507487	5403	0	0.25	-0.31	-1.08
	1	FSTL5	5515	0	0.55	-0.78	-1.84
	1	FLJ38576	5603	0	0.49	-0.87	-1.92
	1	ROPN1L-AS1	5668	0	0.63	-0.08	-1.44
	1	LOC100130744	5679	0	0.12	-0.46	-0.98
	1	SLC45A2	5709	0	0.52	-1.32	-3.19
	1	SKP2	5726	0	0.21	-0.78	-1.57
	1	LOC101928505	5829	0	0.55	-1.19	-2.68
	1	GTF2H2C_2	5884	0	0.51	0.04	-0.65
	1	ACOT12	5969	0	0.53	-0.4	-1.91
	1	LOC102546226	5988	0	0.84	-0.07	-0.96
	1	POLR3G	5994	0	0.18	-0.23	-1.16
	1	FAM170A	6095	0	1.36	-0.03	-0.94
	1	SNCAIP	6100	0	0.33	-0.02	-1.47
	1	CSF2	6135	0	1.3	-0.12	-1.09
	1	LOC553103	6140	0	0.15	-0.24	-0.94
	1	SLC4A9	6243	0	0.89	0.21	-0.8
	1	ANKHD1-EIF4EBP3	6245	0	0.32	-0.35	-0.93
	1	SPINK7	6361	0	0.6	-0.75	-1.61
	1	MIR378A	6377	0	0.59	-0.3	-1.13
	1	LOC285628	6460	0	0.55	-0.6	-1.74
	1	SNORA74B	6501	0	0.72	0.14	-2.14
	1	LINC01485	6508	0	0.18	-0.38	-1.01
	1	THOC3	6517	0	0.27	-0.29	-0.9
	1	LOC728554	6557	0	0.31	-0.48	-1.03
	1	LOC102577426	6601	0	1.12	0.23	-0.69
	1	LOC101927759	6632	0	0.51	-0.21	-1.82
	1	HIST1H1A	6757	0	0.83	-0.1	-1.22
	1	HIST1H4B	6760	0	0.7	-0.1	-0.94
	1	HIST1H4J	6819	0	0.48	-0.75	-1.76
	1	OR2B6	6831	0	0.5	-0.31	-1.38
	1	LOC401242	6849	0	0.56	0.27	-0.81
	1	ZNRD1-AS1	6866	0	0.11	-0.56	-1.31
	1	MCCD1	6920	0	0.87	-0.5	-1.41
	1	NCR3	6930	0	0.27	-0.29	-1.05
	1	C2-AS1	6963	0	0.7	-0.11	-1.47
	1	GUCA1B	7133	0	0.25	-0.62	-1.23
	1	SLC22A7	7158	0	0.84	-0.34	-1.23
	1	CRIP3	7159	0	1.37	0.52	-0.92
	1	OPN5	7211	0	0.35	-0.23	-0.95
	1	CTAGE9	7531	0	0.16	-0.26	-0.93
	1	LINC01312	7548	0	0.19	-0.05	-0.92
	1	GRM1	7613	0	0.49	-0.32	-0.91
	1	VIP	7655	0	0.01	-0.49	-1.25
	1	CLDN20	7666	0	0.55	-0.02	-0.63
	1	SLC22A3	7704	0	0.14	-0.54	-1.4
	1	TCTE3	7752	0	0.19	-0.61	-1.39
	1	LINC00574	7755	0	0.55	-1.03	-2
	1	ELFN1-AS1	7790	0	1.76	0.23	-0.97
	1	LOC101927354	7848	0	0.64	-0.01	-1.79
	1	FAM183BP	8017	0	0.09	-0.51	-1.13
	1	LINC01447	8080	0	1.08	0.09	-0.71
	1	DDC-AS1	8093	0	1.1	-0.8	-2.95
	1	CD36	8241	0	0.36	-0.27	-0.89
	1	CROT	8256	0	0.26	-0.24	-1.18
	1	LOC100506136	8313	0	0.5	-0.29	-1.48
	1	MIR93	8362	0	0.14	-0.39	-1.28
	1	ACTL6B	8396	0	0.97	0.1	-0.95
	1	POP7	8399	0	0.54	-0.13	-0.64
	1	UFSP1	8406	0	0.25	-0.47	-1
	1	ST7-OT4	8510	0	0.51	0.2	-0.54
	1	ASB15	8533	0	0.52	-0.33	-2.24
	1	LRRC4	8550	0	0.62	0.11	-0.41
	1	OPN1SW	8563	0	0.81	-0.09	-1.97
	1	CPA1	8585	0	0.16	-0.27	-0.85
	1	LOC100129148	8638	0	0.59	-0.32	-1.05
	1	ACTR3C	8725	0	0.19	-0.12	-1.16
	1	TMEM176B	8740	0	0.14	-0.58	-1.17
	1	TMEM176A	8741	0	0.29	-0.29	-0.9
	1	SHH	8776	0	0.66	-0.28	-1.09
	1	LOC389602	8777	0	0.98	0.43	-2.16
	1	MIR6843	8964	0	0.5	-1.5	-2.99
	1	GGH	9115	0	0.23	-0.56	-1.18
	1	TRIM55	9127	0	0.41	-0.7	-2.07
	1	CRH	9128	0	0.49	-0.39	-1.79
	1	LINC00967	9129	0	0.92	-0.12	-1.99
	1	RRS1-AS1	9130	0	0.68	-0.52	-1.56
	1	LACTB2-AS1	9155	0	0.64	0.05	-1.2
	1	STAU2-AS1	9170	0	0.03	-0.58	-1.56
	1	CASC9	9181	0	0.55	-1.11	-2.83
	1	CALB1	9232	0	0.22	-0.65	-1.75
	1	FBXO43	9291	0	0.42	-0.76	-2.25
	1	TMEM74	9331	0	0.76	-0.24	-1.1
	1	LYPD2	9461	0	0.44	-0.74	-1.46
	1	CDC42P3	9465	0	0.58	0.15	-0.56
	1	NAPRT	9481	0	0.27	-0.35	-0.74
	1	MFSD3	9529	0	0.99	0.06	-0.61
	1	ZNF252P-AS1	9544	0	0.31	-0.21	-1.28
	1	GLDC	9585	0	0.58	0.17	-0.63
	1	DMRTA1	9627	0	0.25	-0.32	-1.36
	1	KIAA1161	9674	0	0.69	0.07	-0.53
	1	SIGMAR1	9684	0	0.13	-0.39	-1.05
	1	GALT	9685	0	0.34	-0.43	-1.56
	1	FAM205A	9690	0	0.35	-0.07	-1.22
	1	FAM221B	9722	0	0.36	-0.6	-2.54
	1	LINC00950	9724	0	0.39	0.11	-0.68
	1	FOXD4L3	9783	0	0.8	-0.02	-0.59
	1	GNA14-AS1	9829	0	0.81	0.07	-0.97
	1	MIR23B	9927	0	0.95	0.1	-0.77
	1	MIR27B	9928	0	0.73	0	-2.04
	1	GAS2L1P2	9952	0	0.49	-0.22	-0.67
	1	SMC2-AS1	9995	0	1.17	0.11	-1.04
	1	NR6A1	10137	0	0.57	-0.1	-0.45
	1	CEL	10267	0	0.62	0.07	-0.59
	1	FAM166A	10370	0	0.27	-0.55	-1.65
	1	C9ORF173-AS1	10371	0	0.32	-1.18	-2.47
	1	SCML2	10475	0	0.42	-0.31	-0.77
	1	PRDX4	10503	0	0.54	-0.05	-0.64
	1	MIR98	10642	0	0.4	0.17	-1.13
	1	TRO	10652	0	0.79	0.16	-0.79
	1	PFKFB1	10653	0	0.3	-0.4	-1.29
	1	TIMM8A	10801	0	0.62	-0.25	-0.8
	1	NXF3	10825	0	0.8	0.29	-0.67
	1	PLS3-AS1	10894	0	0.7	0.36	-1.14
	1	DANT2	10896	0	0.29	-0.17	-0.75
	1	NKAPP1	10925	0	0.54	0.17	-0.5
	1	MIR513C	11013	0	0.71	0.16	-1.08
	1	AKR1C8P	11159	0	0.89	-0.73	-3.83
	1	ECHDC3	11194	0	0.49	-0.18	-0.64
	1	STAM-AS1	11239	0	0.42	-0.27	-2.16
	1	LINC00264	11279	0	0.61	0.03	-0.69
	1	MIR604	11302	0	0.3	-0.22	-0.77
	1	GLUD1P7	11387	0	0.35	-0.72	-1.65
	1	CYP2C18	11682	0	0.06	-0.61	-1.71
	1	MIR3157	11696	0	0.36	-0.43	-1.06
	1	TLX1NB	11764	0	1.09	0.24	-0.94
	1	TLX1	11765	0	0.63	-0.86	-1.84
	1	AS3MT	11795	0	0.84	-0.53	-1.36
	1	SNORA87	11847	0	0.44	0.07	-0.63
	1	NRAP	11849	0	0.59	-0.15	-0.94
	1	LOC102724589	11863	0	0.3	-0.32	-0.89
	1	CTAGE7P	11948	0	0.17	-0.27	-1
	1	PRAP1	11970	0	0.67	0.27	-1.02
	1	ART1	12085	0	0.59	0.25	-0.79
	1	OR52I1	12096	0	0.77	0.27	-0.57
	1	C11ORF42	12126	0	1.04	0.52	-1.1
	1	TRIM66	12167	0	0.36	0.03	-0.71
	1	CALCB	12228	0	0.53	0.06	-0.85
	1	KCNC1	12244	0	0.18	-0.22	-1.07
	1	SAA4	12250	0	0.79	-0.2	-1.02
	1	LOC105376671	12292	0	1.26	0	-1.04
	1	BDNF	12297	0	0.42	-0.05	-0.74
	1	RAG2	12347	0	0.64	0.26	-1.35
	1	MTCH2	12410	0	0.43	-0.16	-0.71
	1	OR5AK4P	12419	0	0.39	-1.23	-2.81
	1	CNTF	12444	0	1.02	0.38	-0.59
	1	LOC283194	12447	0	0.47	-0.36	-1.59
	1	MIR192	12594	0	2.01	0.76	-1.83
	1	NUDT8	12713	0	0.48	-0.69	-1.45
	1	TBX10	12714	0	0.09	-0.83	-2.23
	1	MIR4691	12720	0	0.11	-0.42	-0.95
	1	MIR326	12814	0	0.46	0.13	-0.71
	1	LOC100506127	12827	0	0.3	-0.39	-0.95
	1	GUCY2EP	12830	0	1.32	0.03	-1.32
	1	OMP	12835	0	0.54	-0.7	-1.62
	1	KCTD21	12850	0	0.29	-0.29	-0.76
	1	APOC3	13045	0	0.31	-0.44	-0.93
	1	LOC101929089	13077	0	0.3	-0.51	-1.36
	1	MIRLET7A2	13125	0	1.14	0.13	-0.73
	1	TMEM225	13136	0	0.5	-0.39	-0.94
	1	LOC101929384	13219	0	2.15	-0.6	-2.43
	1	LINC00942	13230	0	0.64	0.19	-0.93
	1	TAS2R8	13389	0	0.92	0.02	-0.83
	1	TAS2R9	13390	0	0.5	-0.38	-1.47
	1	TAS2R10	13391	0	0.7	0.44	-1.31
	1	PRH1-PRR4	13393	0	0.1	-0.49	-1.14
	1	TAS2R50	13398	0	0.31	-0.18	-0.82
	1	TAS2R20	13399	0	0.56	0.13	-0.48
	1	TAS2R42	13406	0	0.68	-0.37	-1.12
	1	PRB4	13408	0	0.61	-0.09	-0.71
	1	BCL2L14	13414	0	0.73	-0.13	-0.77
	1	GUCY2C	13439	0	0.17	-0.6	-1.22
	1	PLCZ1	13461	0	0.93	0.07	-0.77
	1	CAPZA3	13462	0	0.74	-0.46	-1.8
	1	IAPP	13472	0	0.57	-0.94	-2.46
	1	REP15	13510	0	0.04	-0.71	-1.74
	1	MANSC4	13512	0	0.08	-0.71	-2.01
	1	DENND5B-AS1	13531	0	0.28	-0.71	-1.61
	1	ENDOU	13580	0	0.58	-0.51	-2.29
	1	SNORA2B	13598	0	0.95	0.33	-1.12
	1	FAM186A	13642	0	0.54	0.07	-0.57
	1	TARBP2	13706	0	0.12	-0.24	-0.91
	1	TIMELESS	13769	0	0.34	-0.15	-0.85
	1	SNORA105C	13773	0	0.95	-0.2	-0.84
	1	MIRLET7I	13839	0	0.56	-0.02	-0.74
	1	TRHDE-AS1	13905	0	0.39	-0.59	-1.44
	1	MIR618	13930	0	0.26	-0.25	-0.86
	1	MIR1827	14009	0	0.4	-0.12	-0.9
	1	NR1H4	14014	0	0.19	-0.38	-0.95
	1	RAD9B	14110	0	0.49	-0.44	-1.11
	1	HNF1A-AS1	14201	0	0.68	-0.62	-1.47
	1	LOC101927415	14253	0	0.3	-0.29	-0.95
	1	LOC101927592	14276	0	0.98	0.1	-0.82
	1	GLT1D1	14279	0	0.11	-0.48	-1.09
	1	LRCOL1	14303	0	0.72	-0.04	-0.81
	1	C1QTNF9	14354	0	0.79	0.38	-0.99
	1	LINC00412	14374	0	0.42	0.02	-1.09
	1	EEF1DP3	14409	0	0.42	0.16	-0.7
	1	FRY-AS1	14410	0	0.79	0.05	-0.82
	1	SERTM1	14428	0	0.53	-0.04	-0.63
	1	SMIM2-IT1	14479	0	0.75	-1.3	-2.52
	1	SERPINE3	14542	0	0.75	-0.27	-2.44
	1	MIR5693	14543	0	0.31	-0.85	-2.55
	1	CCDC70	14549	0	1.59	-0.35	-1.85
	1	ATP7B	14550	0	0.14	-0.63	-1.25
	1	LINC01040	14611	0	0.81	0.26	-1.89
	1	MIR17HG	14614	0	0.15	-0.47	-1.5
	1	GPC6-AS1	14619	0	0.55	-0.17	-0.69
	1	DNAJC3-AS1	14629	0	0.09	-0.45	-0.93
	1	LINC01232	14652	0	1.09	0.1	-0.62
	1	CLYBL-AS2	14657	0	0.41	-0.22	-0.85
	1	METTL21C	14675	0	0.39	0.04	-0.84
	1	LINC00368	14708	0	0.3	0.11	-0.81
	1	SPACA7	14717	0	0.49	-1.42	-3.19
	1	GRTP1-AS1	14733	0	0.4	-0.76	-1.71
	1	ATP4B	14739	0	0.79	-0.12	-0.95
	1	EMC9	14842	0	0.33	-0.4	-0.9
	1	LINC01588	14955	0	0.15	-0.39	-1.21
	1	ABHD12B	14967	0	1.21	0.23	-1.49
	1	MIR548AZ	15056	0	0.89	-0.42	-1.46
	1	LOC100289511	15105	0	0.35	-0.32	-0.74
	1	ADAM21P1	15110	0	0.4	-0.51	-1.11
	1	ADAM21	15113	0	0.49	0.13	-1.1
	1	ADAM20	15115	0	0.37	-0.03	-0.94
	1	ACOT2	15135	0	0.84	-0.16	-1.19
	1	ACOT4	15136	0	0.35	-0.35	-0.79
	1	COQ6	15146	0	0.08	-0.5	-1.08
	1	ENTPD5	15147	0	0.42	-0.42	-1.43
	1	LOC101928791	15216	0	1.15	-0.06	-2.05
	1	LINC01146	15217	0	0.51	-0.52	-2.16
	1	IFI27	15267	0	0.53	-0.12	-0.55
	1	SERPINA10	15270	0	0.39	-0.18	-0.89
	1	LINC00341	15285	0	0.49	-0.83	-1.96
	1	MIR345	15317	0	0.98	0.23	-0.64
	1	SLC25A47	15318	0	0.79	-0.27	-0.87
	1	MIR376B	15361	0	0.89	0.07	-0.54
	1	LINC00638	15413	0	0.84	0.14	-0.47
	1	CASC5	15596	0	0.55	-0.16	-0.62
	1	OIP5	15614	0	0.63	0.07	-0.66
	1	ELL3	15662	0	0.52	0.16	-0.54
	1	HYPK	15665	0	0.64	-0.18	-0.86
	1	PIN4P1	15669	0	0.06	-0.63	-1.97
	1	LOC101928694	15770	0	0.75	-1.07	-2.8
	1	MIR4512	15841	0	0.72	-0.35	-1.09
	1	TMEM266	15960	0	0.23	-0.3	-1.41
	1	ST20-AS1	15996	0	0.51	-0.17	-0.64
	1	FAH	15999	0	0.22	-0.7	-1.44
	1	LINC01314	16000	0	0.53	0.09	-0.81
	1	SLC28A1	16051	0	0.12	-0.72	-1.96
	1	RLBP1	16071	0	0.15	-0.69	-1.55
	1	HSP90B2P	16143	0	0.43	-1.15	-2.32
	1	DECR2	16182	0	0.32	-0.33	-1.02
	1	C16ORF59	16278	0	0.32	-0.08	-1
	1	MIR4718	16400	0	0.52	-0.25	-0.88
	1	MIR193BHG	16405	0	0.32	-0.42	-1.71
	1	MIR365A	16406	0	0.85	-0.16	-1.77
	1	ABCC6	16427	0	0.35	-0.68	-1.57
	1	ANKS4B	16462	0	0.75	0.07	-1.22
	1	CRYM	16463	0	0.31	-0.54	-1.64
	1	PDZD9	16477	0	0.49	0.13	-1.05
	1	KDM8	16510	0	0.57	-0.63	-1.4
	1	STX1B	16606	0	0.42	-0.6	-1.26
	1	GNAO1	16691	0	0.53	-0.7	-1.63
	1	PARD6A	16803	0	0.09	-0.41	-0.94
	1	ESRP2	16824	0	0.23	-0.48	-0.96
	1	MIR6773	16825	0	0.8	-0.37	-1.74
	1	CNTNAP4	16920	0	1.29	-0.96	-2.96
	1	PKD1L2	16940	0	0.39	0.05	-1.29
	1	OSGIN1	16957	0	1.01	-0.06	-1.08
	1	LOC102724467	16999	0	0.76	0.13	-0.61
	1	TRPV1	17109	0	0.4	-0.37	-1.29
	1	GLTPD2	17140	0	0.85	0.18	-0.71
	1	MIR6865	17154	0	0.56	-0.47	-1.05
	1	MIR195	17192	0	0.7	0.32	-0.81
	1	MPDU1	17236	0	0.2	-0.48	-0.98
	1	RNF222	17277	0	0.35	0.06	-0.67
	1	NTN1	17285	0	0.25	-0.63	-1.48
	1	MGC12916	17324	0	0.59	-0.17	-0.81
	1	SNORD49B	17344	0	0.46	0.09	-0.55
	1	EVPLL	17382	0	1.08	-0.6	-1.65
	1	SLC47A2	17409	0	0.49	-0.31	-2.17
	1	SEBOX	17442	0	0.37	-0.12	-1.12
	1	SPAG5	17450	0	0.5	-0.02	-0.78
	1	CRYBA1	17476	0	0.35	-0.36	-0.91
	1	MIR193A	17508	0	1	0.18	-1.02
	1	MIR365B	17510	0	0.47	-0.11	-1.16
	1	LRRC37A8P	17555	0	0.99	-0.98	-2.54
	1	RDM1	17556	0	1.94	0.44	-1.33
	1	LRRC37A11P	17601	0	0.56	-0.63	-1.37
	1	AOC4P	17707	0	1.07	0.35	-0.67
	1	ACBD4	17767	0	0.4	-0.61	-1.22
	1	MYL4	17794	0	0.83	0	-0.74
	1	MRPL45P2	17798	0	0.03	-0.44	-1.09
	1	RNF43	17921	0	0.86	-0.12	-0.65
	1	SEPT4-AS1	17924	0	0.12	-0.18	-1.02
	1	QRICH2	18133	0	0.46	-0.37	-1.41
	1	ENDOV	18200	0	0.41	-0.2	-0.6
	1	TMEM105	18214	0	0.32	-0.64	-1.46
	1	PPP1R27	18231	0	0.41	-0.81	-1.81
	1	CABLES1	18371	0	0.32	-0.48	-1.08
	1	SYT4	18442	0	0.53	-0.49	-1.1
	1	ACAA2	18474	0	0.11	-0.63	-1.35
	1	PARD6G-AS1	18582	0	0.58	-0.14	-0.9
	1	SLC25A41	18772	0	0.56	-0.23	-1.72
	1	TMEM205	18902	0	0.27	-0.5	-1.04
	1	ZNF833P	18916	0	0.44	-0.42	-0.98
	1	ZNF563	18934	0	0.39	-0.29	-0.81
	1	C19ORF57	18976	0	0.42	-0.44	-1.08
	1	ARMC6	19108	0	0.35	-0.43	-1.17
	1	SLC25A42	19109	0	0.47	-0.53	-1.58
	1	NCAN	19115	0	0.72	-0.37	-1.15
	1	ZNF726	19170	0	0.14	-0.43	-1.07
	1	SLC7A10	19198	0	1.48	0.01	-0.88
	1	ETV2	19244	0	0.38	-0.54	-1.54
	1	ZBTB32	19247	0	0.34	-0.13	-0.81
	1	PRODH2	19257	0	0.27	-0.85	-1.76
	1	MIR641	19375	0	0.66	0.23	-0.62
	1	CRX	19594	0	1.08	-0.7	-1.97
	1	SIGLEC16	19692	0	0.76	0.15	-0.56
	1	NAPSA	19699	0	0.04	-0.37	-1.1
	1	ETFB	19728	0	0.12	-0.34	-0.93
	1	ZNF649-AS1	19747	0	0.82	0.05	-0.59
	1	ZSCAN22	19944	0	0.35	-0.31	-0.72
	1	MIR4754	19949	0	0.47	-0.14	-0.94
	1	MIR3192	20105	0	0.28	-0.11	-0.94
	1	LINC00261	20126	0	0.61	-0.2	-0.71
	1	FAM83C-AS1	20228	0	0.46	-0.27	-1.37
	1	FAM83C	20229	0	0.34	-0.91	-1.97
	1	C20ORF173	20232	0	0.28	-0.2	-0.82
	1	SNORA71E	20281	0	0.71	0.24	-1.26
	1	SLC12A5	20358	0	0.81	-0.45	-1.41
	1	LINC01271	20401	0	0.39	-0.06	-0.71
	1	LOC101927932	20455	0	0.45	-0.72	-1.55
	1	SRMS	20514	0	0.64	0.02	-0.64
	1	LINC00158	20575	0	0.37	-0.06	-0.71
	1	LOC100133286	20651	0	0.95	-0.49	-1.51
	1	ERVH48-1	20716	0	0.87	0.05	-0.64
	1	TSPEAR	20744	0	1.38	-0.08	-1.22
	1	TSPEAR-AS1	20745	0	0.49	-0.44	-1.38
	1	LINC01547	20753	0	0.5	-0.13	-0.71
	1	DGCR5	20808	0	0.46	0.07	-1.11
	1	LRRC74B	20861	0	0.27	-0.32	-0.83
	1	MIF-AS1	20898	0	1.31	-0.18	-1.47
	1	GSTT1	20903	0	1.52	-0.97	-2.86
	1	CRYBB2	20923	0	0.5	-0.05	-0.53
	1	TPST2	20933	0	0.24	-0.43	-0.87
	1	C22ORF31	20950	0	1.11	0.36	-0.84
	1	CABP7	20964	0	0.73	-0.14	-0.77
	1	GALR3	21075	0	0.4	-0.16	-1.09
	1	PPARA	21230	0	0.27	-0.27	-1.14

[truncated: 4 more sheets: Profile 31, Profile 18, Profile 7, Profile 21]
