# Supplementary material for: Defective HNF4alpha-dependent gene expression as a driver of hepatocellular failure in alcoholic hepatitis
Source: Nat Commun. 2019 Jul 16;10:3126. doi: 10.1038/s41467-019-11004-3 (PMC6635373; doi:10.1038/s41467-019-11004-3)
Supplement: Supplementary file 3 — Supplementary Data 2 [file 41467_2019_11004_MOESM3_ESM.xlsx]

## Sheet: Argemi et al Suppl Table 3
Early vs Normal
IPA output	Opossum Analysis				Ingenuity Pathway Analysis
Upstream Regulator	TF	JASPAR ID	Z-score	Fisher score	Z-Score	Overlap p-value	Target Gene Name
TCF3	TAL1::TCF3	MA0091.1	21.759	87.939	-3.403	3.87e-08	ABCC12,AGRP,ANLN,ARSA,ATF3,BTNL2,BUB1,CA2,CBFA2T3,CCND2,CD4,CD79A,CDC45,CDKN1A,CGREF1,DGKE,DTX1,EBF1,ECT2,EIF4EBP1,FOXO1,GADD45A,GADD45B,GATA2,GATA3,H2AFX,HS3ST1,HSD17B14,ID2,IGLL1/IGLL5,IL1B,IL7R,JUND,KIAA1524,KIF2C,KIF4A,KIT,LEF1,MAD2L1,MAL,MEF2C,MFSD13A,MKI67,MUC16,MYC,NANOG,NDN,NFIL3,NOTCH1,NR0B2,NR4A3,NTRK2,NUSAP1,PAX5,PLCG2,POU2AF1,PTPRU,RASA4,RORA,SCIN,SLC7A5,SULT2B1,TNF,TOP2A,TTK,TYMS,URB…
NR3C1	NR3C1	MA0113.1	9.405	29.855	-3.251	3.38e-14	ACTN2,ADM,ANXA1,APOL3,AQP5,BAG3,BAX,BCL2L14,BCOR,BHLHE40,C1QTNF2,C1QTNF7,C8orf4,CARD10,CAV1,CBX4,CCL2,CCL5,CCND1,CD69,CD70,CDC42EP3,CDK11B,CDKN1A,CEBPA,CIDEC,CKAP2,CLCF1,CLDN5,CPEB4,CRYAB,CSF2,CSRNP1,CXCL10,CXCL2,CXCL8,CYP2A6 (includes others),CYP2C19,CYP3A4,CYP3A5,CYP7A1,DDIT4,DNASE1L3,DNER,DUSP1,EDN1,EDN2,EGR1,ENC1,ENDOG,EPB41L4B,EPO,ERN1,ERRFI1,ETNK2,F3,FKBP5,FOS,FOXO1,FOXO3,GADD45A,GADD45B,GA…
SRF	SRF	MA0083.1	13.713	23.79	-3.034	1.83e-06	ACTA1,ACTA2,ACTG2,AKAP12,APOLD1,CCL5,CDKN1A,CLDN3,CLDN5,CNN1,CNN2,CPA3,CTGF,CXCR4,DES,EGR1,FBXO42,FCN1,FHL1,FILIP1L,FLT1,FOS,G0S2,GADD45G,GATA4,GDA,GP1BA,GP5,GPM6A,GSTM5,HES6,HIF3A,ITGA6,ITGAM,LAMA3,LBH,LCN2,LDB3,LMOD1,LRP1,LRP4,MALAT1,MAP3K14,MAPK10,MEIS1,MGST1,MPPED2,MSTN,MYH1,MYH11,MYH2,MYL1,MYL3,MYL9,MYLPF,MYOCD,NECTIN1,NET1,NEUROD6,NR4A1,OPHN1,P2RX1,PCDH15,PDE2A,PDX1,PKHD1L1,PLA2R1,PRG2,PRTN…
NFIL3	NFIL3	MA0025.1	29.13	90.557	-2.537	0.00217	BATF3,CDKN1A,EOMES,FGF21,GADD45A,GADD45B,ID2,IL10,IL12B,TNF
E2F1	E2F1	MA0024.1	13.016	19.172	2.099	3.3e-08	ABCB1,ANGPT2,ATAD2,AURKB,BAK1,BAX,BBC3,BIRC5,CA2,CALR,CAV1,CCND1,CCND2,CCNF,CCNO,CDC20,CDC25A,CDC45,CDC6,CDK1,CDKN1A,CDKN2D,CEBPA,CHEK1,CRYAB,DCC,DDB2,DUSP1,E2F1,E2F2,E2F3,E2F8,ECT2,EGR1,EYA4,EZH2,FANCD2,FEN1,FGF2,FGFR1,FHL1,FLT1,FOS,FOXM1,FOXO1,FOXO3,GINS1,GMNN,GPS2,HELLS,HES1,HIST1H2AB,HIST1H2AE,HIST1H2BJ,ICAM1,INMT,IRS1,KIF23,KIT,LCK,LY6H,MAD2L1,MAF,MAP3K14,MCM10,MCM2,MCM6,MDM2,MEIS1,MMP16,MT1…
STAT1	STAT1	MA0137.2	4.033	7.135	2.526	2.36e-08	ACOD1,ALDH1A3,ANGPT2,ARG1,BAX,BIRC5,CCL19,CCL2,CCL20,CCL5,CCND1,CCND2,CD274,CDKN1A,CEACAM1,CEBPD,CH25H,CLIC5,CSF2,CX3CL1,CXCL10,CXCL2,CXCL8,CXCL9,CYP2E1,CYP3A5,DCSTAMP,EDN1,EGR1,FCGR1A,FGF2,FOS,FOXO1,GATA3,GCK,GREB1,HES1,HLA-DRB5,HTRA1,ICAM1,IDO1,IFI6,IFIT1B,IFIT2,IFIT3,IL10,IL12B,IL15RA,IL18BP,IL1B,IRF1,IRF7,IRF8,ISG15,ISL1,LCN2,MAFA,MDM2,MUC4,MYC,NEURL3,OAS1,OAS2,OASL,PCDH17,PDGFA,PDX1,PIM1,PPA…
SP1	SP1	MA0079.2	49.293	47.956	2.689	3.22e-12	ABCB1,ACTA2,ADAMTS1,ADD3,AGTR1,AKAP12,ALOX15B,APOA1,ASS1,ATF3,ATP2A2,ATP6V0C,BAX,BBC3,BIRC5,CAV1,CCL2,CCL20,CCL5,CCND1,CCND2,CDC42BPG,CDK1,CDKN1A,CDKN2D,CEACAM1,CEBPA,CEBPD,CETP,CHGA,CHI3L1,COL8A1,CRYAB,CTGF,CTSD,CXCL10,CXCL8,CYBRD1,CYP17A1,CYP1B1,CYP21A1P,CYP21A2,DHCR24,DRD1,E2F1,EGR1,ENG,EREG,ESRRA,F3,FASN,FDX1,FGF10,FGF2,FGFR1,FLT1,FOLR2,FOS,FOXF2,FOXM1,GDF15,GRIN1,HBB,HBG2,HDC,HMGCR,HMOX1,HSP…
PPARG	PPARG::RXRA	MA0065.2	5.835	8.092	3.319	3.49e-09	ACADM,ACSL4,ACTA2,AGPAT2,ALDH1A2,ALOX15B,APOA1,ARL4D,ATP2A2,BAX,BIRC5,CA2,CAV1,CAV2,CCL2,CCL5,CCND1,CDKN1A,CEBPA,CIDEC,CTGF,CTPS1,CXCL1,CXCL14,CXCL2,CXCL6,CXCL8,CYCS,CYP4B1,DGAT1,EDN1,EDN2,EIF4EBP1,ELOVL6,ERO1A,ESRRA,FABP4,FASN,FOXA2,GATA2,GCK,GDF15,HEBP1,HES1,HMGCR,HMOX1,HYOU1,ICAM1,IGFBP1,IGFBP5,IGFBP6,IHH,IL10,IL1B,IL36G,INSIG1,INSIG2,IRS1,KLF6,KRT18,KRT19,KRT20,LAMB3,LOC102724788/PRODH,MAP2,M…
AH vs Early ASH
TF name	Opossum Analysis				Ingenuity Pathway Analysis
	TF	JASPAR ID	Z-score	Fisher score	Z-Score	Overlap p-value	Target Gene Name
HNF4A	HNF4A	MA0114.1	13.033	11.824	-4.865	4.13e-11	A1BG,A1CF,AAMDC,ABCC3,ABCC6,ABCG8,ABHD10,ABHD6,ACAA2,ACAT1,ACMSD,ACOD1,ACOT13,ACOX2,ACP6,ACSL1,ACTA2,ACTN1,ACY1,ACY3,ADCY10,ADCY7,ADGRB2,ADH1B,ADH6,ADPRH,ADRB2,AFP,AGTPBP1,AGXT2,AHNAK,AHSG,AKAP13,AKR1B1,AKR1C4,ALDH1L1,ALDH2,ALDH5A1,ALDH8A1,ALDOB,ALKBH6,ALKBH7,AMACR,AMBP,AMT,ANAPC15,ANG,ANXA5,ANXA9,AOC1,APCS,APOA1,APOA2,APOA4,APOC1,APOC3,APOH,APOM,AQP1,AQP9,ARG2,ARL4C,ARMC6,AS3MT,ASCL1,ASGR1,ASPRV…
PPARG	PPARG::RXRA	MA0065.2	4.471	2.808	-4.055	8.33e-19	ABCA3,ABCG2,ACAA1,ACAA2,ACADL,ACADM,ACADS,ACOT8,ACSL1,ACSL4,ACSL5,ACTA2,ADRB2,ALDH9A1,ALOX15B,APOA1,APOA2,APP,AQP7,ARL4D,ASAP1,ATP2A2,ATP5O,BCL2,BCL2L1,BDH1,BRCA1,CA2,CAT,CAV1,CCL2,CCND1,CD36,CD40,CDKN1A,CEBPA,CES1,CIDEC,COL1A1,COL1A2,CPT1A,CRAT,CTGF,CTPS1,CXCL1,CXCL14,CXCL3,CXCL5,CXCL6,CXCL8,CYBA,CYP19A1,CYP26A1,CYP4A11,DGAT1,DGAT2,DGKA,DLAT,EDN1,EGLN3,EHHADH,EIF4EBP1,ELOVL6,ENO2,EPHX1,ERO1A,F11…
HNF1A	HNF1A	MA0046.1	10.349	5.942	-3.904	1.62e-19	A1CF,ABCC9,ACAT2,ADAM32,ADCY10,ADH1A,ADH1B,ADH1C,ADH4,ADH6,AFP,AHSG,AKR1C4,ALB,ALDOB,ALKBH6,AMBP,ANGPTL3,ANKS4B,ANXA4,APCS,APOA2,APOC3,APOH,APOM,AQP9,ASGR1,B3GALT5,BCL2L1,BCL6B,BMP3,C4BPA,C8A,C8B,C9,CBS/CBSL,CCL28,CCND1,CD302,CDH8,CDO1,CENPO,CLDN2,CLIC5,CLYBL,CMC2,COL3A1,COX6A2,CPB2,CPN1,CRP,CYB5A,CYP1A2,CYP27A1,CYP2C9,CYP2E1,CYP3A43,CYP4V2,CYP7A1,DCT,DDC,DPP4,DUSP6,ELF3,ELOVL2,ENPEP,F11,F8,FABP1…
GFI1	Gfi	MA0038.1	5.273	5.306	-3.148	0.00019	CD40,CDKN1A,CEBPA,CFLAR,CXCL8,CXCR4,E2F5,EGR2,ENTPD1,ETS2,F2R,GJA1,HPRT1,HSP90AB1,ICAM1,IKBKB,IL1R1,IL6,IL6R,IRAK2,JAK3,JUN,KAT2B,LPAR1,LYZ,MMP7,MYC,NFKB2,RAG1,RB1,RELB,SERPINA1,STAT1,TFF3,TNFSF14,VDR
NR4A2	NR4A2	MA0160.1	4.983	4.897	-2.57	0.00492	AREG,CCL20,CFLAR,COL16A1,COL1A1,COL6A1,COL6A2,COX6A1,CXCL8,CYP19A1,DDC,FABP2,FOXP3,HSD3B2,KCNMA1,MMP9,MRPL57,PRKAA2,PTX3,RET,SLC39A8,SOD1,TGFB3,TH
FOXA2	Foxa2	MA0047.2	10.171	9.795	-2.261	1.14e-12	ABCA3,ABCB4,ACTA2,ADH1C,AFP,ALB,ALDOB,ALOX5,APOA1,APOC3,APOM,CCL11,CCL24,CCND1,CDX2,CEBPA,CHI3L1,CLCA1,CNN1,CPT1A,CXCR4,CYP2A6 (includes others),CYP2C9,DCT,DCX,DDC,EPCAM,EPHX1,FABP5,FOXA1,FOXA3,GATA4,GCK,GRIN3A,HADH,HK2,HMGCS2,HNF1A,HNF1B,HPGD,IGFBP1,IGFBP5,IL13RA2,IL6,KCNJ11,LYZ,MAP1B,MTTP,MUC6,MYH11,MYL9,MYOCD,NFKB2,NFKBIE,NPTX2,NR1H4,NR1I2,NR4A2,PKM,PON1,PTGDS,PYY,RARG,RORC,SERPINA1,SFTPA1,SHH…
FOXA1	FOXA1	MA0148.1	9.451	7.309	-2.111	1.21e-10	ACTA2,ADH1C,AFP,ALDH6A1,ANXA1,ATP5J,BMP2,CD58,CDKN2A,CDX2,CFTR,CNN1,DCT,DCX,DDC,DSCAM,EFHD1,ELK3,EPHX1,ESR1,FABP2,FMN1,FNDC3B,FOXA1,FOXA3,FOXC1,FSTL1,GLS,GRIN3A,HADH,HK1,HNF1A,HNF1B,IGFBP1,IL6,JAG1,KRT16,LHFP,MGP,MUC6,MYC,MYH11,MYL9,MYOCD,NES,NPTX2,NR4A2,PAM,PFKFB1,PGR,PYY,RORC,SHH,SLC12A2,SLC6A15,SOD1,SOX9,TAGLN,TF,TFF3,TH,TNFRSF12A,TNNI1,TTR,UGT2B17,WNT7B
FOXF2	FOXF2	MA0030.1	1.313	0.902	-2.02	0.00592	ACTA2,MYH11,MYOCD,PDGFA,PDGFRA,TAGLN,WNT5A
ARNT	Arnt::Ahr	MA0006.1	12.755	145.454	2.061	3.83e-05	ALDH7A1,ALDOA,ALDOC,AREG,ATP5O,BCL2,BHLHE41,BNIP3,CA9,CAV1,CCND2,CDCP1,CTSD,CXCR4,CYP1A1,CYP1A2,CYP1B1,CYP2A6 (includes others),CYP2S1,EDN1,ENG,ENO1,EPAS1,ERO1A,G6PD,GAS1,GSTA1,HGF,HIF1A,HK2,HNF1A,ITGAV,MYO1C,NDUFS3,NDUFS4,NQO1,PCK2,RANBP1,RANGAP1,SERPINE1,SHH,SLC2A1,SLC2A3,VIM
FOS	AP1	MA0099.2	15.534	142.437	2.375	1.81e-22	ABCC1,ACTG1,ADAM12,AKR1D1,ALDH1A3,ANK3,ANXA4,ARID3A,ASAP1,B4GALT1,CA2,CAMP,CAPN2,CASZ1,CAT,CCL2,CCND1,CCNG1,CD44,CD68,CELF2,CERS4,CFLAR,CHI3L1,CLDN2,COBLL1,COL16A1,COL1A1,COL6A1,COL8A2,CSTA,CTGF,CXCL16,CXCL8,CYP2J2,DAPK2,DBH,DDX3X,DIO2,DNMT1,DOCK1,EDN1,EGR1,EGR2,ELOVL6,ENAH,ENO1,EPHX2,EREG,F3,FBLIM1,FBN1,FETUB,FLRT2,FMN1,FOS,FOSL1,FOXA1,FOXC1,FRZB,FSTL1,FTH1,FZD3,FZD5,FZD6,GAS1,GAS2,GATA4,GIT2,GJ…
REL	REL	MA0101.1	21.474	149.222	2.405	0.00145	ACSL4,ACSS2,ADK,APP,ATP11A,BCL2,BCL2L1,BRCA1,CCL2,CCND1,CCND2,CD200,CD40,CD59,CDKN1A,CIITA,CLDN10,CXCL8,DHFR,E2F3,EGR2,ENDOG,EPHB2,ESR1,F3,FOS,FOXP3,HLA-A,ICAM1,IER3,IGFLR1,IL12B,IL18,IL27,IL6,JUN,MAFG,MAP3K8,MLLT3,MMP9,MYC,MYH7,NFATC1,NFKB2,NR4A1,PHGDH,PHIP,PIPOX,PLK2,PMAIP1,PPP1R15A,PTGDS,PYCARD,RELB,RORC,SLC22A15,SLC25A27,SLC7A6,SNAI1,SOD2,STAT3,TNFAIP3,TNFRSF10A,TNFRSF10B,TNFRSF10C,TTLL1,UBE2…
KLF4	Klf4	MA0039.2	14.331	207.56	2.424	1.01e-12	ACOD1,ACTA2,ADAMTS1,ADRB2,ALB,ALCAM,ANGPT1,APCDD1,ASCL1,ASPRV1,ATP2A2,BCL2L1,BMI1,BMPER,CCND1,CCND2,CD34,CDKN1A,CDKN2B,CDX2,CHST15,CLDN7,COBLL1,COL1A1,COL8A1,CXCL8,CYP1A1,CYP26A1,DLL1,DSP,DUSP1,DUSP4,DUSP5,ECSIT,EFEMP1,EPCAM,EPHA2,FABP1,FABP2,FGF5,FRZB,GATA4,HEY2,IFITM3,IL6,IRS1,IRX3,ITGAM,KDR,KLF4,KLF5,KRT17,KRT19,KRT7,LAMA1,LGR5,MYC,MYH11,MYH7,MYOCD,NOV,NRP1,ODC1,PAX3,PDGFRA,PECAM1,PEG3,PFKP,PI…
MYB	Myb	MA0100.1	4.813	130.073	2.931	8.88e-05	AURKC,BCL2,BCL2L1,BIRC3,BRCA1,CD34,CD4,CDKN2B,COL1A2,COL4A1,CXCR4,DHRS2,FOXJ1,FUT8,HAND2,HSPA5,HSPA8,IGF1R,IGF2,IGFBP3,IGFBP5,IQGAP1,ITPR1,JUN,KDR,KIT,KLF4,MTSS1,MYC,PTGS2,RAG1,SLC1A5,SPHK1,SPP1,TRHR,VIM
HIF1A	HIF1A::ARNT	MA0259.1	2.799	144.942	3.214	1.01e-14	ABCF2,ACTA2,ADAM10,ADAMTS1,AFP,ALDOA,ALDOC,AQP9,ATP2A2,ATP5J,BCL2,BCL2L1,BGN,BHLHE41,BMP2,BNIP3,BRCA1,CA9,CABIN1,CAV1,CCND1,CD24,CD44,CDCP1,CDKN1A,CDKN2A,CEMIP,CTGF,CTPS1,CTSD,CXCL3,CXCL8,CXCR4,CYB5A,CYP2S1,CYP4F3,CYR61,EDN1,EGLN3,EMC9,ENG,ENO1,ENO2,EPAS1,EREG,ERO1A,FAM13A,FAM162A,FHL2,FHL3,FOS,FZD2,GATA6,GBE1,GCHFR,GCK,GHR,GJA1,GPER1,HDAC3,HIF1A,HIST2H2AC,HK2,HMGCL,HSPA5,HSPB1,HUWE1,IGF2,IGFBP3,…
ELK1	ELK1	MA0028.1	2.272	144.105	3.234	1.03e-07	BCL2L1,BMP2,CDKN1A,CDKN2A,EGR1,EGR2,FOS,FOSL1,FUT4,ITGAV,ITGB1,JUN,JUNB,MCL1,MMP9,MTHFD2,NUPR1,PTGS2,RUNX2,SLC2A1,SLC7A11,SNAI1,SPP1,TAGLN,THBS1,TNFRSF10B,TPD52L1,ZFP36
TP53	TP53	MA0106.1	2.628	1.236	3.523	2.81e-28	ABAT,ABCB4,ABCC1,ABCG2,ABHD4,ACAA2,ACAT1,ACOT11,ACTA2,ACTB,ACTN1,ACTN4,ADGRE5,ADH5,ADRB2,AFP,AHCY,AKR1B1,AKT3,ALB,ALDH9A1,ALOX5,ANGPT1,ANTXR1,ANXA1,ANXA2,ANXA3,ANXA4,ANXA8/ANXA8L1,APOA1,APOBEC2,APP,AR,AREG,ARHGAP1,ARHGEF2,ARL6IP1,ARPC1B,ATL3,ATP1A1,BCL2,BCL2L1,BDKRB2,BHLHE41,BIK,BIRC3,BNIP3,BOK,BRCA1,BTG2,C9,CA9,CAMK2B,CAP1,CAPNS1,CARD11,CARHSP1,CASP4,CAT,CAV1,CCDC80,CCL2,CCNB1IP1,CCND1,CCND2,CCN…
EGR1	Egr1	MA0162.1	6.311	111.636	3.68	4.54e-08	ACTA2,ALOX5AP,APOA1,AR,AREG,ATP2A2,BCAR1,CAV1,CCL2,CCND1,CCND2,CD44,CDKN1A,COL1A1,COL1A2,CXCL3,CXCL6,CXCL8,DUSP4,EGR1,EGR2,EIF4EBP1,ENPEP,EREG,F3,FOSL1,FOXP3,GAD1,GADD45A,GDF15,GDNF,HBEGF,HIF1A,HPGD,ICAM1,IGF1R,IGF2,ITGAM,JUN,JUNB,LHCGR,LYZ,MAOB,MAP1LC3B,MMP14,MMP9,MYC,NR4A1,PCSK2,PDGFA,PLAU,PTGS2,PTRF,RB1,RRAD,SERPINE1,SLC12A2,SLC12A5,SNAI1,SOCS1,SOD1,SOD2,SPP1,TGFB1,TGFBR2,TH,THBS1,TIMP1,TNFSF1…
JUN	AP1	MA0099.2	15.534	142.437	3.783	6.63e-23	ACAT2,ADH7,AFP,AKT3,ANXA1,ANXA2,APOC3,APOM,APP,AR,BIRC3,BRCA1,CAMP,CAPN2,CAPNS1,CAV1,CCL2,CCND1,CCND2,CCND3,CD44,CD68,CDKN1A,CDKN2A,CFLAR,CHST4,CLDN2,COL1A1,COL1A2,COMT,CSTA,CTGF,CXCL1,CXCL16,CXCL3,CXCL5,CXCL8,CYP19A1,CYP1B1,CYP2J2,CYP7A1,CYR61,DBH,DIO2,DMTF1,DNMT1,DUSP1,DUSP5,EDN1,EHD4,EPHX2,EREG,F3,FBLN5,FLNC,FOS,FOSL1,FOXA1,FOXC1,FRZB,FTH1,GAP43,GDNF,GJA1,GOT1,GPT,GSTA5,GSTP1,HNRNPU,HPGD,HSPB2…
NFKB1	NF-kappaB	MA0061.1	9.314	116.592	3.93	9.63e-05	ADORA1,AKR1B1,ANKRD1,APP,AR,BAMBI,BCL2,BCL2L1,BIRC3,BMP2,BTG2,CCL11,CCL2,CCL20,CCND1,CCND2,CD40,CD59,CDKN1A,CFTR,CHI3L1,CIITA,COL1A1,COL1A2,CRP,CSF2RA,CXCL3,CXCL8,DUSP1,EGR1,EHF,ELF3,FCGRT,FOS,FOXP3,GFRA1,GJA1,GNAO1,HAS2,ICAM1,IER3,IFNGR2,IGFBP3,IKBKB,IKBKE,IL12B,IL18,IL6,ITPR1,JAG1,MAP3K8,MCL1,MDM2,MMP10,MMP7,MMP9,MYC,NFKB2,NOD2,NR4A1,PDGFA,PLAU,PLK3,PRKCD,PTGS2,PTX3,RELB,SOD2,SOX9,SP7,STAT1,TGF…
RELA	RELA	MA0107.1	16.159	121.042	4.001	4.45e-10	ABCG2,ACTA2,ACTN4,AFP,ALCAM,ANKRD1,APP,AR,BCL2,BCL2L1,BEX2,BIRC3,BLVRA,BMP2,BTG2,CAMP,CAV1,CBS/CBSL,CCL11,CCL2,CCL20,CCND1,CD40,CD44,CD59,CDKN1A,CDKN2A,CFTR,CHI3L1,CIITA,COL1A1,COL1A2,CRP,CTGF,CXCL1,CXCL3,CXCL5,CXCL6,CXCL8,CXCR4,CYP19A1,CYP1A1,CYP2B6,CYP2C9,CYP3A4,DGCR6/LOC102724770,DIO2,DUSP1,EDN1,EGR1,EHF,ELF3,ELN,EPAS1,F3,FCGRT,FOS,FOXP3,GDF15,GLI2,GSTA1,GSTA2,HAS2,HIF1A,ICAM1,IER3,IFNGR2,IGF1…
SRF	SRF	MA0083.1	10.906	25.65	4.017	4.96e-08	ACTA2,ACTB,ACTG1,AMD1,ANAPC15,ANKRD1,APOLD1,ARHGAP20,AVPR1A,BATF,BCL2,BCL2L1,BICC1,BMP2,CALB1,CALD1,CAMP,CAP1,CD177,CDKN1A,CLDN15,CLRN1,CNN1,CNN2,CTGF,CTNNBL1,CXCR4,DMKN,DUSP5,E2F5,EGR1,EGR2,EGR3,FAM60A,FGF1,FHL2,FILIP1L,FLNA,FOS,FOSL1,FOXQ1,GATA4,GCKR,GDA,GP1BA,GPM6A,GSN,HSPG2,ITGA6,ITGAM,ITGB1,JUN,JUNB,KDR,LAMA3,LBH,LCN2,LMCD1,LMOD1,LRP1,LRP4,MALAT1,MAPK10,MAPK13,MAT1A,MCF2L,MCL1,MGAT4A,MGST2,M…
SP1	SP1	MA0079.2	7.629	199.253	4.574	1.03e-19	ABHD2,ACSL1,ACSS1,ACTA2,ADAMTS1,ADCY4,ADH5,ADRA1B,AEBP1,ALOX15B,ALOX5,APOA1,APOC3,AR,ATP2A2,ATP2A3,B4GALT5,BACE2,BCL2,CAMP,CAT,CAV1,CBS/CBSL,CCL2,CCL20,CCND1,CCND2,CCND3,CCNG2,CD40,CD59,CDC25B,CDKN1A,CDKN2A,CDKN2B,CEBPA,CES1,CETP,CHI3L1,CIITA,COL1A1,COL1A2,COL7A1,COL8A1,CRYAB,CTGF,CTSD,CXCL3,CXCL5,CXCL8,CYBRD1,CYP19A1,CYP1B1,CYP26A1,CYP51A1,DBH,DHFR,DRD1,EGR1,ENG,EREG,ESR1,F10,F2R,F3,F7,FLNA,FOS,…
STAT3	Stat3	MA0144.1	12.574	139.261	5.843	2.83e-12	ACTA2,AGRP,AHSG,AMER1,APOA4,AREG,ARG2,BATF,BCL2,BCL2L1,BEX2,BOC,C5AR1,CAT,CCL11,CCL2,CCL20,CCND1,CCND2,CD40,CDKN1A,CDKN2A,CEBPA,CFLAR,CHI3L1,CIITA,CLIC5,COL1A1,COL1A2,COL3A1,COL5A1,CRP,CTGF,CTTN,CXCL3,CXCL6,CXCL8,CXCR4,CYP26A1,DLEC1,DLL1,DNMT1,DPP4,DTX3,ECT2,EGR1,EGR2,EGR3,EPAS1,ESR1,F3,FCGR1A,FERMT2,FOS,FOXA3,FOXP3,FUT4,GADD45A,GJA1,HAS2,HAVCR1,HBB,HERC5,HGF,HIF1A,HK2,HLA-A,HTR2A,ICAM1,IFI16,IFI…
