# Supplementary material for: Defective HNF4alpha-dependent gene expression as a driver of hepatocellular failure in alcoholic hepatitis
Source: Nat Commun. 2019 Jul 16;10:3126. doi: 10.1038/s41467-019-11004-3 (PMC6635373; doi:10.1038/s41467-019-11004-3)
Supplement: Supplementary file 4 — Supplementary Data 3 [file 41467_2019_11004_MOESM4_ESM.xlsx]

## Sheet: TOP_DIRECT_SNPs
GENE	SNP	CHR	BP	A1	OR	LL	UL	P
ARNT	rs10847	1	150782797	T	0.8624	0.6651	1.118	0.2641
E2F1	rs35385772	20	32266134	T	1.544	0.7713	3.093	0.2199
FOXA1	rs112819884	14	38061547	C	1.902	0.7965	4.541	0.1478
FOXF2	rs2293783	6	1395043	C	1.214	0.9142	1.612	0.1802
HIF1A	rs41508050	14	62204808	T	0.3202	0.09925	1.033	0.05667
HNF1A	rs1169300	12	121431225	A	1.24	0.968	1.588	0.08873
HNF4A	rs1800961	20	43042364	T	3.157	1.439	6.925	0.004117
NFIL3	rs7021746	9	94176261	A	0.9114	0.7114	1.168	0.4632
NFKB1	rs4647992	4	103455347	T	1.471	0.883	2.45	0.1384
NR3C1	rs2918417	5	142726170	T	1.14	0.8915	1.458	0.296
NR4A2	rs1107005	2	157197931	A	0.8404	0.562	1.257	0.3971
PPARG	rs3856806	3	12475557	T	0.677	0.4808	0.9532	0.02546
REL	rs12713428	2	61118113	C	0.8704	0.6638	1.141	0.3156
RXRA	rs1805343	9	137328286	G	0.8151	0.6393	1.039	0.09904
STAT1	rs2030171	2	191869163	A	1.179	0.9329	1.49	0.1682
TCF3	rs1052692	19	1619350	T	1.219	0.7913	1.879	0.3687
TP53	rs1042522	17	7579472	G	1.241	0.9488	1.622	0.1151

## Sheet: TOP_IMPUTED_SNPs
GENE	SNP	CHR	BP	A1	OR	UL	LL	P
ARNT	rs10305695	1	150809116	T	1.464	0.7757	2.761	0.2396
E2F1	rs140001793	20	32273416	T	1.55	0.774	3.102	0.2162
FOXA1	rs35502972	14	38061951	A	2.652	1.069	6.581	0.03546
FOXF2	rs2293783	6	1395043	C	1.214	0.9142	1.612	0.1802
HIF1A	rs41508050	14	62204808	T	0.3202	0.09925	1.033	0.05667
HNF1A	rs1169307	12	121438382	T	0.7717	0.6063	0.9823	0.03525
HNF4A	rs1800961	20	43042364	T	3.157	1.439	6.925	0.004117
NFIL3	rs7021746	9	94176261	A	0.9114	0.7114	1.168	0.4632
NFKB1	rs74649783	4	103423802	G	5.042	1.614	15.76	0.005387
NR3C1	rs148442596	5	142804673	A	0.5366	0.2249	1.28	0.1605
NR4A2	rs34884856	2	157189617	T	1.142	0.858	1.521	0.362
PPARG	rs3856806	3	12475557	T	0.677	0.4808	0.9532	0.02546
REL	rs180750653	2	61142124	A	0.2366	0.06443	0.8686	0.02984
RELA	rs5792366	11	65424890	A	1.266	0.9104	1.76	0.161
RXRA	rs1805343	9	137328286	G	0.8078	0.6342	1.029	0.08385
SP1	rs111579872	12	53799616	G	0.561	0.2835	1.11	0.09697
SRF	rs4711741	6	43144618	A	0.7808	0.5628	1.083	0.1384
STAT1	rs6755660	2	191885670	T	1.294	0.973	1.721	0.07642
TCF3	rs1052696	19	1619348	A	1.258	0.8143	1.943	0.3009
TP53	rs17881035	17	7587899	C	1.978	1.212	3.226	0.006316

## Sheet: GENE_TESTS
GENE	CHR	START	STOP	NSNPS	P	SYMBOL
ENSG00000143437	1	150772181	150859244	6	0.59438	ARNT
ENSG00000162924	2	61098656	61168745	5	0.84992	REL
ENSG00000153234	2	157170944	157208860	3	0.65294	NR4A2
ENSG00000115415	2	191819084	191895686	8	0.54458	STAT1
ENSG00000132170	3	12318867	12485855	15	0.41706	PPARG
ENSG00000109320	4	103412486	103548459	8	0.55976	NFKB1
ENSG00000113580	5	142647496	142825077	15	0.84716	NR3C1
ENSG00000137273	6	1380069	1405832	1	0.3077	FOXF2
ENSG00000112658	6	43129037	43159243	3	0.69565	SRF
ENSG00000165030	9	94161327	94196144	3	0.81102	NFIL3
ENSG00000186350	9	137198944	137342431	18	0.73558	RXRA
ENSG00000185591	12	53763960	53820230	2	0.91533	SP1
ENSG00000135100	12	121406346	121450315	14	0.11217	HNF1A
ENSG00000129514	14	38049189	38079245	3	0.60654	FOXA1
ENSG00000100644	14	62152231	62224976	8	0.23871	HIF1A
ENSG00000141510	17	7555097	7600856	8	0.068228	TP53
ENSG00000071564	19	1599291	1662604	6	0.91072	TCF3
ENSG00000101412	20	32253489	32284210	3	0.49778	E2F1
ENSG00000101076	20	42974340	43071485	14	0.26567	HNF4A
ENSG00000173039	11	65411067	65440565	2	0.9645	RELA
