# Supplementary material for: Defective HNF4alpha-dependent gene expression as a driver of hepatocellular failure in alcoholic hepatitis
Source: Nat Commun. 2019 Jul 16;10:3126. doi: 10.1038/s41467-019-11004-3 (PMC6635373; doi:10.1038/s41467-019-11004-3)
Supplement: Supplementary file 5 — Supplementary Data 4 [file 41467_2019_11004_MOESM5_ESM.xlsx]

## Sheet: Heatmap 1000 Data
CpG	adj.P.Val	Delta_Beta	chr	pos	strand	AddressA	AddressB	ProbeSeqA	ProbeSeqB	Type	NextBase	Color	Probe_rs	Probe_maf	CpG_rs	CpG_maf	SBE_rs	SBE_maf	Islands_Name	Relation_to_Island	Forward_Sequence	SourceSeq	UCSC_RefGene_Name	UCSC_RefGene_Accession	UCSC_RefGene_Group	Phantom4_Enhancers	Phantom5_Enhancers	DMR	X450k_Enhancer	HMM_Island	Regulatory_Feature_Name	Regulatory_Feature_Group	GencodeBasicV12_NAME	GencodeBasicV12_Accession	GencodeBasicV12_Group	GencodeCompV12_NAME	GencodeCompV12_Accession	GencodeCompV12_Group	DNase_Hypersensitivity_NAME	DNase_Hypersensitivity_Evidence_Count	OpenChromatin_NAME	OpenChromatin_Evidence_Count	TFBS_NAME	TFBS_Evidence_Count	Methyl27_Loci	Methyl450_Loci	Random_Loci
cg05033239	1.27883e-06	-0.537939	chr5	90458832	+	89770450		CTTTTTCTTTCATATTTCTAAAAAACAATATTCTTTTCTTTTATAATAAC		II			NA	NA	NA	NA	NA	NA		OpenSea	TATGACCACATCCCCATTGTGTGTGTGTAGAGAGGATGAGAGTTTATGTGTTCCTCTGAA[CG]TTATTACAAAAGAAAAGAACATTGTTCTCTAGAAATATGAAAGAAAAAGAAAAGAACAAG	TTTTTCTTTCATATTTCTAGAGAACAATGTTCTTTTCTTTTGTAATAACG	GPR98;GPR98	NR_003149;NM_032119	Body;Body		chr5:90458384-90458384		TRUE		5:90458591-90458895	Unclassified	GPR98	ENST00000399043.4	3'UTR	GPR98	ENST00000399043.4	3'UTR	chr5:90458620-90458890	3						TRUE
cg08671782	6.06506e-06	-0.533023	chr10	3847515	+	42665121		AAACAAAAACTAACTCAACCTCAACAACTACAAATCATATATTTTATTCC		II			NA	NA	NA	NA	NA	NA		OpenSea	TATTTAGAAAACAAACAGTGTTGCCATGTGATAGGTTTTTTTTCAAATGAGACAACACAA[CG]GAATAAAATATATGATCTGTAGCTGCTGAGGCTGAGTCAGTTCCTGTTTCAATAACAAGA	CGGAATAAAATATATGATCTGTAGCTGCTGAGGCTGAGTCAGTTCCTGTT									10:3847418-3847806	Promoter_Associated							chr10:3847440-3848630	3
cg08105396	2.1981e-05	-0.518662	chr1	153539058	+	11794527	65719261	AAAAAACTAAAACCACAAAAAAAACAATACCCTAATACCCAAACAAACCA	AAAAAACTAAAACCACAAAAAAAACGATACCCTAATACCCAAACGAACCG	I	A	Red	rs3762269	0.019548	NA	NA	NA	NA		OpenSea	CAGCCCAAGGGAGGGCTGCCCCCTCCCAGGGCCCCTTCCTCCTTGGCCCTTTGTCTATCC[CG]GCCCGTCTGGGCATCAGGGCACCGCCCTTCCTGTGGCCCCAGCTCCCCTCCCTGCTCCAG	CGGCCCGTCTGGGCATCAGGGCACCGCCCTTCCTGTGGCCCCAGCTCCCC	S100A2	NM_005978	TSS1500						1:153538913-153539478	Unclassified	S100A2;S100A2;S100A2;S100A2	ENST00000368709.1;ENST00000368710.1;ENST00000368707.3;ENST00000368708.3	5'UTR;5'UTR;TSS1500;TSS1500	S100A2;S100A2;S100A2;S100A2;S100A2	ENST00000368709.1;ENST00000368710.1;ENST00000368707.3;ENST00000497140.1;ENST00000368708.3	5'UTR;5'UTR;TSS1500;TSS1500;TSS1500	chr1:153539040-153539315	3						TRUE
cg05999769	1.27489e-06	-0.515343	chr11	3941523	-	13719135		AATCATTATACCCCRCCCAATTTAATAATTTTCAACAATTTTATATAACC		II			NA	NA	NA	NA	NA	NA		OpenSea	TTACAGGCATGAGTCATTGTGCCCCGCCCAATTTGGTGGTTTTCAACAATTTTGTGTAAC[CG]TTACCACTATCTAATTTCAGAACATTTTCATCACCCTAAAAAGAAACACTGCACCCATTA	CGGTTACACAAAATTGTTGAAAACCACCAAATTGGGCGGGGCACAATGAC	STIM1;STIM1;STIM1	NM_001277962;NM_001277961;NM_003156	Body;Body;Body											STIM1;STIM1;STIM1;STIM1;STIM1;STIM1	ENST00000525403.1;ENST00000532610.1;ENST00000532919.1;ENST00000530554.1;ENST00000524822.1;ENST00000525055.1	5'UTR;5'UTR;5'UTR;5'UTR;5'UTR;5'UTR	chr11:3941340-3941730	3
cg01616090	6.56068e-07	-0.489699	chr22	30609085	+	69807193		ATTTATAAACTCTAAAACCAAATAAAATCTAAATCTCTACTCTATTACTC		II			NA	NA	rs73881407	0.012351	rs73881407	0.012351		OpenSea	AATAGATTGTTCTGCAGCTAGACAGAGAGGTTGAGCAACTTCCTCAACATCACACAGCTA[CG]AGCAACAGAGCAGAGATTCAGACCCCATCTGGTTCCAGAGCCCATAAACCACAAGTTACA	CGAGCAACAGAGCAGAGATTCAGACCCCATCTGGTTCCAGAGCCCATAAA					chr22:30608541-30608541									MTMR3	ENST00000464734.1	5'UTR	chr22:30608425-30609455	3
cg11906781	1.23006e-06	-0.479211	chr2	28183394	+	3641888		CCTAACTAAACTACRCAAAATAAAAACTTAAAACTAATATAACACAACTC		II			NA	NA	NA	NA	NA	NA		OpenSea	CCCAGCTAGCATTCTGTGGTTATTTCTACTGATTTTTTGGCAAGTGTTGCTTGTCTGTGT[CG]AGCTGTGCCACATCAGCCTTAAGTTTCTACTTTGCGTAGCTCAGCTAGGAATTAGAAAGA	CGAGCTGTGCCACATCAGCCTTAAGTTTCTACTTTGCGTAGCTCAGCTAG	BRE;BRE;BRE;BRE;BRE	NM_199192;NM_199193;NM_199191;NM_004899;NM_199194	Body;Body;Body;Body;Body		chr2:28183212-28183212		TRUE		2:28183226-28183475	Unclassified_Cell_type_specific				MRPL33	ENST00000448427.1	3'UTR	chr2:28183025-28183455	3						TRUE
cg26579909	2.31841e-06	-0.477681	chr6	16713155	+	71778893		CTCTAATTCCTAAAACCAACTTAAACTTCAATAAACTAAAATACTCCCTC		II			NA	NA	NA	NA	NA	NA		OpenSea	ATAATGAGATTCACAATCTGTTCATTCCCTTAGTAACTGAATGAAACTCACAAATGGCTA[CG]AGGGAGTATCCTAGTTCACTGAAGCCCAAGCTGGCCTCAGGAACCAGAGATAACATTTCT	CGAGGGAGTATCCTAGTTCACTGAAGCCCAAGCTGGCCTCAGGAACCAGA	ATXN1;ATXN1	NM_001128164;NM_000332	5'UTR;5'UTR		chr6:16712557-16712557		TRUE				ATXN1;ATXN1	ENST00000244769.3;ENST00000436367.1	5'UTR;5'UTR	ATXN1;ATXN1;ATXN1;ATXN1;ATXN1;ATXN1	ENST00000483954.1;ENST00000244769.3;ENST00000450222.1;ENST00000483591.1;ENST00000473388.1;ENST00000495178.1	3'UTR;5'UTR;5'UTR;3'UTR;3'UTR;3'UTR	chr6:16713140-16713475	3
cg25883405	2.04157e-07	-0.477229	chr7	104865796	+	65630946		ACTAAAACAAACRATCTACTAATTAACAACTCACTACAACTTACTCTAAC		II			NA	NA	NA	NA	NA	NA		OpenSea	ATTTAAGGCTAGCAACTATCCTCTTTCAATATGTATTGGGAGAATCATTATGGTTCTTAA[CG]CTAGAGCAAGCTGCAGTGAGCTGCCAACCAGCAGATCGTCTGCCTTAGTAACTTCCTATT	CGCTAGAGCAAGCTGCAGTGAGCTGCCAACCAGCAGATCGTCTGCCTTAG	SRPK2;SRPK2	NM_182691;NM_182692	Body;Body				TRUE							SRPK2;SRPK2;SRPK2	ENST00000462282.1;ENST00000465112.1;ENST00000482862.1	3'UTR;3'UTR;3'UTR	chr7:104865720-104865975	3						TRUE
cg08446038	2.33267e-07	-0.475399	chr5	52327649	-	58669529		AAATAAAACTATAATCTATTCTCTTTTCRATATAAACRAAAAACCATCCC		II			NA	NA	NA	NA	NA	NA		OpenSea	CCTCTGGCTGTAAGTAAGGCTGTGGTCTGTTCTCTTTTCGGTGTAGGCGGAGGGCCATCC[CG]CTTCAGAGCCCTCACTTCACACACAGGATGTTCCAATGTGGATGATGCAATTCTTATCAC	CGGGATGGCCCTCCGCCTACACCGAAAAGAGAACAGACCACAGCCTTACT	ITGA2	NM_002203	Body		chr5:52327592-52327592		TRUE		5:52327642-52327747	Unclassified_Cell_type_specific							chr5:52327545-52327975	3						TRUE
cg26572459	1.00398e-06	-0.473906	chr3	4866695	+	70631978		TAAATCACCTAAATATAAAAACTCCAATCTAACTATAATTATAATAAATC		II			NA	NA	NA	NA	NA	NA		OpenSea	AGGGAATGACATGTCCTTTGGTGGCCAGATTTGAGAGGTGTCAAAGTAAAAGGAGAAGGA[CG]ATTCACTACAACCACAGCCAGACTGGAGCTTCCACACCCAGGTGACTCATCTGAACGACT	GAGTCACCTGGGTGTGGAAGCTCCAGTCTGGCTGTGGTTGTAGTGAATCG	ITPR1;ITPR1;ITPR1	NM_001099952;NM_001168272;NM_002222	Body;Body;Body		chr3:4866672-4866672		TRUE				AC018816.3;ITPR1	ENST00000489771.1;ENST00000463980.1	3'UTR;5'UTR	AC018816.3;AC018816.3;AC018816.3;ITPR1;ITPR1;ITPR1	ENST00000465436.1;ENST00000496600.1;ENST00000489771.1;ENST00000478515.1;ENST00000493491.1;ENST00000463980.1	3'UTR;3'UTR;3'UTR;5'UTR;5'UTR;5'UTR	chr3:4866605-4867015	3
cg12800932	5.20622e-06	-0.472691	chr7	158611626	+	77724485		TAAATTAATATATCCTTATCTAAACATAACCAATCATATAACCAAAACCC		II			NA	NA	NA	NA	NA	NA		OpenSea	CTAACCAGAGGCCGGTGGCCACACCTCAGCACACCCCACAGAAGGGCAGCCCCACTCGCA[CG]GGCCCTGGCCACATGACTGGTCATGTCCAGACAAGGACACACCAATTCAACAAATCATCA	CGGGCCCTGGCCACATGACTGGTCATGTCCAGACAAGGACACACCAATTC	ESYT2	NM_020728	Body			DMR					ESYT2	ENST00000429474.1	5'UTR	ESYT2;ESYT2;ESYT2	ENST00000483958.1;ENST00000497111.1;ENST00000429474.1	3'UTR;3'UTR;5'UTR	chr7:158611080-158611915	3
cg04607323	2.83716e-06	0.471284	chr20	62375208	-	49651118	76675900	CCACAAAAAAACAAAACAACAAAACCATAATTTCCCACCAAACAATTACA	CCACAAAAAAACAAAACGACAAAACCATAATTTCCCACCGAACGATTACG	I	A	Red	NA	NA	NA	NA	NA	NA	chr20:62374061-62374353	S_Shore	GTGAACCCACGGCCACAGAGAGGCAGGACGGCAGAGCCATGATTTCCCACCGAGCGATTA[CG]AGAACCTCTTCCCCCAATAGTAGACACATCTCCAATACAAACACAGGTTTATAATAAGTA	CCACAGAGAGGCAGGACGGCAGAGCCATGATTTCCCACCGAGCGATTACG	SLC2A4RG	NM_020062	3'UTR						20:62375030-62375377	Gene_Associated	RP4-583P15.10;ZBTB46	ENST00000447343.1;ENST00000245663.3	TSS1500;3'UTR	RP4-583P15.10;ZBTB46	ENST00000447343.1;ENST00000245663.3	TSS1500;3'UTR	chr20:62374865-62375455	3						TRUE
cg15157266	3.28699e-07	-0.46748	chr10	3847615	-	97786915		CAATAACAAAAATATCATCTACTAAACTCTAACCAACACAATTTATCACC		II			NA	NA	NA	NA	NA	NA		OpenSea	AGTTCCTGTTTCAATAACAAGAGTGTCATCTGCTAAACTCTAACCAGCACAATTTGTCAC[CG]TGGATGTGGCTTTATTTGTACATGTTGCCAGAAAGTTCTTAGGGAAAATTCACTCATAGT	CGGTGACAAATTGTGCTGGTTAGAGTTTAGCAGATGACACTCTTGTTATT									10:3847418-3847806	Promoter_Associated							chr10:3847440-3848630	3
cg19734536	7.99904e-07	-0.465478	chr1	160607887	-	77807897		AAACTATAAAATCCTCTCTCTCCAAACACCCTAAAATAATTAATAATATC		II			NA	NA	NA	NA	NA	NA		OpenSea	GCCCAGTGTTCAAACTGTGGAATCCTCTCTCTCCAAACACCCTGAGATAGTTAATAATGT[CG]ACAGTGAGATATTACTGTATTTCTCTTTTCCAAAAAAGCTGAGCCAACAACAAGGTTAAA	AACTGTGGAATCCTCTCTCTCCAAACACCCTGAGATAGTTAATAATGTCG	SLAMF1	NM_003037	Body						1:160607770-160608322	Unclassified_Cell_type_specific	SLAMF1	ENST00000494463.1	3'UTR	SLAMF1;SLAMF1	ENST00000497223.1;ENST00000494463.1	3'UTR;3'UTR	chr1:160607680-160608170	3						TRUE
cg16107628	3.71202e-07	-0.465422	chr1	159894061	-	3730271		TAAACAAAACCTATTTATTAATTCTAAAATAATAAAACCCTACTAAACCC		II			NA	NA	NA	NA	NA	NA	chr1:159894329-159895398	N_Shore	GGAGTTGCGGTTGGACAAAACCTATTTGTTGGTTCTGGAATGGTAGGGCCCTACTGGGCC[CG]CCCTGCCTTGGCCTCCTCTGCAGTTGTAGGTCTGCCCCTTGTAGTGGGGAGGAGAAACTG	CGGGCCCAGTAGGGCCCTACCATTCCAGAACCAACAAATAGGTTTTGTCC	TAGLN2	NM_003564	5'UTR			RDMR			1:159894031-159894338	Promoter_Associated	TAGLN2;TAGLN2;TAGLN2;TAGLN2	ENST00000368096.1;ENST00000478033.1;ENST00000320307.4;ENST00000368097.4	TSS1500;3'UTR;5'UTR;5'UTR	TAGLN2;TAGLN2;TAGLN2;TAGLN2;TAGLN2	ENST00000368096.1;ENST00000478033.1;ENST00000320307.4;ENST00000397334.2;ENST00000368097.4	TSS1500;3'UTR;5'UTR;5'UTR;5'UTR	chr1:159893500-159894555	3						TRUE
cg14416623	4.96311e-06	-0.463362	chr2	133561787	-	28752944		ATAACAAACCAATCAAACRTATAAACAAAAAAACAACTAAAAAATAACTC		II			NA	NA	NA	NA	NA	NA		OpenSea	TTAAGGCTCCCATGGCAGGCCAGTCAGACGTGTGGGCAGGAGGACAGCTGAAGAGTGACT[CG]CATTTGCTTGCCAAGCCTGACTCTCTGAAGCTTCCCTTTTGTCTTCTTCTGTAAATATGA	TGGCAGGCCAGTCAGACGTGTGGGCAGGAGGACAGCTGAAGAGTGACTCG	NCKAP5;NCKAP5	NM_207363;NM_207481	Body;Body				TRUE										chr2:133561700-133561975	3						TRUE
cg23025012	1.27883e-06	-0.462163	chr2	191747223	-	87690211		AATTTACRAATCTACTTTCATTATACCTTACTCTTTTTCTAACTTTATAC		II			NA	NA	NA	NA	NA	NA	chr2:191745286-191746599	S_Shore	AAATGGGTAAAAATTTACGGATCTGCTTTCATTATACCTTACTCTTTTTCTGGCTTTGTA[CG]CTGACACTCTAACCTGTTTTGCTTCCCTTTTATTTCTGCTGCTATTTCCAGCTCTAGAGT	ATTTACGGATCTGCTTTCATTATACCTTACTCTTTTTCTGGCTTTGTACG	GLS;GLS	NM_001256310;NM_014905	Body;Body								AC005540.3	ENST00000413911.1	TSS1500	AC005540.3;GLS;GLS	ENST00000413911.1;ENST00000479552.1;ENST00000496170.1	TSS1500;5'UTR;5'UTR	chr2:191745645-191747390	3
cg11843868	1.98669e-06	-0.461276	chr5	157809713	-	96733224		AAACTAACTAATTAAAAATAATCCCAACTAATATAACTCATCTCTACTCC		II			NA	NA	NA	NA	NA	NA		OpenSea	GAGTCAGCTGGGGGCTGGCTGGTTGAAGATGATCCCAGCTAGTATGACTCATCTCTGCTC[CG]TGAGCCTCCACAATATAGCAGGCTTGCCCAGGCTTTTTACATGCAGCAGCAAAGTTTTAA	CGGAGCAGAGATGAGTCATACTAGCTGGGATCATCTTCAACCAGCCAGCC	LOC101927697	NR_109888	Body		chr5:157809601-157809601												chr5:157809540-157809770	3
cg08025337	3.86047e-07	0.4598	chr2	3428370	+	40678555	90645986	ACACATACAAATAATACTCATAATAAAAATCTAACTAATCAAAATTTCCA	ACACGTACGAATAATACTCGTAATAAAAATCTAACTAATCAAAATTTCCG	I	A	Red	NA	NA	NA	NA	NA	NA		OpenSea	GCTGGCACTACTAGTGAAGTTGGGCCTTTTCCAGAATGCTGAGATGGAATTTGAACCCTT[CG]GAAATCTTGATCAGCCAGATCTTTATTACGAGTACTACCCGCACGTGTACCCTGGGCGCA	CGGAAATCTTGATCAGCCAGATCTTTATTACGAGTACTACCCGCACGTGT	TRAPPC12	NM_016030	Body						2:3427604-3428870	Gene_Associated	TRAPPC12;TRAPPC12	ENST00000469147.1;ENST00000469147.1	1stExon;5'UTR	TRAPPC12;TRAPPC12;TRAPPC12;TRAPPC12	ENST00000441099.1;ENST00000469147.1;ENST00000457845.1;ENST00000469147.1	TSS200;1stExon;3'UTR;5'UTR					chr2:3427174-3428585	6
cg10923428	2.10214e-06	-0.459733	chr2	216529704	+	68695570		TATAAAACATTAATCAATCACTTAACTATTCCCTTTAAACCAAAAAACCC		II			NA	NA	NA	NA	NA	NA		OpenSea	ATAGTTTCTTTCACCACCAACTTGCTTCAGAGCCTCACAAAATGACTCATCTAAATGAGA[CG]GGTCCTCTGGCCCAAAGGGAACAGCTAAGTGACTGACTAATGTTTTACACTTGGGAGAGA	CGGGTCCTCTGGCCCAAAGGGAACAGCTAAGTGACTGACTAATGTTTTAC	LINC00607	NR_037195	Body		chr2:216529638-216529638						AC012668.2;AC122136.1	ENST00000417485.2;ENST00000445174.1	5'UTR;3'UTR	AC012668.2;AC122136.1;AC122136.1;AC122136.1;AC122136.1	ENST00000417485.2;ENST00000445174.1;ENST00000423530.1;ENST00000413563.1;ENST00000451392.1	5'UTR;3'UTR;3'UTR;3'UTR;3'UTR	chr2:216529565-216529835	3
cg22760465	7.7183e-07	-0.459426	chr1	109133763	+	26802167		CTCAAACTACTTAACATCTAAAACAAAAATCACATTAATAAATAATTTCC		II			NA	NA	NA	NA	NA	NA		OpenSea	GTTTCTGGAAAGTGGTTAAGCAACTGTATAAAAGTCATAGGAAATTAATGACTCACATAA[CG]GAAACCATTTACTAATGTGACTTTTGTCTCAGATGCCAAGTAGTCTGAGTTTGTTTCCAT	CGGAAACCATTTACTAATGTGACTTTTGTCTCAGATGCCAAGTAGTCTGA	FAM102B	NM_001010883	Body		chr1:109133637-109133637		TRUE										chr1:109133640-109133930	3
cg22651463	2.87174e-06	-0.451618	chr2	191752067	-	5623984		ATTACTTATAAATCATCACTACACTTAATAATTTTCTAACCCCCTACAAC		II			NA	NA	NA	NA	NA	NA		OpenSea	TTATGAAACACATTACTTGTGAGTCATCACTGCACTTAGTGATTTTCTGACCCCCTACAA[CG]TAGTAGAAGCAAAATGTTAATGTACCTTGACTTCCATTTGGGAGTGTCCTCTGCTTGATA	CGTTGTAGGGGGTCAGAAAATCACTAAGTGCAGTGATGACTCACAAGTAA	GLS;GLS	NM_001256310;NM_014905	Body;Body											GLS;GLS	ENST00000479552.1;ENST00000496170.1	5'UTR;5'UTR	chr2:191751840-191752235	3
cg10648629	3.86047e-07	0.45029	chr5	174901923	-	20620575	46740202	ATTCATTTAATTACATATTTCTTTTATAATCAAAAACAACATAACAACCA	ATTCATTTAATTACGTATTTCTTTTATAATCAAAAACAACGTAACGACCG	I	A	Red	NA	NA	NA	NA	NA	NA	chr5:174905342-174906065	N_Shelf	TGTACTTTTCAAATTCATTTGATTACGTATTTCTTTTATAATCAAAAACAACGTGGCGGC[CG]GGTGCAGTGGCTCACACCTGTATTCCTAGCACTTTGGGAGGCCAAGGAGGGCGGATCACA	CGGCCGCCACGTTGTTTTTGATTATAAAAGAAATACGTAATCAAATGAAT																								TRUE
cg19373778	1.80587e-06	-0.450221	chr1	9354516	-	93795402		TCCTAAATACTACTCCTCATAATAATTTCTTTACTTAATTCTAAATAACC		II			NA	NA	NA	NA	NA	NA		OpenSea	GGCCCTCTGGTTCCTAGGTACTGCTCCTCATGGTGATTTCTTTACTTGGTTCTGGATAGC[CG]GGCATGCTGGGCCACAGACACCCCACTAGGCAAGCCCTGCTGGTGCCCCCGAGGAGAGCG	CCTAGGTACTGCTCCTCATGGTGATTTCTTTACTTGGTTCTGGATAGCCG	SPSB1	NM_025106	5'UTR			RDMR					SPSB1	ENST00000328089.6	5'UTR	SPSB1;SPSB1	ENST00000450402.1;ENST00000328089.6	TSS200;5'UTR	chr1:9353145-9354835	3
cg14701867	4.19403e-06	-0.449713	chr10	64193068	-	96600889		AAATAAATTCTCTCAAACAATAAACAAATAACTCACCAACTTTAACCATC		II			NA	NA	NA	NA	NA	NA		OpenSea	TTGGGTTCCTGAAATGAATTCTCTCAGACAGTAGACAAATGACTCACCAACTTTGGCCAT[CG]AGGCGGGCTGAGTCATCTAAAGTCAGCTGAATCACCTGCTTTCAGCTCTGTTTTATAAGA	AATGAATTCTCTCAGACAGTAGACAAATGACTCACCAACTTTGGCCATCG	ZNF365;ZNF365	NM_199450;NM_199451	Body;Body		chr10:64192955-64192955		TRUE										chr10:64192900-64193435	3						TRUE
cg25902697	5.00993e-06	-0.449384	chr1	235116637	+	2804890		TATCAATCACTAATTTATCCCTTAAAAACRACTACTAATCTTAACTAAAC		II			NA	NA	NA	NA	NA	NA		OpenSea	TGAGTCAGAGAGGAAGCAGACACTCACTGAATCACGCATCCACTTCCTCCTACCCACAGC[CG]CTCAGCCAAGACCAGCAGCCGCTTCCAAGGGACAAATTAGTGACTGACACTCGGAAAAGT	GTCAGTCACTAATTTGTCCCTTGGAAGCGGCTGCTGGTCTTGGCTGAGCG									1:235116297-235116874	Promoter_Associated	RP11-443B7.3	ENST00000549744.1	TSS200	RP11-443B7.3	ENST00000549744.1	TSS200	chr1:235116500-235117095	3
cg07193024	2.06357e-06	-0.449185	chr10	25201378	-	26714535		AACTATTCCTATCTAACTTCCTAATTATAAACATCCTCTAAATATAAAAC		II			NA	NA	NA	NA	NA	NA		OpenSea	CCTCAACCAACAACTGTTCCTATCTGACTTCCTGGTTATAGGCATCCTCTGGGTGTGAGG[CG]GTATCTCTTTGTGGTTTGATTTGTATTTCCCTGATGACTAATGATATTGAAAATCTTCCC	CGCCTCACACCCAGAGGATGCCTATAACCAGGAAGTCAGATAGGAACAGT	PRTFDC1;PRTFDC1	NM_020200;NM_001282786	Body;Body														chr10:25201225-25201495	3
cg00768487	6.43238e-06	-0.446289	chr1	26611311	+	14810837	1654947	TCAAAACTATACCTTAATAAAACAAATAAAATTACATATACAATAATACA	TCGAAACTATACCTTAATAAAACAAATAAAATTACATATACGATAATACG	I	A	Red	NA	NA	NA	NA	NA	NA		OpenSea	GAGTGTGAGGGGGTCAGGAGAGGACAAAGCCCCTGCTTTTTTCCAGTCTGCAGCACAAAC[CG]CATCATCGTACATGTAACCTCACTTGCCTTATCAAGGCATAGCTCCGAGGTCCCCGCTGT	CGCATCATCGTACATGTAACCTCACTTGCCTTATCAAGGCATAGCTCCGA	UBXN11;UBXN11;UBXN11	NM_001077262;NM_145345;NM_183008	Body;Body;Body	low-CpG:26483898-26483949					1:26610815-26612777	Promoter_Associated	UBXN11	ENST00000389235.3	3'UTR	UBXN11;UBXN11;UBXN11;UBXN11;UBXN11	ENST00000389235.3;ENST00000472155.1;ENST00000475591.1;ENST00000494942.1;ENST00000496466.1	3'UTR;3'UTR;3'UTR;3'UTR;3'UTR	chr1:26611280-26611595	3						TRUE
cg16234027	4.56469e-06	-0.443994	chr17	15862624	+	69639257		AACAATACACTATTTCAAAATAACTCATTATTTCTAAAACCACAAACTTC		II			NA	NA	NA	NA	NA	NA		OpenSea	CAGGGATTTTTTAAAAATTACAAAATGAGTACAGTACATATTTGTATCTGACTCATCTAA[CG]AAGTTTGTGGTTTCAGAAATAATGAGTCATTCTGAAACAGTGTATTGTTTCACAGCTTTT	CGAAGTTTGTGGTTTCAGAAATAATGAGTCATTCTGAAACAGTGTATTGT	ADORA2B	NM_000676	Body		chr17:15862469-15862469				17:15862507-15862771	Unclassified_Cell_type_specific							chr17:15862185-15862815	3
cg02273014	2.72328e-06	-0.443196	chr2	226979936	+	96641880		TCTTAAACCAACCCTAATTAACTCATAATCTATAATTTAAAATAAAAATC		II			NA	NA	NA	NA	NA	NA		OpenSea	CTAGTACACAGGGTATTATCTTCTTTGTAATGCTTGCAAGAAGAAGATCAAAAGTAGCTC[CG]ATCTTCATCTTAAACCATAGATTATGAGTCAACCAGGGTTGGCCCAAGATAAATATCTGA	CTTGGGCCAACCCTGGTTGACTCATAATCTATGGTTTAAGATGAAGATCG					chr2:226979861-226979861												chr2:226979845-226980170	3
cg19637374	1.02238e-06	-0.443018	chr17	57907234	+	78732966		AATAAACTCCTATATAAAAAATAATCCTATTCTAACTAAAACCAACAACC		II			NA	NA	NA	NA	NA	NA		OpenSea	CCTGAAAGTGTATCCTACTATTGCCTTAAATGTAAAATTCAGTCTCTTCAGCAGAAGAGG[CG]GTTGTTGGCTTCAGTTAGAACAGGATCATTTTCTATATAGGAGTCTACTCCTGTGCTCCT	GTAGACTCCTATATAGAAAATGATCCTGTTCTAACTGAAGCCAACAACCG	VMP1	NM_030938	Body		chr17:57906379-57906379				17:57907215-57907249	Unclassified_Cell_type_specific									chr17:57906176-57907658	6	chr17:57904692-57908851	6
cg09531520	3.56386e-06	-0.44272	chr12	26427748	-	51710250		TCAATTACCCAAAAACAACTATAAACTACTACTTATATAATAAACTCTAC		II			NA	NA	NA	NA	NA	NA		OpenSea	GGGCTTCACTTTCAATTACCCAAGAGCAGCTGTAGACTGCTGCTTATGTAATGGGCTCTG[CG]CCTCCTTCTCGGGAGGAGGATGTGGAACCGTTTTGTGTTTGCTGAATAATGAGTCATGGT	CAATTACCCAAGAGCAGCTGTAGACTGCTGCTTATGTAATGGGCTCTGCG					chr12:26427494-26427494				12:26426829-26428178	Unclassified	RP11-283G6.5;RP11-283G6.4	ENST00000540625.1;ENST00000540392.1	3'UTR;3'UTR	SSPN;RP11-283G6.5;SSPN;RP11-283G6.4	ENST00000544231.1;ENST00000540625.1;ENST00000534829.1;ENST00000540392.1	5'UTR;3'UTR;5'UTR;3'UTR	chr12:26427645-26428035	3
cg25874782	1.11847e-05	-0.440749	chr8	59508474	+	91677471		AAAAATAATAACTCAATCTTATATTTCCCCAAATTCATAAATTAAAAACC		II			NA	NA	NA	NA	NA	NA		OpenSea	GTATCTTTGAATAATACTAGAATCTTTTTATACTTTAACAATGTTTGCAAAGTTTTCACT[CG]GCCTCTAACTTATGAATTTGGGGAAATACAAGACTGAGTCATCATTTCCTTGTCAACATT	CGGCCTCTAACTTATGAATTTGGGGAAATACAAGACTGAGTCATCATTTC	NSMAF;NSMAF	NM_003580;NM_001144772	Body;Body				TRUE							NSMAF;NSMAF;NSMAF;NSMAF	ENST00000519174.1;ENST00000524148.1;ENST00000523177.1;ENST00000523106.1	TSS1500;TSS1500;TSS200;3'UTR	chr8:59508460-59508835	3						TRUE
cg00524374	4.15645e-07	-0.439573	chr10	3894968	+	99632836		AATAACTAAAAACCTAATACTACAATCCRCCATACTTTAAAAAAACTCAC		II			NA	NA	NA	NA	NA	NA		OpenSea	GATGAAAGGAGTTGTCCAAGAAATGACTATCTCAGAGGGAAATTTTCCTTCAGGTCATTA[CG]TGAGTCTCTTTAAAGCATGGCGGACTGTAGCATTAGGTTTTCAGTTATTAGGTATATTAA	CGTGAGTCTCTTTAAAGCATGGCGGACTGTAGCATTAGGTTTTCAGTTAT							TRUE		10:3894579-3895067	Unclassified_Cell_type_specific							chr10:3894465-3895015	3						TRUE
cg14129735	1.88357e-06	-0.43926	chr6	30737007	-	81781940		CAAATCACATCCCAACCCTAAAAATACTTCACAAACTCCRAAAAAATCCC		II			NA	NA	NA	NA	NA	NA		OpenSea	CCACCTCCTCCCAAGTCACATCCCAGCCCTGGGAATACTTCACAGGCTCCGGGGAAATCC[CG]GCCAAGTGGCAGAGTGGGTGGTGGGGTGCTTATCACTCATGATCAGGAGTGGGTGGGGGC	AAGTCACATCCCAGCCCTGGGAATACTTCACAGGCTCCGGGGAAATCCCG					chr6:30736850-30736850	DMR	TRUE		6:30736753-30737699	Unclassified_Cell_type_specific	HCG20	ENST00000439406.1	5'UTR	HCG20	ENST00000439406.1	5'UTR	chr6:30736725-30737670	3						TRUE
cg11863717	4.50084e-05	-0.437367	chr10	73725041	-	8710333	15741160	AAACTCAATATCTAAATAATATATAAATATACAAAACCCTTCCAAAAACA	AAACTCGATATCTAAATAATATATAAATATACGAAACCCTTCCGAAAACG	I	A	Red	NA	NA	NA	NA	NA	NA	chr10:73723711-73724770	S_Shore	AATTTGGTGTGGAAACTCGGTGTCTGGGTGATGTGTGAGTGTGCGAAGCCCTTCCGGAGG[CG]AGGCCCGGAGAGAGGAGGGAGTGATTCATAAACTCAGAGCCGGCGTGCCAGGGTCTGTGA	CGCCTCCGGAAGGGCTTCGCACACTCACACATCACCCAGACACCGAGTTT	CHST3	NM_004273	5'UTR					10:73393260-73395093	10:73723668-73725200	Unclassified_Cell_type_specific	CHST3	ENST00000373115.4	5'UTR	CHST3	ENST00000373115.4	5'UTR	chr10:73724900-73725395	3						TRUE
cg02988288	1.24812e-06	-0.436304	chr1	145440445	-	41676890		ATCATCAATCAAAAACAATCATATTATCTCAAAAACATACRCATCATAAC		II			NA	NA	NA	NA	NA	NA		OpenSea	ACTCAGAAGTTGTCATCAGTCAGAGGCAATCATATTATCTCAGGGACATGCGCATCATGG[CG]TGGCAAGAGCCTTCGGGTTCAGAAGATCAGGCCTTCTATCCTGGGCTGCAACATCCTTCG	CGCCATGATGCGCATGTCCCTGAGATAATATGATTGCCTCTGACTGATGA	TXNIP;NBPF20;NBPF10;NBPF10	NM_006472;NM_001278267;NM_001039703;NM_001302371	Body;Body;Body;Body								TXNIP	ENST00000475171.1	5'UTR	TXNIP;TXNIP;TXNIP	ENST00000486597.1;ENST00000475171.1;ENST00000488537.1	TSS1500;5'UTR;5'UTR	chr1:145440060-145440530	3
cg02423856	5.57962e-07	-0.435967	chr10	33795998	+	93717146		CTACTAAAACATATTACTTAAATTCAAATTTTACAACACTAACTAACTAC		II			NA	NA	NA	NA	NA	NA		OpenSea	ATTAATTTCAGTTTCACAGAAACTGAGGCCAGTGAGGTTAAGAAACTTCCTAAAATCACA[CG]CAGCTAGTTAGTGTTGCAAAATCTGAACCCAAGCAATATGTCTCAGTAGCATGTGCCCTC	CGCAGCTAGTTAGTGTTGCAAAATCTGAACCCAAGCAATATGTCTCAGTA					chr10:33795874-33795874												chr10:33795825-33796090	3
cg02229757	3.86984e-06	-0.434841	chr16	15685126	+	25661555		TATCCAACCCTATTTACTTTTAAATAAAAAAAACCTATTTAAATCCCTCC		II			NA	NA	NA	NA	NA	NA		OpenSea	TCATCATTCATCTCCCTCCCTCCCCACCACTGTAGCCCCAATTGTTCTTTCTCTTCCCAT[CG]GAGGGATTTAAACAGGTCTCTCCCATTTAAAAGCAAACAGGGCTGGACACGGTGGCTCAC	CGGAGGGATTTAAACAGGTCTCTCCCATTTAAAAGCAAACAGGGCTGGAC					chr16:15684514-15684514		TRUE		16:15684476-15685218	Promoter_Associated				C16orf45	ENST00000565857.1	3'UTR	chr16:15684420-15685155	3						TRUE
cg12442246	0.000586927	-0.434401	chr1	17004764	-	19788228	86609579	TCAACATAAAAAACAAATAAAAAACCATAACAAAATAAAAAACAACCACA	TCAACGTAAAAAACAAATAAAAAACCATAACGAAATAAAAAACAACCACG	I	T	Red	NA	NA	NA	NA	NA	NA	chr1:17006742-17007151	N_Shore	GCAGTATAATTTTCAGCGTAAAAGACAAGTAAAGAGCCATAGCGAAGTGAAAAACAACCA[CG]TGCAGTGGCCGGGAATTGAACCCGGGTCTCCCGCATGGGAGGCGAGAATTCTACCACTAA	TCAGCGTAAAAGACAAGTAAAGAGCCATAGCGAAGTGAAAAACAACCACG								1:16877351-16877422	1:17004520-17004908	Unclassified_Cell_type_specific							chr1:17004545-17004910	3						TRUE
cg18689998	3.96341e-06	-0.433132	chr5	55164885	-	64703274		TCAATAACAACTTCTAAATAATTACTATATACAACCAATAACTTATAAAC		II			NA	NA	NA	NA	NA	NA		OpenSea	AAAAAGTTTCCTCAATGACAGCTTCTGGGTGATTACTGTGTGCAGCCAGTGGCTTGTGGA[CG]GGATCTGGAGCTGCAGAGGGAGGGGAGGCATAGCCAGTGTTGACCTCCTCCTGGATTCCC	CAATGACAGCTTCTGGGTGATTACTGTGTGCAGCCAGTGGCTTGTGGACG	IL31RA;IL31RA;IL31RA;IL31RA;IL31RA;IL31RA;IL31RA	NM_001297572;NM_001242639;NM_001297570;NM_139017;NM_001242637;NM_001242638;NM_001242636	5'UTR;5'UTR;Body;Body;Body;Body;Body								IL31RA;IL31RA	ENST00000297015.3;ENST00000490985.1	5'UTR;5'UTR	IL31RA;IL31RA	ENST00000297015.3;ENST00000490985.1	5'UTR;5'UTR	chr5:55164700-55165035	3
cg24744168	3.77176e-06	-0.433057	chr11	33711967	-	85806234		AAAAATTAATCACTAACTACAAATAACAACCTACAAACTAAAATATCTAC		II			NA	NA	NA	NA	NA	NA		OpenSea	AGGTATAATAGAGAGATTAGTCACTGGCTACAGATGACAACCTACAGGCTAAAATGTCTA[CG]GGCAAGACAGCAAAGTTTCATGATTCAGAAACAAATCAGCAAAACTTCATGATTCAGAAG	GAGATTAGTCACTGGCTACAGATGACAACCTACAGGCTAAAATGTCTACG					chr11:33711808-33711808						RP4-541C22.5	ENST00000534431.1	3'UTR	RP4-541C22.5	ENST00000534431.1	3'UTR	chr11:33711640-33712630	3
cg07499182	9.16069e-06	-0.432827	chr13	33825496	-	43688879		ACTCTAAACCATTTTTAAACTACTAAAAAAAATATCTAAACCTTATACTC		II			NA	NA	NA	NA	NA	NA		OpenSea	AAGATTCTGTGGCTCTGAGCCATTTTTGGGCTGCTGAAGGAAGTATCTGGGCCTTATGCT[CG]CTGCATTGCCCCTCTTTCCAAGTGAATCACTTCATTAAAATGAAAGGTTTACTAAAACAG	CTCTGAGCCATTTTTGGGCTGCTGAAGGAAGTATCTGGGCCTTATGCTCG	STARD13	NM_178006	Body				TRUE				STARD13;RP11-81F11.3	ENST00000487412.1;ENST00000344312.4	3'UTR;3'UTR	STARD13;STARD13;RP11-81F11.3	ENST00000487412.1;ENST00000498019.1;ENST00000344312.4	3'UTR;3'UTR;3'UTR	chr13:33825325-33825815	3						TRUE
cg11524642	1.76497e-06	0.432633	chr7	1191861	+	84601218	86666210	ACCCAACAACTCAAATACTAATTCACCCAACTCATATAAACACAATTTCA	ACCCAACGACTCGAATACTAATTCACCCGACTCATATAAACGCAATTTCG	I	T	Red	NA	NA	NA	NA	NA	NA		OpenSea	CAGTTACACACAGCAACCTTTCCGTGTTCACCAACCAAGAGCTGCAGCACCCCACACAGA[CG]AAATTGCGTTCACATGAGCCGGGTGAACCAGTACCCGAGTCGCTGGGCCAGCCCGCCAGG	GCCCAGCGACTCGGGTACTGGTTCACCCGGCTCATGTGAACGCAATTTCG								7:1158291-1158443			ZFAND2A	ENST00000401903.1	3'UTR	ZFAND2A	ENST00000401903.1	3'UTR					chr7:1190687-1193358	6		TRUE
cg15956351	3.67155e-06	-0.432025	chr9	35845118	-	87700862		AAAACTCACTCTTATAACTAAAAACAAAATACATAACAACACACAATACC		II			NA	NA	rs77395154	0.043458	NA	NA	chr9:35846310-35846638	N_Shore	GGAAGTTGTATGAAACTCACTCTTGTGGCTGAGGACAGGATGCATGACAACACACAGTGC[CG]CTTTGATGAGAATTTATCTCAGAACTTCCCCTTTGGATGCTGTGATTCTCCAGAGACTCT	CGGCACTGTGTGTTGTCATGCATCCTGTCCTCAGCCACAAGAGTGAGTTT	TMEM8B;TMEM8B;TMEM8B	NM_016446;NM_001042590;NM_001042589	Body;Body;Body				TRUE		9:35844860-35845365	Unclassified_Cell_type_specific	TMEM8B	ENST00000473947.1	5'UTR	TMEM8B;TMEM8B	ENST00000473947.1;ENST00000490199.2	5'UTR;5'UTR	chr9:35844920-35845235	3
cg06865376	1.88837e-06	-0.431004	chr8	39976739	+	70776558		AAAAAATCTCTAAATAACTATATATTCATCCATTATTTAATACAAAAAAC		II			NA	NA	NA	NA	NA	NA		OpenSea	TCCAAAAGTCCCAGAGAGGGAAATACAGGATTTCCCCTGGCTGTCAGCACAGTGAGTCAG[CG]TCTCCTGCACTAAACAATGGATGAATACACAGCCACTTAGAGACCTTTCATCTTTATCCT	AAAGGTCTCTAAGTGGCTGTGTATTCATCCATTGTTTAGTGCAGGAGACG					chr8:39976615-39976615		TRUE				RP11-359E19.2	ENST00000521257.1	5'UTR	RP11-359E19.2	ENST00000521257.1	5'UTR	chr8:39976525-39976835	3
cg23397149	2.9127e-06	-0.430633	chr10	3510486	-	80664237		TAAAATTTATCTAATAATCCAAAACTACTTCTCCCCCACRATAAATCACC		II			rs77106916	0.014757	NA	NA	NA	NA		OpenSea	TTTGTGGAAGTTAGAATTTATCTGATGATCCAGAGCTGCTTCTCCCCCACGATAGGTCAC[CG]TGAATCGGAGTATTTTGTGGTTGGCCTTTTCAAACAGGCAAGCATTTGGTGGTTTGTCTT	CGGTGACCTATCGTGGGGGAGAAGCAGCTCTGGATCATCAGATAAATTCT	LOC105376360	NR_131187	Body		chr10:3510310-3510310		TRUE										chr10:3510320-3510755	3
cg18782604	0.000166782	-0.430625	chr6	100895050	+	87608595	17736942	ACTCTCTACAAAAATACAAATAACAACACAACCAAATTAAACAAAACTCA	ACTCTCTACGAAAATACGAATAACGACACGACCGAATTAAACAAAACTCG	I	A	Red	NA	NA	NA	NA	NA	NA	chr6:100895007-100895246	Island	CGATCTGCCTCCTCTTGGCGCAGCCAGCACTCGAGGGTCAAAATGGCATTCCCCGTGGCC[CG]AGCCTTGTCTAACCCGGCCGTGCCGCCACCCGCACTCTCGCAGAGAGCAGGGTCGCCTGG	GCTCTCTGCGAGAGTGCGGGTGGCGGCACGGCCGGGTTAGACAAGGCTCG	SIM1	NM_005068	Body				TRUE	6:101001729-101001967									chr6:100894080-100895730	3						TRUE
cg20341504	1.17359e-06	-0.430083	chr2	54900998	+	81718456	96798973	CCCAAACTCCAAAACACAAAATACCCCACCCTATAAAAAAAATCACTACA	CCCAAACTCCAAAACACAAAATACCCCACCCTATAAAAAAAATCGCTACG	I	A	Red	NA	NA	NA	NA	NA	NA		OpenSea	TTAGTGGTGTTTCCTGAAACTGGTTCTTTAAAGGGAAGGGGAATTTCCCTTACATAAGCC[CG]CAGCGACTTTCTCCACAGGGTGGGGCATCCTGTGTTCTGGAGTCTGGGCGCTGGGCGGGA	CCCAGACTCCAGAACACAGGATGCCCCACCCTGTGGAGAAAGTCGCTGCG					chr2:54900806-54900806			2:54754379-54754622									chr2:54900485-54901135	3						TRUE
cg10089626	1.99063e-06	0.427699	chr1	45969600	-	77699483	24678919	ACAACTACATAATTTAACAAATTCATTACAAATTATATTATAAATCTTCA	ACAACTACGTAATTTAACAAATTCATTACAAATTATATTATAAATCTTCG	I	A	Red	NA	NA	NA	NA	NA	NA	chr1:45965586-45966049	S_Shelf	GCAGAAACCTCCACAACTACGTGATTTAGCAAGTTCATTGCAGGTTATGTTATGGGTCTT[CG]GTTTGGGCTTCTTGTGACATCTCTTCTCCATGTTCAGTGTGTGAATGTGGGTGTAGACGG	ACAACTACGTGATTTAGCAAGTTCATTGCAGGTTATGTTATGGGTCTTCG	MMACHC	NM_015506	Body																					TRUE
cg04818040	2.24429e-06	-0.427547	chr1	113086792	-	32686105		CTACTAAACTAAAAACTATTCTAAAACTTCATTAAACCAAAAAATTAACC		II			NA	NA	rs146349648	0.0101	rs146349648	0.0101		OpenSea	TCAATAAATGTCTGCTAAACTGAGAGCTATTCTGGGACTTCATTAGGCCAGGAAGTTGAC[CG]CTTAGGGCTGGATACTAACCCAGGAATTTCTGATGTAATATCCTGCATTAGTAAGGGATG	CGGTCAACTTCCTGGCCTAATGAAGTCCCAGAATAGCTCTCAGTTTAGCA	ST7L;ST7L;ST7L;ST7L;ST7L	NM_001308264;NM_138728;NM_138727;NM_017744;NM_138729	Body;Body;Body;Body;Body		chr1:113086746-113086746						ST7L	ENST00000463235.1	3'UTR	ST7L;ST7L;ST7L;ST7L	ENST00000495109.1;ENST00000480988.1;ENST00000497457.1;ENST00000463235.1	3'UTR;3'UTR;3'UTR;3'UTR	chr1:113086685-113086930	3
cg20041670	6.7525e-06	-0.42655	chr3	39680881	-	45803930		AATATAACCTTTCTCTATAATAAATAAAAATATATTCATCAACTAATCTC		II			NA	NA	NA	NA	NA	NA		OpenSea	TTTTTCAGCTTAATGTGACCTTTCTCTGTAATGAATAAAAATATATTCATCAACTGATCT[CG]GTGAATTTTCTTTCTGATAACAAATGCCATGACTCTATGAAGAGACTTCCTCATTATCTT	ATGTGACCTTTCTCTGTAATGAATAAAAATATATTCATCAACTGATCTCG					chr3:39680809-39680809		TRUE												chr3:39680755-39681318	6	chr3:39679074-39682068	6
cg27592331	7.07961e-06	-0.426418	chr18	19756582	-	25620530	88766280	TAACAACAACATACTATAATAATAATAAATTTCAATCTTTAAAAACTCCA	TAACAACGACGTACTATAATAATAATAAATTTCAATCTTTAAAAACTCCG	I	A	Red	rs78709688	0.021286	NA	NA	NA	NA	chr18:19756794-19757080	N_Shore	CTTGCTCGGGTTTGGCAACGACGTACTGTAATGATGATGGATTTCAGTCTTTAAAAGCTC[CG]GGACAGCCTGAGAGTAGGGGTCAGGGGACTCAAGCCGACCTCCCCACCGCTCATCTCGGA	TGGCAACGACGTACTGTAATGATGATGGATTTCAGTCTTTAAAAGCTCCG	GATA6	NM_005257	Body			RDMR		18:18010470-18011291									chr18:19756480-19757355	3						TRUE
cg17153138	3.61407e-06	-0.425443	chr6	130005350	+	23732128		TACTAAAAAAACCACAAATATATAACCATTTATAATATTTCTTAACTATC		II			NA	NA	NA	NA	NA	NA		OpenSea	AGGCAGGCCAGCTGCAGGACTGCCAGTGACAGGAGGAAGTAGGAGAGGAAATGATGCATG[CG]ATAGCTAAGAAACACTATAAATGGCTACATATCTGTGGTTTCTCCAGCAAAAATGCATGT	GCTGGAGAAACCACAGATATGTAGCCATTTATAGTGTTTCTTAGCTATCG	ARHGAP18	NM_033515	Body		chr6:130005105-130005105				6:130005079-130005476	Unclassified	RP11-73O6.4	ENST00000563385.1	5'UTR	RP11-73O6.4	ENST00000563385.1	5'UTR	chr6:130005165-130005415	3						TRUE
cg22193385	6.56407e-06	-0.425029	chr12	52638005	-	75606442		CCCACAAATATCCTCCCCTTAAAACCCTATAAACCTATTTACAAAAAAAC		II			NA	NA	NA	NA	NA	NA	chr12:52639195-52639416	N_Shore	AGGGTGATTTACCCACAAATGTCCTCCCCTTGGAGCCCTGTGGGCCTGTTTACAGGAGGG[CG]GAGGCTGCCTTGGGGCACAGAGGCAGGGCCGTGAGTCACCCCATGAAGTGGGCCAGCTTC	CGCCCTCCTGTAAACAGGCCCACAGGGCTCCAAGGGGAGGACATTTGTGG	KRT7	NM_005556	Body			DMR	TRUE		12:52637831-52638358	Unclassified	KRT7	ENST00000552322.1	TSS200	KRT7;KRT7;KRT7;KRT7	ENST00000552183.1;ENST00000548657.1;ENST00000552322.1;ENST00000549127.1	5'UTR;TSS1500;TSS200;5'UTR	chr12:52637880-52638795	3						TRUE
cg16643088	1.9928e-06	-0.425009	chr3	39188743	+	21782915		AAAACAAAACCACCATACCAAAACCRTACRAACTATACRAACTATAAAAC		II			NA	NA	NA	NA	NA	NA	chr3:39186524-39186730	S_Shelf	ACAGCTTGCATCTGTGTGCCTGTGTGTGTGTGTGTGTGTGTGTGTATGTGTGTGTGTGTA[CG]CCCTACAGCCCGCACAGCCCGCACGGCCCTGGTATGGTGGCTCTGCTTCCTCCTCCTCCT	CGCCCTACAGCCCGCACAGCCCGCACGGCCCTGGTATGGTGGCTCTGCTT	CSRNP1	NM_033027	5'UTR				TRUE		3:39188649-39188860	Promoter_Associated	CSRNP1;CSRNP1	ENST00000273153.5;ENST00000514182.1	5'UTR;5'UTR	CSRNP1;CSRNP1	ENST00000273153.5;ENST00000514182.1	5'UTR;5'UTR	chr3:39188520-39189050	3						TRUE
cg05550145	2.33963e-06	-0.424006	chr10	73631213	+	83684233		TACCTAATTCATAAATCATCATTTACTCAAATAAACTTTCTACACCRAAC		II			NA	NA	NA	NA	NA	NA		OpenSea	CTCAAATGATCCACCTGCCTCGGCCTCCTGAAGTGCTGGGATTACAGGCGTGAACCACTG[CG]CCCGGTGTAGAAAGTTTATTTGAGCAAATGATGACTCATGAATCAGGCAGATCCAAACCA	CGCCCGGTGTAGAAAGTTTATTTGAGCAAATGATGACTCATGAATCAGGC																	chr10:73631160-73631375	3
cg20446334	9.3265e-06	0.423745	chr17	79010458	-	46706204	55656108	TTTCTAAAAACAAATATACAATCAACTAAATAAATCCTAAAACCACATCA	TTTCTAAAAACGAATATACGATCGACTAAATAAATCCTAAAACCACGTCG	I	A	Red	NA	NA	NA	NA	NA	NA	chr17:79008929-79009762	S_Shore	CAGTCTGGAAGGTTTCTGAAGGCGGGTGTGCGGTCGACTAGATGAGTCCTAAAGCCACGT[CG]GAGCCACTGGGAAACAGGATTCAGGGTGACCTGAGGAGTCGGCTTGGGAAAGGCACAGGC	TTTCTGAAGGCGGGTGTGCGGTCGACTAGATGAGTCCTAAAGCCACGTCG	BAIAP2;BAIAP2;BAIAP2;BAIAP2	NM_017450;NM_006340;NM_001144888;NM_017451	Body;Body;Body;Body					17:76624941-76625157			BAIAP2;BAIAP2	ENST00000392411.3;ENST00000573894.1	5'UTR;5'UTR	BAIAP2;BAIAP2;BAIAP2;BAIAP2;BAIAP2;BAIAP2	ENST00000575989.1;ENST00000571530.1;ENST00000576470.1;ENST00000392411.3;ENST00000570913.1;ENST00000573894.1	5'UTR;5'UTR;5'UTR;5'UTR;5'UTR;5'UTR	chr17:79010045-79010790	3						TRUE
cg14626325	1.78506e-05	-0.420223	chr10	33432425	-	75723244		TCATCCACCCCCTACAACAATAACTCATACTTATATATTAACATAAACTC		II			rs76059314	0.010417	NA	NA	NA	NA		OpenSea	ACAGAAGTTCATCATCCACCCCCTGCAGCAGTGACTCATACTTATGTGTTAACATGAGCT[CG]TGTGCTCTGCTTTCATGTTCTCAGGAGTCAGAAATGACTCTATAAGATGTGGCATTATTA	CGAGCTCATGTTAACACATAAGTATGAGTCACTGCTGCAGGGGGTGGATG					chr10:33432348-33432348		TRUE		10:33432146-33432576	Unclassified_Cell_type_specific							chr10:33432280-33432515	3
cg26282205	8.74267e-07	0.418227	chr10	75602367	+	42732244		AAACAACTCTAAAATAACTAAATACATAACCCTATCCTAAACATAATATC		II			NA	NA	NA	NA	NA	NA	chr10:75599260-75599488	S_Shelf	CCAAACAGACAGGCTATGAGCCCCAGCCCAGATCCTCTGCGCCTCCCACAGTCCTGGCAC[CG]ATACCATGCCCAGGACAGGGTCATGCACTCAGCCACCCCAGAGTTGCTCTGAAGATGAAA	AGCAACTCTGGGGTGGCTGAGTGCATGACCCTGTCCTGGGCATGGTATCG	CAMK2G;CAMK2G;CAMK2G;CAMK2G;CAMK2G	NM_172173;NM_172169;NM_172170;NM_001222;NM_172171	Body;Body;Body;Body;Body								RP11-574K11.8;CAMK2G	ENST00000446730.1;ENST00000472912.1	5'UTR;3'UTR	CAMK2G;RP11-574K11.8;CAMK2G;CAMK2G	ENST00000492020.1;ENST00000446730.1;ENST00000474131.1;ENST00000472912.1	3'UTR;5'UTR;TSS1500;3'UTR								TRUE
cg03130910	2.63154e-05	-0.417871	chr1	234908226	+	98723421	79772230	ATCAATAATTTTCAATATATCTATCATAAAAAAATATCATCAAAAACCCA	GTCGATAATTTTCGATATATCTATCATAAAAAAATATCATCAAAAACCCG	I	A	Red	NA	NA	NA	NA	NA	NA		OpenSea	CATTCTGCTCTCCCAGCACCGCATGGCTGAGGGTGGAAAAAAATAACATCTGAAACAGGC[CG]GGCTTTTGATGATACCTCCTTATGACAGACACATCGAAAACCACCGACGGTGAGTCACCC	GTCGGTGGTTTTCGATGTGTCTGTCATAAGGAGGTATCATCAAAAGCCCG					chr1:234908151-234908151	DMR	TRUE		1:234907976-234908830	Promoter_Associated							chr1:234908140-234908435	3						TRUE
cg15342214	7.39265e-06	-0.417477	chr1	22231571	+	95635565		ATTAACCATAATAAAAACTTTTCCTCTCACCCRTTAATAAATCAAAAATC		II			NA	NA	NA	NA	NA	NA		OpenSea	CCATGAGACACCACTAACAACCACGGCCGCTTCCTGAACCTGTCGGGTTAGGCCTTCCCA[CG]ACTCCTGACTCACCAACGGGTGAGAGGAAAAGCCCTTATCATGGCCAACCAGGTTCTATG	TTGGCCATGATAAGGGCTTTTCCTCTCACCCGTTGGTGAGTCAGGAGTCG	HSPG2;HSPG2	NM_005529;NM_001291860	Body;Body		chr1:22231370-22231370												chr1:22231400-22231710	3
cg14477780	3.9226e-06	0.417008	chr4	187088191	-	4659252	76733128	AACCATATATTAAATACCATACCTAACAATACAAAACAATCACATCTTCA	AACCGTATATTAAATACCATACCTAACGATACAAAACGATCGCGTCTTCG	I	A	Red	NA	NA	NA	NA	NA	NA		OpenSea	AGGCATCTACAAAACCGTGTGTTGAGTGCCATGCCTGACGGTACAGAACGATCGCGTCTT[CG]AGAAAGAACAGCCACCCTGGAACGGTTGTCAAGGCCCAGCACAACCCACACGTTCCGGGT	AACCGTGTGTTGAGTGCCATGCCTGACGGTACAGAACGATCGCGTCTTCG	FAM149A;FAM149A	NM_015398;NM_001006655	Body;Body					4:187325163-187325210						FAM149A;FAM149A;FAM149A	ENST00000514956.1;ENST00000502894.1;ENST00000515078.1	5'UTR;TSS200;5'UTR								TRUE
cg06885857	1.42051e-05	-0.416228	chr2	201994096	-	20630113		AATTTAATCAAACTATCTATCRTTAAACTTTTCCCACTTCCTTCTACTAC		II			NA	NA	NA	NA	NA	NA		OpenSea	TAAGTTTCCCTGATTTAGTCAGGCTGTCTGTCGTTGGGCTTTTCCCACTTCCTTCTACTA[CG]TACTTCTTCCCTATTCCTCCTACTGAGGCCATTAAACCCTTAGTTGTAATTTTCCCTGAA	ATTTAGTCAGGCTGTCTGTCGTTGGGCTTTTCCCACTTCCTTCTACTACG	CFLAR;CFLAR;CFLAR;CFLAR;CFLAR;CFLAR;CFLAR;CFLAR	NM_001127183;NM_001308042;NM_001308043;NM_001202516;NM_003879;NM_001127184;NM_001202517;NM_001202519	5'UTR;TSS1500;5'UTR;5'UTR;5'UTR;5'UTR;5'UTR;5'UTR								CFLAR;CFLAR;CFLAR;CFLAR;CFLAR;CFLAR;CFLAR;CFLAR;CFLAR;CFLAR	ENST00000423241.2;ENST00000457277.1;ENST00000440180.1;ENST00000309955.2;ENST00000443227.1;ENST00000341222.6;ENST00000343375.6;ENST00000341582.6;ENST00000342795.5;ENST00000395148.2	5'UTR;TSS1500;TSS200;5'UTR;5'UTR;5'UTR;5'UTR;5'UTR;5'UTR;5'UTR	CFLAR;CFLAR;CFLAR;CFLAR;CFLAR;CFLAR;CFLAR;CFLAR;CFLAR;CFLAR;CFLAR;CFLAR;CFLAR;CFLAR;CFLAR;CFLAR;CFLAR;CFLAR	ENST00000423241.2;ENST00000439154.2;ENST00000425030.1;ENST00000461820.1;ENST00000457277.1;ENST00000461422.1;ENST00000440180.1;ENST00000417748.1;ENST00000417748.1;ENST00000309955.2;ENST00000443227.1;ENST00000341222.6;ENST00000343375.6;ENST00000341582.6;ENST00000342795.5;ENST00000395148.2;ENST00000441224.1;ENST00000433445.1	5'UTR;5'UTR;5'UTR;TSS1500;TSS1500;TSS1500;TSS200;1stExon;5'UTR;5'UTR;5'UTR;5'UTR;5'UTR;5'UTR;5'UTR;5'UTR;5'UTR;5'UTR	chr2:201993565-201994270	3
cg26348348	4.33697e-05	-0.414559	chr2	133428993	+	43786937	21663833	AAACCAACTCTACTAAAAAAATACAAAAATAAATAATCAACATCCCAACA	AAACCAACTCTACTAAAAAAATACAAAAATAAATAATCAACGTCCCGACG	I	T	Red	NA	NA	NA	NA	NA	NA	chr2:133426652-133428870	S_Shore	TAAGCTTTAGCTCCTCTTCACCCTTTTCTCCCCCGGCCACTTCTGGGGGCAGCTCTCTCA[CG]CCGGGACGCTGATCATTTATTTCTGCATCCTCCCAGCAGAGCTGGTCTGTAAAGGGGCTT	CGCCGGGACGCTGATCATTTATTTCTGCATCCTCCCAGCAGAGCTGGTCT	LYPD1;LYPD1;LYPD1	NM_001077427;NM_001077427;NM_144586	1stExon;5'UTR;TSS1500								LYPD1;LYPD1;LYPD1;LYPD1	ENST00000345008.6;ENST00000409034.3;ENST00000397463.2;ENST00000345008.6	5'UTR;TSS1500;TSS1500;1stExon	LYPD1;LYPD1;LYPD1;LYPD1;LYPD1	ENST00000345008.6;ENST00000409034.3;ENST00000449209.1;ENST00000397463.2;ENST00000345008.6	5'UTR;TSS1500;TSS1500;TSS1500;1stExon			chr2:133426576-133429636	6	chr2:133425887-133429760	6		TRUE
cg06680852	1.60875e-06	-0.413985	chr10	22722951	+	8797384		AATCACATTCTTTTAAATAACATCATCAATAATAACAAATCTTCCTCCTC		II			NA	NA	NA	NA	NA	NA	chr10:22725491-22726764	N_Shelf	TGATGTTACTAAACTCAGTGTGGTTTCAAATGACTTGAGTATTTCTAAAAATCTGCTCTC[CG]AGGAGGAAGATTTGCTATCACTGATGATGTCATTTAAAAGAATGTGACTCAGACTCTTGT	GTCACATTCTTTTAAATGACATCATCAGTGATAGCAAATCTTCCTCCTCG					chr10:22722910-22722910									SPAG6	ENST00000487973.1	5'UTR	chr10:22722845-22723195	3						TRUE
cg07715621	0.000229854	0.412756	chr9	128716058	+	8794540		TTAACTTCTCTATATAAACACAACATAAAAACCCCTCATACTAAATATAC		II			NA	NA	rs183006401	0.0119	rs183006401	0.0119		OpenSea	TGTGACACATGGAAGTTGTTACCCGAATGAGTCCTGTTTTTAGCCCAAAAAAAGTCTTTA[CG]CATACCCAGTATGAGGGGTTCCCATGCTGTGCTCACATAGAGAAGTTAAAATGTAACCAG	CGCATACCCAGTATGAGGGGTTCCCATGCTGTGCTCACATAGAGAAGTTA	PBX3;PBX3;PBX3;PBX3	NR_024123;NR_024122;NM_006195;NM_001134778	Body;Body;Body;Body								PBX3	ENST00000492314.2	5'UTR	PBX3;PBX3;PBX3	ENST00000492314.2;ENST00000373492.2;ENST00000373482.2	5'UTR;3'UTR;3'UTR	chr9:128715985-128716355	3
cg05887508	6.69892e-07	-0.41269	chr19	46047249	-	35618131		TTAACCCAAAAAAATTCCTATTACTAACAATACAAAATCATTTTACAACC		II			NA	NA	NA	NA	NA	NA		OpenSea	TTCTGCTTCAGTTAGCCCAGGAAGGTTCCTGTTGCTGGCAATGCAGAGTCATTTTGCAAC[CG]TTCACTCTGTGCTAAGCAACTTCCTAAGTGTTTTGCATGTATTAATTGATTCACTTTCAT	CGGTTGCAAAATGACTCTGCATTGCCAGCAACAGGAACCTTCCTGGGCTA	OPA3	NM_001017989	Body														chr19:46047085-46047615	3
cg08304084	2.5442e-05	0.412558	chr16	51171082	-	58724940	46646969	CAATCTCCTTACTATCCTCCACAAAACAAATAAAACAAAAATTAATTCCA	CGATCTCCTTACTATCCTCCACGAAACGAATAAAACGAAAATTAATTCCG	I	T	Red	NA	NA	NA	NA	NA	NA	chr16:51168266-51169110	S_Shore	TTTAACTCGTGACGATCTCCTTGCTGTCCTCCACGAAGCGGGTGAAGCGGAAGTTGGTTC[CG]TTCTCACTGCTTGCCATTTTCTCCAGGCCGGCCAGGGGAGCATTGGGCTCTGAGTTCTGG	CGGAACCAACTTCCGCTTCACCCGCTTCGTGGAGGACAGCAAGGAGATCG	SALL1;SALL1	NM_002968;NM_001127892	Body;Body					16:49728515-49728780			SALL1	ENST00000566102.1	3'UTR	SALL1	ENST00000566102.1	3'UTR	chr16:51170985-51171395	3						TRUE
cg06757995	2.71826e-07	-0.412464	chr2	202296920	-	61638542		TCTTCTTTCAACCTAAAAAAAAATTTACTTCCTACCTTCTAATAAATAAC		II			NA	NA	NA	NA	NA	NA		OpenSea	GCTTGATAGCATCTTCTTTCAACCTAAGAAAGAATTTACTTCCTGCCTTCTGATGAGTGA[CG]TTAGCTTAGTGTGATTAATCATTCTCTTCCTGTCTCTTGGATGCATGAATAAACCAAAAG	CGTCACTCATCAGAAGGCAGGAAGTAAATTCTTTCTTAGGTTGAAAGAAG	TRAK2	NM_015049	5'UTR		chr2:202296875-202296875				2:202296652-202297214	Unclassified_Cell_type_specific	TRAK2;TRAK2;TRAK2;TRAK2	ENST00000542292.1;ENST00000451703.1;ENST00000430254.1;ENST00000332624.3	5'UTR;3'UTR;5'UTR;5'UTR	TRAK2;TRAK2;TRAK2;TRAK2;TRAK2	ENST00000542292.1;ENST00000451703.1;ENST00000440597.1;ENST00000430254.1;ENST00000332624.3	5'UTR;3'UTR;5'UTR;5'UTR;5'UTR	chr2:202296800-202297235	3
cg06991163	1.46253e-05	-0.412091	chr12	94179208	-	85638361		CTTAAATCACCCACTAATATATATAACCTATAAATCACTCACTAATATAC		II			NA	NA	NA	NA	NA	NA		OpenSea	AAGGGTAGTGGCTTGAGTCACCCACTGGTATGTGTGACCTATGAGTCACTCACTGGTATG[CG]TCTTCCCGATCCCCTGGCCTATGGGTTAGAAGTCAAAGATGCTCCACTGGGGCTTCCTTT	CGCATACCAGTGAGTGACTCATAGGTCACACATACCAGTGGGTGACTCAA	CRADD	NM_003805	Body		chr12:94179016-94179016		TRUE							CRADD	ENST00000549615.1	5'UTR	chr12:94179060-94179795	3
cg17899718	1.50696e-06	-0.412035	chr22	22171121	+	91778234		AAATTCTTAACAAACRTAACTTAAATTCACCAAAACTCTATCTTCATTTC		II			NA	NA	NA	NA	NA	NA		OpenSea	ATGAACAAGTCATGCTAAACTAGCTTTATTTCCTGTTTTGATAGGGTTACCACAACAACA[CG]AAATGAAGACAGAGTTCTGGTGAATTCAAGCCACGCTTGTCAAGAACTTCCCATTTGTGA	AGTTCTTGACAAGCGTGGCTTGAATTCACCAGAACTCTGTCTTCATTTCG	MAPK1;MAPK1	NM_002745;NM_138957	Body;Body		chr22:22170870-22170870				22:22170835-22171897	Promoter_Associated							chr22:22170985-22171210	3
cg18352576	3.20649e-06	-0.412012	chr1	235116658	+	85617473		TACAACATCAACTTTTCCRAATATCAATCACTAATTTATCCCTTAAAAAC		II			NA	NA	NA	NA	NA	NA		OpenSea	ACTCACTGAATCACGCATCCACTTCCTCCTACCCACAGCCGCTCAGCCAAGACCAGCAGC[CG]CTTCCAAGGGACAAATTAGTGACTGACACTCGGAAAAGTTGATGCTGTAAAGGAGAGCAA	ACAGCATCAACTTTTCCGAGTGTCAGTCACTAATTTGTCCCTTGGAAGCG									1:235116297-235116874	Promoter_Associated	RP11-443B7.3	ENST00000549744.1	TSS200	RP11-443B7.3	ENST00000549744.1	TSS200	chr1:235116500-235117095	3
cg09255157	0.00453451	0.411978	chr4	106553472	+	10629165		AACAAAATCTAAATCTTATTTACTTTTATATACTTAACCCCCAAAACTAC		II			NA	NA	NA	NA	NA	NA		OpenSea	TGGAAAAGAATTCAAGTCACCAAATCTTAAGCATTTATTTAGTGTTTGTGCTGTGTCAAG[CG]TAGTTCTGGGGGCTAAGTATACAAAAGTAAATAAGACTTAGATTCTGCCCTAAGGAACTC	GCAGAATCTAAGTCTTATTTACTTTTGTATACTTAGCCCCCAGAACTACG	ARHGEF38	NM_001242729	Body						4:106553245-106553485	Unclassified_Cell_type_specific	ARHGEF38	ENST00000508036.2	TSS1500	ARHGEF38;ARHGEF38	ENST00000508036.2;ENST00000506828.1	TSS1500;5'UTR					chr4:106552545-106554840	6
cg03164498	2.26251e-06	-0.411349	chr20	48316053	+	17659114		AAATCTAATACTACCTACAATTTCAAACACCCACTAAAAAATTTCAAAAC		II			NA	NA	NA	NA	NA	NA		OpenSea	TGATTAATCTGAAACTGTGCTATGAATCATACAGCAGTCCTCCCTTATCTTCAAGGGATA[CG]TTCTGAAATTCCCCAGTGGGTGCCTGAAACTGCAGGTAGTACCAGATCTAAATACATTGC	CGTTCTGAAATTCCCCAGTGGGTGCCTGAAACTGCAGGTAGTACCAGATC	B4GALT5	NM_004776	Body		chr20:48315836-48315836												chr20:48315865-48316190	3
cg17266282	3.93645e-06	-0.4112	chr6	112294532	-	4723230	7647898	TTACCCAACAAAAATATTCTCAAAAATATTATTACAATAACTCACTTACA	TTACCCAACAAAAATATTCTCGAAAATATTATTACGATAACTCGCTTACG	I	A	Red	NA	NA	NA	NA	NA	NA		OpenSea	TATGCTTTCTTATTACCCAACAAGAATGTTCTCGGGAGTGTTGTTGCGATGACTCGCTTG[CG]AGTGATCTGACGGAAGGAAGGGCGGCTGAGGAGGAGAGGAGGAGGGAGCAGAGCTTGCCT	CGCAAGCGAGTCATCGCAACAACACTCCCGAGAACATTCTTGTTGGGTAA					chr6:112294288-112294288		TRUE		6:112294275-112294767	Unclassified_Cell_type_specific							chr6:112294325-112294895	3						TRUE
cg01973676	4.03252e-06	-0.409488	chr7	101596404	-	3804378	9740135	AAAAAACTAAAAAAATCAAATCAACCCACTAAAATTCCTAATTCTCTACA	AAAAAACTAAAAAAATCGAATCAACCCGCTAAAATTCCTAATTCTCTACG	I	A	Red	NA	NA	NA	NA	NA	NA		OpenSea	CCTCACGTGTGAGGGGAACTGGGGAAGTCGAGTCAGCCCGCTGGGGTTCCTGATTCTCTG[CG]GTTCTGGGAAGAGCTTGCAGTGGAAGGCCTCCCAGCCATTTCCTCTTCTCCCCCAACTGT	CGCAGAGAATCAGGAACCCCAGCGGGCTGACTCGACTTCCCCAGTTCCCC	CUX1;CUX1;CUX1	NM_181500;NM_181552;NM_001913	Body;Body;Body		chr7:101596326-101596326		TRUE	7:101382986-101383125			CUX1	ENST00000558469.1	5'UTR	CUX1;CUX1	ENST00000497815.1;ENST00000558469.1	5'UTR;5'UTR	chr7:101596305-101596590	3						TRUE
cg19453938	2.13365e-06	-0.409147	chr7	73265946	-	70798836		CAAAATACAAACAATATCTAAAACTCTAATTAACCTACAAAATCATCAAC		II			NA	NA	NA	NA	NA	NA	chr7:73269934-73270232	N_Shelf	CACTACTGAATCAGGGTACAGGCAGTGTCTGAGACTCTGGTTAGCCTACAGAGTCATCAA[CG]CACGTGTGCTGTAGACTTTTTTGTTTTTGCAAATGAGGGTGAGATCATATCTCACTGTGG	AGGGTACAGGCAGTGTCTGAGACTCTGGTTAGCCTACAGAGTCATCAACG					chr7:73265870-73265870				7:73265871-73266122	Unclassified							chr7:73265825-73266295	3						TRUE
cg03771456	3.00466e-06	0.407958	chr16	30453862	-	67642593	59663103	ATCACCCAAACTAAACTACAATATTTACACACTACAACCTCTACCTTACA	GTCGCCCAAACTAAACTACAATATTTACACACTACAACCTCTACCTTACG	I	A	Red	NA	NA	NA	NA	NA	NA	chr16:30456730-30457071	N_Shelf	GGTTTCACTCCCGTCGCCCAGGCTGGACTGCAGTGTTTGCACACTGCAACCTCTGCCTTG[CG]GGTTCAAGGTTCTCCCACCTCAGCCTCCCGAGTAGCTGGGACTACAGGGGCACGCCATCA	GTCGCCCAGGCTGGACTGCAGTGTTTGCACACTGCAACCTCTGCCTTGCG																					chr16:30453387-30457939	6		TRUE
cg02919564	3.5573e-05	-0.407877	chr6	47210376	+	97799234	82786124	AATATCAACAACCTAAACAACCTACAAACACCCATACCAATAACAAAACA	AATATCAACAACCTAAACAACCTACAAACACCCGTACCGATAACGAAACG	I	A	Red	NA	NA	NA	NA	NA	NA		OpenSea	AGCTGCCAAAGCTGGTAAGAACCAGCTGGCTCCGGAGGGAGGGAAAAGGGGGGGCAGCCC[CG]CCCCGCTACCGGCACGGGTGTCTGCAGGCTGTCCAGGCTGCTGACATCAACGGTAGTGGT	CGCCCCGCTACCGGCACGGGTGTCTGCAGGCTGTCCAGGCTGCTGACATC	TNFRSF21	NM_014452	Body				TRUE		6:47210252-47210611	Unclassified_Cell_type_specific							chr6:47210185-47210610	3						TRUE
cg16805138	3.69699e-06	-0.407761	chr4	10108355	+	11765829		TAAAATATCTCAACCCCCACCRCTAACCCAATTATATTTAAAATACAAAC		II			NA	NA	NA	NA	NA	NA		OpenSea	GCTGTGTGTAAAAACCCCAAAGGGCAACAGAATCCTGCCAGCTGATGAATCACTCACTCT[CG]TTTGTATTCTAAATACAACTGGGTCAGCGGTGGGGGCTGAGATACTCCAAACTGCAGATA	GGAGTATCTCAGCCCCCACCGCTGACCCAGTTGTATTTAGAATACAAACG	WDR1;WDR1	NM_005112;NM_017491	Body;Body						4:10108148-10108689	Promoter_Associated_Cell_type_specific				WDR1;WDR1;WDR1;WDR1	ENST00000264785.7;ENST00000505851.1;ENST00000514319.1;ENST00000515018.1	TSS200;3'UTR;3'UTR;TSS1500	chr4:10108025-10108575	3
cg13166992	1.31396e-05	-0.406577	chr5	130715497	+	63667229		AATACACTCTACTCTAATACRTATTAACAATTATCRTTAACAAAATCACC		II			NA	NA	NA	NA	NA	NA		OpenSea	TATTCAGATGGTTGACGGTCTTAACAAAGTTTCCTATAAAGAATTTGTTTCCAGGAAACA[CG]GTGACTCTGCTAACGACAACTGTTAATACGTATCAGAGCAGAGTGCACCATTTCCTGTTT	CGGTGACTCTGCTAACGACAACTGTTAATACGTATCAGAGCAGAGTGCAC	CDC42SE2;CDC42SE2	NM_001038702;NM_020240	Body;Body		chr5:130715394-130715394	DMR					CDC42SE2	ENST00000503291.1	5'UTR	CDC42SE2	ENST00000503291.1	5'UTR	chr5:130715280-130715650	3
cg09158015	0.000502166	-0.406113	chr1	17004834	+	51611170		TTTATAATTACTCTTTTCTATTATCCTCCAAAAAATAATTCCAAAAAAAC		II			NA	NA	rs28519456	0.035224	rs28519456	0.035224	chr1:17006742-17007151	N_Shore	CCGGGAATTGAACCCGGGTCTCCCGCATGGGAGGCGAGAATTCTACCACTAAACCACCAA[CG]CCTCTCTGGAACTACCCCCTGGAGGATAACAGAAAAGAGTAACCACAAAGATTTAGAAAC	CGCCTCTCTGGAACTACCCCCTGGAGGATAACAGAAAAGAGTAACCACAA						DMR		1:16877351-16877422	1:17004520-17004908	Unclassified_Cell_type_specific							chr1:17004545-17004910	3						TRUE
cg13454226	1.50363e-06	-0.405303	chr10	3823758	-	52672215		AAAAAAATAAAAATTTATCTACCCTAACCACATCCTATACAACCAAACCC		II			NA	NA	NA	NA	NA	NA	chr10:3823789-3824017	N_Shore	GGAAAACATCTGAGGAAGTGAGGATTTGTCTGCCCTGACCACATCCTGTGCAGCCAGGCC[CG]GCTCCCTCCAGGGCTGGTGCAATGCAGTGGCGCCCACCAGCGGCCGCCCTCCGGGGCCCG	CGGGCCTGGCTGCACAGGATGTGGTCAGGGCAGACAAATCCTCACTTCCT	KLF6;KLF6;KLF6;KLF6	NR_027653;NM_001160124;NM_001160125;NM_001300	Body;Body;Body;Body						10:3823604-3824453	Promoter_Associated	KLF6	ENST00000173785.4	3'UTR	KLF6;KLF6;KLF6	ENST00000173785.4;ENST00000461124.1;ENST00000492125.1	3'UTR;TSS1500;TSS1500	chr10:3823600-3824035	3						TRUE
cg02155295	7.73178e-06	-0.405285	chr10	116539621	-	31644164		ACTACACTAAATATCCTTAAACATATCTCTTCACATTCATACAACTATAC		II			rs114728508	0.018245	NA	NA	NA	NA		OpenSea	TTACAAACCAGGCTGCACTGAGTATCCTTGAACATGTCTCTTCACATTCATGCAACTATA[CG]TCTAGGAAAGATCCTCAGAAATAAAATTGTTGGGATGAAGTTTGTGTTGACTTTTTTTTT	CTGCACTGAGTATCCTTGAACATGTCTCTTCACATTCATGCAACTATACG	LOC101927692	NR_120628	Body				TRUE				RP11-106M7.1	ENST00000436932.1	5'UTR	RP11-106M7.1	ENST00000436932.1	5'UTR	chr10:116539580-116540330	3
cg14675598	3.90113e-06	-0.405022	chr10	6281328	-	64746233		TACTTAATTTTACTCAACCATAACTAAAATAAACCAAATCTATTAAACTC		II			NA	NA	NA	NA	NA	NA		OpenSea	CTTAAGGACGCTGCTTGATTTTGCTCAGCCATAACTGAGATAAACCAGGTCTGTTAGACT[CG]CAGATGAGTCACATCACAGCCTAAGGGCTCCACAGACTGCCAGGATGCTCCTGCATGAGT	GCTTGATTTTGCTCAGCCATAACTGAGATAAACCAGGTCTGTTAGACTCG					chr10:6281305-6281305				10:6281097-6281453	Unclassified							chr10:6281245-6281495	3
cg04456219	1.95483e-05	-0.404413	chr7	17274337	+	95675414		CTAAAATATCCACTCAAAATCAACAAACACTACACAAATAAAAAACAATC		II			NA	NA	NA	NA	NA	NA		OpenSea	AACTGAGTCATCGGTGAATCATCTGAGGATTTCTGTTTCCAATCCTTGGAAATAATTTAC[CG]ATTGTTTTTTATTTGTGCAGTGTTTGCTGACTCTGAGTGGACACCTCAGAAACTGTAACA	TGAGGTGTCCACTCAGAGTCAGCAAACACTGCACAAATAAAAAACAATCG					chr7:17273276-17273276	DMR			7:17273827-17274485	Unclassified_Cell_type_specific							chr7:17273725-17274750	3						TRUE
cg18110553	5.5328e-07	0.404385	chr14	55169922	-	78661411		AAAATACTACTATATACTATAACCTAATAAAAATACCATAAACTTCTCTC		II			NA	NA	NA	NA	NA	NA		OpenSea	TTTGCTAACTGAGAATGCTGCTGTGTGCTGTGGCCTGGTGAGAATGCCATGGACTTCTCT[CG]CTCAGTCCAACACCTTAGGAGAGGTGGGTCAGGAACTGCTTTGTGCGTGGGGAGAGCGGA	GAATGCTGCTGTGTGCTGTGGCCTGGTGAGAATGCCATGGACTTCTCTCG	SAMD4A;SAMD4A	NM_001161576;NM_015589	Body;Body				TRUE				SAMD4A	ENST00000555112.1	5'UTR	SAMD4A;SAMD4A	ENST00000555112.1;ENST00000557013.1	5'UTR;5'UTR								TRUE
cg10261864	1.49363e-05	-0.40347	chr1	223901366	+	65658199		TCTCACAACAAAAATCTAAAAATTAAACTTCAAAACAAACTTTCCTAAAC		II			NA	NA	NA	NA	NA	NA	chr1:223899990-223900823	S_Shore	TCTTGGGGAACCCCTGAGGCTCCTCCTCCTTTGGGACACTTCCCCAGGCTTCCCCTACCA[CG]CCTAGGAAAGCCTGCCCTGAAGTCCAACTTCTAGATTCCTGTTGTGAGAACAAGGCTTCC	CGCCTAGGAAAGCCTGCCCTGAAGTCCAACTTCTAGATTCCTGTTGTGAG	CAPN2;CAPN2	NM_001146068;NM_001748	Body;Body		chr1:223901276-223901276	RDMR			1:223901298-223902064	Unclassified							chr1:223901225-223902195	3
cg14020652	1.27883e-06	-0.403412	chr9	38339335	+	45691876		AATAAAAATCTCTATAACAAAAAATAACTTCCTAAAATACTAACTCTATC		II			NA	NA	NA	NA	NA	NA		OpenSea	CTGTGGTTGAAAGAGGCTGTCTGACATCACTGTTTAGGACAAGGGAACTGGACCCGTGAA[CG]ACAGAGCCAGCATTTCAGGAAGTTACTTTCTGCCACAGAGACCTCTACTTCCAAGGCAGG	CGACAGAGCCAGCATTTCAGGAAGTTACTTTCTGCCACAGAGACCTCTAC							TRUE										chr9:38339065-38339435	3						TRUE
cg09228833	1.24596e-06	-0.403292	chr20	52199778	+	86677196		AAAAATAAAACAATTAAATTAAATACCTTCTCTACTACRTAAAAAAAACC		II			NA	NA	NA	NA	NA	NA	chr20:52198058-52198400	S_Shore	AAAAACAGAAACGGTTAGCTACACTCAGAGCGAAGAGAAGGCTGGTGTGGGTGAGTCATA[CG]GTCTTTTCCACGCAGCAGAGAAGGTACCTAATTCAATTGCTTCACTTTTAACTAATATAT	CGGTCTTTTCCACGCAGCAGAGAAGGTACCTAATTCAATTGCTTCACTTT	ZNF217	NM_006526	TSS200						20:52199667-52199861	Promoter_Associated_Cell_type_specific	ZNF217;ZNF217;ZNF217;ZNF217	ENST00000302342.3;ENST00000395971.2;ENST00000371471.2;ENST00000540425.1	TSS200;5'UTR;5'UTR;3'UTR	ZNF217;ZNF217;ZNF217;ZNF217;ZNF217	ENST00000302342.3;ENST00000395971.2;ENST00000371471.2;ENST00000431687.1;ENST00000540425.1	TSS200;5'UTR;5'UTR;5'UTR;3'UTR	chr20:52199565-52199830	3						TRUE
cg19579005	3.54916e-06	-0.403134	chr6	30782272	-	19800859	91783944	AATAAATCACCAATAAAAATCAACTTAATAAAACTTTTAAAAAAACAACA	AATAAATCACCGATAAAAATCGACTTAATAAAACTTTTAAAAAAACAACG	I	A	Red	rs75666334	0.016526	NA	NA	NA	NA		OpenSea	ACATGACTGGGTAATGAGTCACCGGTAGAAGTCGGCTTGATGGGGCTTTTAGGGAAACAA[CG]GCTTTCCTGTTTTTGTTTTTCTTCTTCTTCTTTTTAAATTTTCTCCTGCTACCCCTCCCC	AATGAGTCACCGGTAGAAGTCGGCTTGATGGGGCTTTTAGGGAAACAACG							TRUE		6:30781901-30782710	Unclassified_Cell_type_specific	LINC00243	ENST00000399196.1	3'UTR	LINC00243;LINC00243	ENST00000419357.1;ENST00000399196.1	3'UTR;3'UTR	chr6:30782065-30782590	3						TRUE
cg11228682	2.58033e-06	-0.402558	chr6	16320530	+	89708264		CTCCTCCCRACTATCCTAACRTAAATATAAATATACCTATATATATACTC		II			NA	NA	NA	NA	NA	NA		OpenSea	GAATGAAAGGAAAGCCATCGGTAGACAGCCAGTAAGTACATCATGATAACAACTGCTGTA[CG]AGCACACACACAGGCACACTCACACCCACGCCAGGACAGTCGGGAGGAGGAAATGGCACT	CGAGCACACACACAGGCACACTCACACCCACGCCAGGACAGTCGGGAGGA	ATXN1;ATXN1	NM_001128164;NM_000332	Body;Body			DMR	TRUE		6:16320011-16320972	Promoter_Associated							chr6:16320100-16320575	3						TRUE
cg24314564	3.91536e-06	-0.402367	chr3	188668940	+	59639970		AAAACTCTAAAAACCTCAACCCCCTCCTATATAATAAAAATAACAAATAC		II			NA	NA	NA	NA	NA	NA	chr3:188665275-188665552	S_Shelf	GAATCATATGCCCTTTCTCAGCACTGGGTCTCACTTCCTTCATCTCCCCTATAAAATGGG[CG]TATTTGCCATTCCTACCACACAGGAGGGGGCTGAGGCTTTCAGAGTCCTTGCTAATTACA	GGACTCTGAAAGCCTCAGCCCCCTCCTGTGTGGTAGGAATGGCAAATACG											TPRG1	ENST00000433971.1	5'UTR	TPRG1	ENST00000433971.1	5'UTR	chr3:188668720-188668950	3						TRUE
cg01006609	6.00371e-07	0.402325	chr17	3377234	+	25704911	71769538	TTTTTATTAATTCTCAACAAACTAATAATATACAAAATAAAACCCTTTCA	TTTTTATTAATTCTCAACGAACTAATAATATACGAAATAAAACCCTTTCG	I	A	Red	NA	NA	NA	NA	NA	NA	chr17:3375006-3375237	S_Shore	TACTCTTTTAAGTACTTCAGAATATTATATATTCAACTTAATAATGAGATAGTGACAATT[CG]AAAGGGTTTCACTTCGTATACTATCAGTTCGCTGAGAACTAATAAAAAAGTGTGGTTTTT	CGAAAGGGTTTCACTTCGTATACTATCAGTTCGCTGAGAACTAATAAAAA	ASPA	NM_001128085	TSS200								ASPA;SPATA22	ENST00000456349.2;ENST00000541913.1	TSS200;5'UTR	ASPA;ASPA;RP11-147K16.2;SPATA22	ENST00000577034.1;ENST00000456349.2;ENST00000570318.1;ENST00000541913.1	5'UTR;TSS200;5'UTR;5'UTR					chr17:3377182-3378249	6
cg20727187	3.17015e-06	-0.402236	chr21	43648287	+	24656163		CTAAACACACAAAATTACTATAAAACAAATCTCTATCTAATAACCACCCC		II			NA	NA	NA	NA	NA	NA		OpenSea	GGTAATGGCTTGTAGTGAGGGAGGAGCCCCAACTGTCCATTCTTAGGAGCGCAGCCCGGG[CG]GGGTGGCCACCAGATAGAGACTTGCCCTACAGTAACCTTGTGTGCTCAGGCAGGGGAAGA	TGAGCACACAAGGTTACTGTAGGGCAAGTCTCTATCTGGTGGCCACCCCG	ABCG1;ABCG1;ABCG1;ABCG1;ABCG1;ABCG1	NM_207627;NM_207629;NM_004915;NM_016818;NM_207174;NM_207628	Body;Body;Body;Body;Body;Body		chr21:43647963-43647963		TRUE		21:43648098-43648815	Promoter_Associated	ABCG1	ENST00000462050.1	5'UTR	ABCG1;TMPRSS3	ENST00000462050.1;ENST00000553129.1	5'UTR;3'UTR	chr21:43648160-43648510	3
cg07904452	1.92359e-06	-0.401915	chr6	22892738	-	30764534		ATATATAATATAATTCAAATATTCCCCCAAACCTACTTTTAATATCCAAC		II			NA	NA	NA	NA	NA	NA		OpenSea	TACAGTCGGCTGTGTATGATGTGATTCAAATATTCCCCCAGGCCTGCTTTTAATGTCCAA[CG]AAAAAAATAGTTTCCTTACTTTGTACTTAATTTTTTTTTTCTACCTAATGGCTCTGCTTA	CGTTGGACATTAAAAGCAGGCCTGGGGGAATATTTGAATCACATCATACA					chr6:22892698-22892698		TRUE										chr6:22892720-22893015	3						TRUE
cg04658353	7.30124e-06	-0.40098	chr11	12864212	-	86695268		ATACAAATTCAAAACCACTAATTTTTATCTAACAAACATATCTAAAAACC		II			rs16924744	0.028343	NA	NA	NA	NA		OpenSea	AAATTGCTTGTATGCAGGTTCAGAACCACTGATTTTTATCTGGCAAGCATGTCTGAAGGC[CG]TTTCCTTTTTTTCATGCTTAAATCGTGTTTATGCCTGCCTGCCTTGTCCAATAAGTGAAT	CGGCCTTCAGACATGCTTGCCAGATAAAAATCAGTGGTTCTGAACCTGCA	TEAD1	NM_021961	Body				TRUE							TEAD1	ENST00000525312.1	5'UTR			chr11:12863605-12864262	3	chr11:12863328-12865038	6
cg15940161	1.48633e-06	-0.400743	chr15	64828667	-	59775231		AAATCACCCACTACTAACCTTTCATCTTTTACTTAAATCAACTAAAATTC		II			NA	NA	NA	NA	NA	NA		OpenSea	GGGAATTCAGTGAGTCACCCACTACTAACCTTTCATCTTTTGCTTGAATCAACTAGGGTT[CG]TTTCTGTATGCAACTAGGGACCTTGAGTTATATAGTTTCTGAATTTTGAGAGTAAAAACC	CGAACCCTAGTTGATTCAAGCAAAAGATGAAAGGTTAGTAGTGGGTGACT	ZNF609	NM_015042	Body											ZNF609	ENST00000558680.1	5'UTR	chr15:64828480-64828715	3
cg27189678	1.40114e-05	-0.400568	chr5	39411350	+	75772846		ATAAACCAAAAAAACTTCCTTTATTATAACTCATTAATATTAACATTCCC		II			rs77733718	0.01477	NA	NA	NA	NA		OpenSea	GCCCTTTATGAAATACTCATATTTATATTGAACTAAAAAAAGGTTTCTGGTTAGTCTACC[CG]GGAATGTCAACATCAATGAGTCATAATAAAGGAAGTTTCCTTGGTTCATAAAAAACATAA	TGAACCAAGGAAACTTCCTTTATTATGACTCATTGATGTTGACATTCCCG	DAB2;DAB2	NM_001343;NM_001244871	5'UTR;5'UTR		chr5:39411101-39411101						DAB2;DAB2;DAB2	ENST00000339788.6;ENST00000320816.6;ENST00000545653.1	5'UTR;5'UTR;5'UTR	C9;DAB2;DAB2;DAB2;DAB2;DAB2;DAB2;DAB2;DAB2	ENST00000483232.2;ENST00000503513.1;ENST00000507539.1;ENST00000515700.1;ENST00000339788.6;ENST00000320816.6;ENST00000545653.1;ENST00000515269.1;ENST00000511792.1	3'UTR;5'UTR;5'UTR;5'UTR;5'UTR;5'UTR;5'UTR;3'UTR;5'UTR	chr5:39411200-39411490	3
cg08205330	8.58825e-06	-0.399809	chr12	123356761	+	79730248		TCTTTCTTTATTCTCTAATTCCCTAAAACTCTTCCTTATATATATAATAC		II			NA	NA	NA	NA	NA	NA		OpenSea	ACCCCCAGTCATACCCGTTGATTGCTGTCATAGTTCCTGGTGCGCTCACACGAGTGCACA[CG]CACCACACACACAAGGAAGAGCCTCAGGGAATCAGAGAACAAAGAAAGAAGCCCTTGGAT	CGCACCACACACACAAGGAAGAGCCTCAGGGAATCAGAGAACAAAGAAAG	VPS37B	NM_024667	Body				TRUE		12:123356277-123357230	Promoter_Associated				VPS37B	ENST00000543590.1	TSS1500	chr12:123356400-123357230	3
cg26579550	5.40592e-07	-0.399442	chr15	71428996	-	38736820		TACTTTTATTTAAATAATTACTTTAAACTACRAAAATTCCAAAAAACAAC		II			NA	NA	NA	NA	NA	NA		OpenSea	CCAGGGATGAGTGCTTTTGTTTGGGTAGTTGCTTTAGGCTGCGGGAGTTCCAGAGGACAG[CG]TGTGTAGGAGGGAGGGAGGGAGGGAGGTGGAACTGGCGCCTGCAGTGGGGCCTTCCTGAA	CGCTGTCCTCTGGAACTCCCGCAGCCTAAAGCAACTACCCAAACAAAAGC					chr15:71428826-71428826		TRUE		15:71428855-71429672	Unclassified_Cell_type_specific	THSD4	ENST00000355327.3	5'UTR	THSD4	ENST00000355327.3	5'UTR	chr15:71428600-71429075	3						TRUE
cg18084278	2.36632e-06	-0.399083	chr22	36765394	-	11755937		TCRTAAATTCCACAATACTCRACAACAAATAATTAATCTCATAATAAAAC		II			NA	NA	NA	NA	NA	NA		OpenSea	CTGATGGAGACTCGTGAATTCCACAGTGCTCGGCAGCAAGTAATTAATCTCATGATGAGG[CG]TTTTTCATGAGCATTTGGCATTATATACCCACCTCCCCCTCGCCCTGGCAAAGGCAGGAA	CGCCTCATCATGAGATTAATTACTTGCTGCCGAGCACTGTGGAATTCACG	MYH9	NM_002473	5'UTR		chr22:36765300-36765300		TRUE				MYH9;MYH9;MYH9	ENST00000337818.6;ENST00000216181.5;ENST00000397231.2	5'UTR;5'UTR;5'UTR	MYH9;MYH9;MYH9	ENST00000337818.6;ENST00000216181.5;ENST00000397231.2	5'UTR;5'UTR;5'UTR	chr22:36765280-36765575	3
cg19617080	1.49964e-05	-0.398629	chr3	182513355	+	71701581		AACTAAATATCAAAAATAACATTTTTTATACACAAAAACTTATTCAACTC		II			NA	NA	NA	NA	NA	NA	chr3:182510866-182512282	S_Shore	AAGGGCCGGAAGTTGTGTGTGGTTATTTTACAAGGCAGCCGTCTTAACAGGGATGGTTAA[CG]AGTTGAACAAGTTCCTGTGCATAAAAAATGCTATCTCTGACATTTAGTTGCTCACCTCAC	CGAGTTGAACAAGTTCCTGTGCATAAAAAATGCTATCTCTGACATTTAGT	ATP11B	NM_014616	Body						3:182513216-182513396	Promoter_Associated							chr3:182513140-182513510	3						TRUE
cg15716358	3.8099e-06	-0.39778	chr6	113786358	+	56643864		CCTTCCTTACAATATTTCCTATATAACATAACTCAAAAATAATTCATCAC		II			NA	NA	NA	NA	NA	NA		OpenSea	ACTGACCTCTTCTCCCTGTAGTACTCAAGCTCCTCTCTTAGCTTAGCTGTTTCACCATCA[CG]TGATGAATCACTCTTGAGTCATGTCACACAGGAAATATTGTAAGGAAGGGGCAAAGGGAG	CTTCCTTACAATATTTCCTGTGTGACATGACTCAAGAGTGATTCATCACG					chr6:113786299-113786299		TRUE										chr6:113786220-113786455	3
cg10404265	5.03978e-07	0.397554	chr2	44034401	-	37703100		AAATTAATAAAAAAACCCCTTTCATCTTTCCTACAAACTTAAAATCTTTC		II			NA	NA	NA	NA	NA	NA		OpenSea	CAAGGATCTGAGGATTGGTAGGAAGACCCCTTTCATCTTTCCTGCAGACTTAGGGTCTTT[CG]TGATTAGCCCTCTTTAATTATTTAAAGTTCTGTCTTTTGCCAGACTTCACATGGGCACCA	GATTGGTAGGAAGACCCCTTTCATCTTTCCTGCAGACTTAGGGTCTTTCG	DYNC2LI1;DYNC2LI1	NM_016008;NM_001193464	Body;Body																		chr2:44033306-44036435	6
cg08361335	2.78167e-06	0.397512	chr7	24708695	-	71738926		ACTTCTAACCCTTAAACATACCCAATATAACAACAACTATATAAACTTAC		II			NA	NA	NA	NA	NA	NA		OpenSea	AAAAGGGGAAAGCTTCTGACCCTTGGACATACCCAGTGTGGCAACAGCTGTGTGAACTTA[CG]TGGCCTGGCTTGTAGCTCTCAGTCATGCAAGGTCATAAACCTGATTTTTGATAGCACATA	CTTCTGACCCTTGGACATACCCAGTGTGGCAACAGCTGTGTGAACTTACG	MPP6;MPP6	NM_016447;NM_001303037	Body;Body								MPP6	ENST00000464384.1	5'UTR	MPP6	ENST00000464384.1	5'UTR	chr7:24708580-24709215	3
cg01886784	5.15995e-06	-0.397229	chr7	106358827	-	27720221		TCAAAAATCAAACATACCATAAACTATAACTTTTATTAATCACAACCTCC		II			NA	NA	NA	NA	NA	NA		OpenSea	AATCAGGATTTTCAAAAGTCAAGCATACCATGGGCTGTGGCTTTTATTAGTCACAGCCTC[CG]GAAATGTTGATTCAGCTGAGTAGGAGGCAATGGGAGCATTCATTGTGACTTAGTTAATAG	CGGAGGCTGTGACTAATAAAAGCCACAGCCCATGGTATGCTTGACTTTTG					chr7:106358724-106358724		TRUE		7:106358747-106359068	Unclassified				CTB-111H14.1	ENST00000490856.1	3'UTR	chr7:106358725-106359335	3
cg00670935	0.00511763	-0.397133	chr11	107711836	+	5709573		CCTAAAACTAACAAAATTTTAAACTTACATCAAATTCCCCRATAATCCTC		II			NA	NA	rs542931	0.00532	rs542931	0.00532		OpenSea	TTAATCCAGACAACTCTGAATAGGCTCAAAAACTTTTCAACTTCCACTACCACACAAGAA[CG]AGGATTATCGGGGAACCTGATGCAAGCCCAAAATTTTGTCAGTCTCAGGTGGGATCTTTA	CGAGGATTATCGGGGAACCTGATGCAAGCCCAAAATTTTGTCAGTCTCAG	SLC35F2	NM_017515	Body				TRUE				SLC35F2;SLC35F2	ENST00000265836.7;ENST00000375682.4	5'UTR;5'UTR	SLC35F2;SLC35F2	ENST00000265836.7;ENST00000375682.4	5'UTR;5'UTR			chr11:107710738-107712047	6	chr11:107709369-107712534	6
cg01419593	1.61821e-06	0.397121	chr11	128679143	-	59771207		ACCCTAATAAATTTACCTTAACCTACAAACCTTTTTTACCAAAATATTTC		II			NA	NA	NA	NA	NA	NA	chr11:128680332-128680543	N_Shore	TCGCCTAGCCAACCCTGGTGAGTTTACCTTGGCCTGCAAGCCTTTTTTGCCAGAATGTTT[CG]TAGCTTTGTGAAATCACAGAGACTTCTGTCCTAAGTCCAGACACCTGAGTGGGGAGTAAC	CCCTGGTGAGTTTACCTTGGCCTGCAAGCCTTTTTTGCCAGAATGTTTCG	FLI1;FLI1;FLI1;FLI1	NM_001167681;NM_001271012;NM_001271010;NM_002017	Body;Body;Body;Body											FLI1;FLI1	ENST00000527786.1;ENST00000528790.1	3'UTR;5'UTR					chr11:128678899-128679535	4
cg07687608	7.7183e-07	0.396005	chr12	112711764	-	77681508		CACAACCCTAATCCCACAAATTTATTTAATAAAACACTAAATTAAAACTC		II			NA	NA	NA	NA	NA	NA		OpenSea	TGTTGACAACCCACAACCCTAGTCCCACAGATTTATTTGGTAAGGCACTAGGTTGGGACT[CG]GCAAAGGCCAGCATTTAATTTTTAATTTTGCTTAACTCCTGTGTGAGGAGTAAATCTCAC	ACAACCCTAGTCCCACAGATTTATTTGGTAAGGCACTAGGTTGGGACTCG	HECTD4	NM_001109662	Body											C12orf51;C12orf51	ENST00000311694.3;ENST00000550724.1	TSS200;5'UTR
cg15403056	7.44694e-06	-0.395996	chr7	117075789	-	8608869		AAAATACCACCTACACACTAAATTAATAACTTCAATATTCTACTTAATTC		II			NA	NA	NA	NA	NA	NA		OpenSea	TGGAGTGGGTCAGAATGCCACCTACACACTAGGTTAATGACTTCAGTGTTCTGCTTGGTT[CG]CTGATGACAGGAAACTGGTAAAACAAAGAGGGTGAGAAACCAGCTGTATCACAGTAATAA	GAATGCCACCTACACACTAGGTTAATGACTTCAGTGTTCTGCTTGGTTCG									7:117075704-117075842	Unclassified_Cell_type_specific							chr7:117075545-117075875	3
cg25075901	3.57804e-06	-0.395952	chr2	97283227	+	47664180		CTTCACAAAAAACTAACTCATCTTACTACTATAAATTACCTAACCAACAC		II			NA	NA	NA	NA	NA	NA		OpenSea	TAACTTAAAAACACATAAGAAACAATGAGTCTGCAAGTTTTGGGGATGTGGCTGAGGGAA[CG]TGTTGGCCAGGCAACTTACAGCAGCAAGATGAGCCAGCTTCCTGTGAAGCAGAAAGTAAA	CGTGTTGGCCAGGCAACTTACAGCAGCAAGATGAGCCAGCTTCCTGTGAA	KANSL3;KANSL3;KANSL3;KANSL3;KANSL3;KANSL3;KANSL3	NR_047658;NR_047657;NR_047656;NR_047655;NR_047654;NR_047653;NM_001115016	Body;Body;Body;Body;Body;Body;Body								KANSL3	ENST00000487070.1	3'UTR	KANSL3;KANSL3;KANSL3	ENST00000464738.1;ENST00000487070.1;ENST00000425656.1	3'UTR;3'UTR;3'UTR	chr2:97283100-97283410	3
cg09528218	6.57049e-06	-0.395916	chr20	46239427	-	93652363		TACAAATAATAACCTATTCAAAAAATCTTATAAATCAAACTTACCRTATC		II			NA	NA	NA	NA	NA	NA		OpenSea	CTAAGCAGCAGTACAGATGATGACCTATTCAGGAAGTCTTGTGAGTCAGACTTGCCGTGT[CG]TGTTGCTAGAGTTACAGATCTGCTCCAACCTCTTTGCTTTATAAGAAGGACATCTCTCTG	CGACACGGCAAGTCTGACTCACAAGACTTCCTGAATAGGTCATCATCTGT	NCOA3;NCOA3;NCOA3;NCOA3	NM_006534;NM_181659;NM_001174088;NM_001174087	5'UTR;5'UTR;5'UTR;5'UTR		chr20:46239342-46239342		TRUE		20:46239230-46239572	Unclassified_Cell_type_specific	NCOA3;NCOA3;NCOA3;NCOA3	ENST00000341724.6;ENST00000372004.1;ENST00000371998.3;ENST00000371997.3	5'UTR;5'UTR;5'UTR;5'UTR	NCOA3;NCOA3;NCOA3;NCOA3	ENST00000340189.4;ENST00000372004.1;ENST00000371998.3;ENST00000371997.3	5'UTR;5'UTR;5'UTR;5'UTR	chr20:46239220-46239495	3
cg06031622	6.26862e-06	-0.395516	chr20	35923593	+	93740184		CTCATAAATATTTAATAAATAACTAAACCTATACCTCTATTTCCCACCTC		II			NA	NA	NA	NA	NA	NA		OpenSea	CTCAGCTCCTCCTTGTCGTTAAATGATGACTCTGTTGGTTGAGGCATCTGCTCTTGCTTT[CG]AGGTGGGAAACAGAGGCATAGGCTTAGTCATTTACCAAATATTTATGAGTCAGGACCTGG	CGAGGTGGGAAACAGAGGCATAGGCTTAGTCATTTACCAAATATTTATGA	MANBAL;MANBAL	NM_022077;NM_001003897	5'UTR;5'UTR		chr20:35923453-35923453		TRUE				MANBAL;MANBAL;MANBAL;MANBAL	ENST00000373606.3;ENST00000397156.3;ENST00000397150.1;ENST00000397152.3	5'UTR;5'UTR;5'UTR;5'UTR	MANBAL;MANBAL;MANBAL;MANBAL	ENST00000373606.3;ENST00000397156.3;ENST00000397150.1;ENST00000397152.3	5'UTR;5'UTR;5'UTR;5'UTR	chr20:35923400-35923695	3
cg26244522	1.361e-06	-0.395418	chr11	60686575	-	27637840		ACCCAATAACCATAAAAAAATACTTAACTTCTAAATCACAATTTCTTCTC		II			NA	NA	NA	NA	NA	NA		OpenSea	CTTTCTGTGTAGCCCAGTGACCATGGGAAAATGCTTAACTTCTGAGTCACAGTTTCTTCT[CG]TCTGTACCAGTAGGGGCGAGGAGGATAAAAGCCACCTCACATGATGGTCCTGCAGAGAAG	CCCAGTGACCATGGGAAAATGCTTAACTTCTGAGTCACAGTTTCTTCTCG	TMEM109	NM_024092	5'UTR								TMEM109;TMEM109;TMEM109;RP11-881M11.4	ENST00000227525.3;ENST00000446886.1;ENST00000536171.1;ENST00000543907.1	5'UTR;5'UTR;TSS1500;3'UTR	TMEM109;TMEM109;TMEM109;TMEM109;RP11-881M11.4	ENST00000227525.3;ENST00000446886.1;ENST00000540407.1;ENST00000536171.1;ENST00000543907.1	5'UTR;5'UTR;5'UTR;TSS1500;3'UTR	chr11:60686220-60686815	3
cg19769080	3.05143e-06	-0.395206	chr2	44460827	+	59790264		AACTATCTATATTTAAATATATAACTCTCCAAAAACAACTTCAAAAAAAC		II			NA	NA	NA	NA	NA	NA		OpenSea	TAGTTAAAATGAGTCATCATCTGGTCCTTTGTGAAATGGAATTCATGGTATTTTCTGTAA[CG]TTTTCCTGAAGCTGTTTCTGGAGAGCCACACATTTAAATACAGACAGCTTTCCTGATCAT	GCTGTCTGTATTTAAATGTGTGGCTCTCCAGAAACAGCTTCAGGAAAACG	PPM1B	NM_177968	3'UTR				TRUE				PPM1B;PPM1B	ENST00000378551.2;ENST00000378540.4	3'UTR;5'UTR	PPM1B;PPM1B;PPM1B	ENST00000378551.2;ENST00000378540.4;ENST00000487286.1	3'UTR;5'UTR;5'UTR	chr2:44460660-44460895	3						TRUE
cg23933606	2.5135e-06	0.39497	chr19	4944005	-	47731551	56809240	CTAACTTAATTCAAATAAATTTAAATATAAACAACCTCATATACCAAACA	CTAACTTAATTCGAATAAATTTAAATATAAACAACCTCGTATACCAAACG	I	A	Red	NA	NA	NA	NA	NA	NA	chr19:4944132-4944498	N_Shore	GAGCCACTGTGCCTGGCTTAGTTCGAATGAATTTAAATGTAAACAGCCTCGTGTGCCAAG[CG]GCCTGCAATGTGGACAGGGCAGGATGGTAGTGGTGCCAGGCGGGGAGAGCCATGTCCGTG	CTGGCTTAGTTCGAATGAATTTAAATGTAAACAGCCTCGTGTGCCAAGCG	UHRF1;UHRF1	NM_013282;NM_001048201	Body;Body								UHRF1	ENST00000396708.3	5'UTR	UHRF1	ENST00000396708.3	5'UTR			chr19:4943959-4945227	6				TRUE
cg13536080	6.61866e-06	-0.394319	chr11	85659096	-	2784265		TTAACATAAAATTTTATCAACATTTCCTTCCTCAAATCCTATATCAACTC		II			NA	NA	NA	NA	NA	NA		OpenSea	CTCACAGATTCTTAGCATAAGGTTTTGTCAGCATTTCCTTCCTCAAGTCCTGTGTCAACT[CG]CTGACCTCTTGCCTTCTTGGGTTACTGCCATCTTTTTGTATAAAAATATGCTAGCCCTTG	TAGCATAAGGTTTTGTCAGCATTTCCTTCCTCAAGTCCTGTGTCAACTCG							TRUE		11:85659044-85659260	Unclassified_Cell_type_specific							chr11:85658900-85659315	3						TRUE
cg09253382	9.3265e-06	-0.394015	chr2	46451987	+	25711225		CTCATAAAAAACCTTAAAACAAACCATTCAACTAAATCACTCTTAAACTC		II			NA	NA	NA	NA	NA	NA		OpenSea	TCAAAACTTAGTGGCTTAAAAAATTGTAAACATTTATATCTCTTTCAGTTCCTGTGGCCA[CG]AGTTCAAGAGTGACTCAGCTGAATGGTCTGCCTCAAGGTTTCTCATGAGGTTCAGCTGGA	TCATGAGAAACCTTGAGGCAGACCATTCAGCTGAGTCACTCTTGAACTCG																	chr2:46451925-46452435	3
cg19770281	1.37963e-05	-0.393893	chr3	132261993	+	11673139		CCTTTTAAAAACAAATAACTCATTCTTTCATTAACTCAAACCACATCTTC		II			NA	NA	NA	NA	NA	NA		OpenSea	GTCTGTGAGCAGGAAAAGAGGAACCTCATGCCCTCAGTCTCTACTTCAGGGAAAAGTTTA[CG]AAGATGTGGCTTGAGTCAATGAAAGAATGAGTCATTTGTCTTCAAAAGGAAAGGTCATAT	CGAAGATGTGGCTTGAGTCAATGAAAGAATGAGTCATTTGTCTTCAAAAG					chr3:132261870-132261870		TRUE										chr3:132261860-132262250	3						TRUE
cg26849382	5.13106e-05	-0.393777	chr5	140901022	+	16705983		TTACTATCAAACTTAATTCATTAAAAACAACATATAAACTCCTATAATCC		II			NA	NA	NA	NA	NA	NA		OpenSea	GTAATACAATCACATGGATTCTTCCCCTTGACACTCCAACCATTGTTCTCCCACACCCTG[CG]GATCACAGGAGTTTACATGTTGCTTTTAATGAACCAAGCCTGATAGTAACTCTCCTCTTC	TACTATCAGGCTTGGTTCATTAAAAGCAACATGTAAACTCCTGTGATCCG	DIAPH1;DIAPH1	NM_001079812;NM_005219	Body;Body		chr5:140900821-140900821									DIAPH1;DIAPH1;DIAPH1	ENST00000476339.1;ENST00000468119.1;ENST00000521457.1	3'UTR;3'UTR;3'UTR	chr5:140900785-140901315	3
cg07349477	1.16974e-05	-0.393711	chr12	46956898	+	98647470		ATATTCTATTTATATTCTTACTATATTCCTACCCCTCATTATTTCCTTAC		II			NA	NA	NA	NA	NA	NA		OpenSea	CACACAGGAAAAAACACAAATGCAACAGGCTTTCTATTCAGTCTCTTTCTTTCTCTGCGG[CG]CAAGGAAATAATGAGGGGCAGGAACACAGCAAGAACACAAACAGAACACAGTAAATGACT	TGTTCTGTTTGTGTTCTTGCTGTGTTCCTGCCCCTCATTATTTCCTTGCG	LOC100288798;LOC100288798;LOC100288798;LOC100288798;LOC100288798	NR_125379;NR_125380;NR_125378;NR_125377;NR_125381	Body;Body;Body;Body;Body		chr12:46956686-46956686												chr12:46956665-46956935	3
cg01970818	1.54236e-06	-0.393469	chr19	39175171	-	51800165		AAAAATCAAATCTACCCCTAAAAACAACAAAAACCCCTTTATCCTTTAAC		II			NA	NA	NA	NA	NA	NA		OpenSea	GTTTTGGGGCCAGGAGTCAGATCTGCCCCTGAGAGCAGCAGGGGCCCCTTTGTCCTTTGA[CG]TCATACCCACACCGCTCCTGGAGACAGCCACCCCTTCATGCCAGCCCCAGGAAGGCTTGT	GGAGTCAGATCTGCCCCTGAGAGCAGCAGGGGCCCCTTTGTCCTTTGACG	ACTN4	NM_004924	Body		chr19:39175000-39175000				19:39175018-39175257	Unclassified_Cell_type_specific				ACTN4	ENST00000495553.1	5'UTR	chr19:39175045-39175395	3
cg05110377	6.04532e-06	-0.393239	chr18	19862697	-	89793562		AAACTCTTCATTTAATAAAACCCATCTTTCTTATAACAAAAAATAAATAC		II			NA	NA	NA	NA	NA	NA		OpenSea	TCATCATGCAGGAACTCTTCATTTGATAGGACCCATCTTTCTTATAACAGGAAGTAAATA[CG]TGTTGCTAAGCTACTATGTCCACCAAAAGAAAAAAAACCATATAGTAGATTCCATTGTAC	AACTCTTCATTTGATAGGACCCATCTTTCTTATAACAGGAAGTAAATACG					chr18:19862450-19862450				18:19862485-19862698	Unclassified_Cell_type_specific							chr18:19862520-19862995	3
cg02568977	3.09668e-06	-0.393135	chr7	36320660	-	97730359		CTAAATAAAACTAATAACTCAAAATCATACAATACCTAACTTCTCAAACC		II			NA	NA	NA	NA	NA	NA		OpenSea	TTCAGCAGTGTCTGAATAAGGCTGATGACTCAGAATCATGCAGTGCCTGGCTTCTCAGGC[CG]CCGCCAGCCGGGACTGCTTTAGGCGCGAACCCACGCTTCTGACCTGTGCTCTGTCTTTGC	TGAATAAGGCTGATGACTCAGAATCATGCAGTGCCTGGCTTCTCAGGCCG	EEPD1	NM_030636	Body											EEPD1	ENST00000487069.1	TSS200	chr7:36320245-36320795	3
cg17486314	1.41036e-05	-0.39288	chr6	90778227	-	21760912		RAAAATATACACAAAACAAACATTTCTCTTCCTATACCTCCCATAAAAAC		II			NA	NA	NA	NA	NA	NA		OpenSea	CAGGACAATGCGGGGGTGTACACAAGGCAAGCATTTCTCTTCCTGTACCTCCCATGGAGA[CG]CTGAGGCCCAGGGCTGCTGGTGAGTCATAAGCTGACCCAAGAGTCAAGAGCCATGCTCTT	GGGGTGTACACAAGGCAAGCATTTCTCTTCCTGTACCTCCCATGGAGACG	BACH2;BACH2	NM_021813;NM_001170794	5'UTR;5'UTR				TRUE				BACH2;BACH2	ENST00000257749.4;ENST00000537989.1	5'UTR;5'UTR	BACH2;BACH2	ENST00000257749.4;ENST00000537989.1	5'UTR;5'UTR	chr6:90778100-90778355	3						TRUE
cg23289954	2.80992e-06	0.392668	chr1	94820907	+	85725182		CTATCTACCTACTTACTTATCAAAATATAACAATAAACTCTAAATTTTAC		II			NA	NA	NA	NA	NA	NA		OpenSea	AGACAAGCTCTCCTCAAGCCTGTCTCGGGGACTATGTGATATATATGCATATATTATATA[CG]TAAAACTTAGAGTTCATTGCTACATTTTGATAAGTAAGTAGGCAGACAGTAAATAGGAAG	CGTAAAACTTAGAGTTCATTGCTACATTTTGATAAGTAAGTAGGCAGACA																					chr1:94820753-94821791	6
cg11011366	6.62904e-06	-0.392535	chr1	31449108	+	44766220		CCATTTCCTAATTAACAAATATATCTTTAATATTTCTTACTACCAACTTC		II			NA	NA	NA	NA	NA	NA		OpenSea	AACAAAATTATGCAGATATCAACCCAAGTGTGGCAGAAATCTAATTATAGAATTCTATGA[CG]AAGCTGGTAGCAAGAAACACCAAAGACACATTTGCTAACCAGGAAATGGGCTCAAAGTCA	CATTTCCTGGTTAGCAAATGTGTCTTTGGTGTTTCTTGCTACCAGCTTCG	PUM1;PUM1	NM_001020658;NM_014676	Body;Body								PUM1	ENST00000490546.1	3'UTR	PUM1;PUM1;PUM1	ENST00000526128.1;ENST00000471894.1;ENST00000490546.1	3'UTR;TSS1500;3'UTR	chr1:31449000-31449330	3
cg18447200	1.40205e-06	0.392366	chr5	37002644	+	68753124		ACTTTCTAATAAAATTTTTAAACATACAAACTAAACAAATAACCTAAAAC		II			rs73093870	0.02011	NA	NA	NA	NA		OpenSea	ATCTGACTTCAATTTCTGTCCTTTTTCATTCAGGGTTTACTTGAGGTTTATATATAGAGG[CG]TCTTAGGTTATTTGTTTAGTTTGCATGTCTAAAAATTTTATTAGAAAGTTAAGCTTGACA	CTTTCTAATAAAATTTTTAGACATGCAAACTAAACAAATAACCTAAGACG	NIPBL;NIPBL	NM_015384;NM_133433	Body;Body														chr5:37002305-37002730	3
cg25058482	5.35398e-06	-0.391983	chr2	161993315	+	2807537		CRATACTAAAATAAAACAAAAACTATCAAAAAATATTCTATAAACCACTC		II			NA	NA	NA	NA	NA	NA		OpenSea	AAATGCCTTAACTATTCACATAAAGTATCTTGCTTCAAAAGGAAGTCAGAGCTACAGTCA[CG]AGTGGTTTACAGAATATTTTCTGATAGTCTTTGCTTCATTTCAGTATCGTGCCATGATTG	CGAGTGGTTTACAGAATATTTTCTGATAGTCTTTGCTTCATTTCAGTATC	TANK;TANK	NM_004180;NM_133484	TSS200;TSS200						2:161993071-161993555	Promoter_Associated	TANK;TANK;AC009313.1	ENST00000259075.2;ENST00000457476.1;ENST00000425470.1	TSS200;TSS200;3'UTR	TANK;TANK;TANK;TANK;AC009313.1	ENST00000259075.2;ENST00000432002.1;ENST00000457476.1;ENST00000463502.1;ENST00000425470.1	TSS200;TSS200;TSS200;TSS200;3'UTR	chr2:161993265-161993790	3						TRUE
cg20087585	7.35727e-07	0.391626	chr7	150080973	-	52750963	81683415	ACACTAAAACTATAAAAACTATACTAAACTAATAAAAAATTCCAAAAACA	ACGCTAAAACTATAAAAACTATACTAAACTAATAAAAAATTCCAAAAACG	I	A	Red	NA	NA	NA	NA	NA	NA		OpenSea	GCCCGACCTGGGGCGCTGAGGCTGTGAGAGCTGTGCTGGGCTGGTGGGAGGTTCCAGGGG[CG]GCGATGGGGAGGACCTTGCCTCTTTCTGGCCTGTGGCCTTTCTCCTCCCCCAGCTGCTGT	CGCCCCTGGAACCTCCCACCAGCCCAGCACAGCTCTCACAGCCTCAGCGC	ZNF775	NM_173680	5'UTR								RP4-584D14.6;ZNF775	ENST00000497366.1;ENST00000329630.5	TSS200;5'UTR	ZNF775;RP4-584D14.6;ZNF775;ZNF775;ZNF775;ZNF775	ENST00000490973.1;ENST00000497366.1;ENST00000486297.1;ENST00000478789.1;ENST00000483664.1;ENST00000329630.5	5'UTR;TSS200;5'UTR;5'UTR;5'UTR;5'UTR	chr7:150080845-150081195	3
cg24000206	2.10475e-06	-0.389749	chr1	218550762	-	47648187		ATTCATAACATTCTCAAACACTAAAATTCCATTAAAACCCAATACTTTAC		II			NA	NA	NA	NA	NA	NA		OpenSea	TTTGTAGTATAGTTCATGACATTCTCAGACACTGAAATTCCATTGGAACCCAGTGCTTTA[CG]TGGCTTTGAATATGGTATGTGTGAGTCATGTCTCTTTCAATACAACTGCAATCAATAAAA	TTCATGACATTCTCAGACACTGAAATTCCATTGGAACCCAGTGCTTTACG	TGFB2;TGFB2	NM_001135599;NM_003238	Body;Body		chr1:218550674-218550674									TGFB2	ENST00000488793.1	5'UTR	chr1:218550585-218550975	3
cg15644639	5.03978e-07	0.389328	chr8	125538941	-	38709116		AAAACAACACCTACTTTATTATTTAAAAATTCTTCAAATATTAACTTTTC		II			NA	NA	NA	NA	NA	NA		OpenSea	AGCTGGCTTGAAAAGCAGCACCTACTTTATTATTTAAGAGTTCTTCAAATATTGACTTTT[CG]TTTTCAAAACAAAGTAAGAGTAGAAAACGGCACTGTTTGTAACCAGGAGAAAACCACAAC	CGAAAAGTCAATATTTGAAGAACTCTTAAATAATAAAGTAGGTGCTGCTT	TATDN1;TATDN1;TATDN1	NM_032026;NM_001146160;NR_027427	Body;5'UTR;Body				TRUE				TATDN1;TATDN1;TATDN1	ENST00000521546.1;ENST00000519548.1;ENST00000517678.1	3'UTR;5'UTR;5'UTR	TATDN1;TATDN1;TATDN1;TATDN1;TATDN1;TATDN1	ENST00000521546.1;ENST00000523888.1;ENST00000519548.1;ENST00000522280.1;ENST00000517678.1;ENST00000520938.1	3'UTR;5'UTR;5'UTR;3'UTR;5'UTR;5'UTR	chr8:125538885-125539090	3						TRUE
cg13892570	1.10885e-06	-0.389284	chr1	159893182	+	8709268		TAATAAAATAAACTTCCAACCCAAAATCTAAATAAAACCRAATACCTTAC		II			NA	NA	NA	NA	NA	NA	chr1:159894329-159895398	N_Shore	GTGAGAACAACCCTCACCCTCACCCTGGAGTTACAATAGGCGGGAAACGGGGAGGGGCCA[CG]CAAGGCACTCGGCCCCACCCAGACCCTGGGCTGGAAGCTTACCTCACCAAAGCCAAAGCC	CGCAAGGCACTCGGCCCCACCCAGACCCTGGGCTGGAAGCTTACCTCACC	TAGLN2	NM_003564	5'UTR			RDMR			1:159893107-159893722	Promoter_Associated	TAGLN2;TAGLN2;TAGLN2	ENST00000478033.1;ENST00000320307.4;ENST00000368097.4	3'UTR;5'UTR;5'UTR	TAGLN2;TAGLN2;TAGLN2;TAGLN2	ENST00000478033.1;ENST00000320307.4;ENST00000397334.2;ENST00000368097.4	3'UTR;5'UTR;5'UTR;5'UTR	chr1:159892685-159893375	3						TRUE
cg09857878	4.15645e-07	0.388857	chr9	97904855	+	70770210		CTAAAATTTAAATAAATTAAATAACTATAATATTCTTAACACAATACCTC		II			NA	NA	NA	NA	NA	NA		OpenSea	GGCACATTTAGGGTGGAGTGGCTGTAGACGCTAATGGTTACGGGGTATTTACTGTGGATA[CG]AGGCACTGTGCTAAGAATATTACAGTCATTCAACCCATTTAAATCTTAGTGTAAGTATTT	CGAGGCACTGTGCTAAGAATATTACAGTCATTCAACCCATTTAAATCTTA	FANCC;FANCC;FANCC	NM_001243743;NM_000136;NM_001243744	Body;Body;Body								RN5S288	ENST00000516075.1	TSS200	RN5S288	ENST00000516075.1	TSS200	chr9:97904705-97904995	3
cg10438089	7.24455e-06	-0.388549	chr17	47818514	+	56793907		TTATTTATTAAACCAACTAATTATTAAATTTTTACCATATATAAAATCTC		II			NA	NA	NA	NA	NA	NA		OpenSea	TCGTAGTTATCCCAAAATACCCAAGAAGGACTACAGAAGGAAAATGAGAGAGGCAGCCAA[CG]AGATCTTACACATGGCAAAAACTCAACAACTAGCTGGTTCAACAAACAAGTTATGAGTCA	CGAGATCTTACACATGGCAAAAACTCAACAACTAGCTGGTTCAACAAACA	FAM117A	NM_030802	Body				TRUE				FAM117A	ENST00000513602.1	3'UTR	FAM117A;FAM117A;FAM117A;FAM117A;FAM117A;FAM117A;FAM117A	ENST00000515240.1;ENST00000513602.1;ENST00000503855.1;ENST00000514018.1;ENST00000505159.1;ENST00000509347.1;ENST00000503720.1	3'UTR;3'UTR;3'UTR;3'UTR;3'UTR;3'UTR;3'UTR	chr17:47818405-47819030	3						TRUE
cg11152574	1.02238e-06	0.388192	chr10	114134550	-	44763206		TCATCCTATAAAACAAATAATATCCTTCCCATTTCACAAAAACATAATAC		II			NA	NA	NA	NA	NA	NA		OpenSea	ATTGGTGTATCTCATCCTATAAAGCAGGTGGTATCCTTCCCATTTCACAGAGGCATAGTG[CG]TCTCCAGGCTGTTAAACAGCATGGCCTAAGCTACATAGCTCCAAGGTGGTGTGGCTAGAA	CGCACTATGCCTCTGTGAAATGGGAAGGATACCACCTGCTTTATAGGATG	ACSL5;ACSL5;ACSL5	NM_203380;NM_016234;NM_203379	TSS1500;TSS1500;5'UTR						10:114134365-114136516	Promoter_Associated	ACSL5;ACSL5;ACSL5;ACSL5;ACSL5	ENST00000479936.1;ENST00000393081.1;ENST00000356116.1;ENST00000354273.4;ENST00000354655.4	TSS1500;TSS1500;TSS1500;TSS1500;5'UTR	ACSL5;ACSL5;ACSL5;ACSL5;ACSL5	ENST00000479936.1;ENST00000393081.1;ENST00000356116.1;ENST00000354273.4;ENST00000354655.4	TSS1500;TSS1500;TSS1500;TSS1500;5'UTR	chr10:114134505-114136095	3					TRUE	TRUE
cg26936498	6.6168e-06	-0.38818	chr4	157925207	-	93777577		CCTAAAAAACCTTACAACTAACTTCCTATAAACAAAAAATACACTCCTTC		II			NA	NA	NA	NA	NA	NA		OpenSea	AAGGGAGCTGCCCTGGAGAGCCTTGCAGCTGACTTCCTGTAGGCAAGAAATACACTCCTT[CG]TGTGTGTGTGTGTGTGTGTGTGTGTGTGTGTGTGTGAATCCAATAGAGTTTTGGAATTTA	CTGGAGAGCCTTGCAGCTGACTTCCTGTAGGCAAGAAATACACTCCTTCG																	chr4:157924900-157925270	3
cg14611723	1.15724e-05	-0.387941	chr6	168408302	-	7633890		AAAATAAACTCCAAAACACACAATTTATACACAATCTATATAAACTAACC		II			NA	NA	NA	NA	NA	NA		OpenSea	CTCTCTGTTAAAAGGTGAACTCCAGGACACACAGTTTGTGCACAGTCTGTATAAGCTGGC[CG]AAAATAGCTGGAGGTCTGCAGCTGCTTCTCAGGAAAGAATTGTGCAAGGCTGATCCTCTG	CGGCCAGCTTATACAGACTGTGCACAAACTGTGTGTCCTGGAGTTCACCT					chr6:168408262-168408262						KIF25;KIF25	ENST00000515361.1;ENST00000443060.2	5'UTR;5'UTR	KIF25;KIF25	ENST00000515361.1;ENST00000443060.2	5'UTR;5'UTR	chr6:168408245-168408675	3
cg18143701	5.16192e-06	-0.38721	chr3	176862885	+	51685859		TCCAAAATTCCTACAAACAAACCAATTTAATAACCACTAAATTCCTATTC		II			NA	NA	NA	NA	NA	NA		OpenSea	GCACAGGCTGATTTTGTTGACTGTTTAATTATAACTTCAAGTGGTACCAGGCAAGCTTAA[CG]AACAGGAACCTAGTGGTTATCAAACTGGTTTGTCTGCAGGAACCTTGGAAAGTCCCTAAA	CGAACAGGAACCTAGTGGTTATCAAACTGGTTTGTCTGCAGGAACCTTGG	TBL1XR1	NM_024665	5'UTR	low-CpG:178344951-178345723					3:176862675-176863101	Promoter_Associated	TBL1XR1;TBL1XR1;TBL1XR1	ENST00000536758.1;ENST00000430069.1;ENST00000457928.2	5'UTR;5'UTR;5'UTR	TBL1XR1;TBL1XR1;TBL1XR1;TBL1XR1;TBL1XR1;TBL1XR1;TBL1XR1;TBL1XR1;TBL1XR1;TBL1XR1;TBL1XR1;TBL1XR1;TBL1XR1;TBL1XR1;TBL1XR1	ENST00000424913.1;ENST00000428970.1;ENST00000536758.1;ENST00000431421.1;ENST00000437738.1;ENST00000443315.1;ENST00000430069.1;ENST00000450267.1;ENST00000431674.1;ENST00000422066.1;ENST00000413084.1;ENST00000427349.1;ENST00000352800.5;ENST00000457928.2;ENST00000422442.1	5'UTR;5'UTR;5'UTR;5'UTR;5'UTR;5'UTR;5'UTR;5'UTR;5'UTR;5'UTR;5'UTR;5'UTR;5'UTR;5'UTR;5'UTR	chr3:176862765-176863035	3						TRUE
cg00419310	2.37588e-06	-0.387197	chr2	101742158	+	3701891		TATCCTTAAATCTCTAAACTCTACATTATATTACTACACCATAAAAATAC		II			NA	NA	NA	NA	NA	NA		OpenSea	GTTTCCTGTCTTTTTACACTTAACAATAGTGTGAAATAGCTTGCAGAGATGAGGTATAGA[CG]CACCTTTATGGTGCAGCAATACAATGTAGAGCCCAGAGACTTAAGGATATCTAAATGTAT	CGCACCTTTATGGTGCAGCAATACAATGTAGAGCCCAGAGACTTAAGGAT	TBC1D8	NM_001102426	Body											TBC1D8	ENST00000463469.1	3'UTR	chr2:101741885-101742290	3
cg01808050	2.74611e-06	0.387159	chr2	3521258	-	95758367		ATCTTCCAACAACACTAATCCAAAATAAATATTAAAAAAACATATAAACC		II			NA	NA	NA	NA	NA	NA	chr2:3522270-3523617	N_Shore	GTTGTAATTTTGTCTTCCAACAGCACTGATCCAGAATGGATATTAAGAAAGCATATAGGC[CG]GGTGCGGTGGTTCGTGTCTATAATGCCAGCACTTTGGGAGGCCGAAGTGGGTGGATCACC	CGGCCTATATGCTTTCTTAATATCCATTCTGGATCAGTGCTGTTGGAAGA	ADI1	NM_018269	Body								ADI1;ADI1	ENST00000382093.5;ENST00000382093.5	1stExon;5'UTR	ADI1;ADI1	ENST00000382093.5;ENST00000382093.5	1stExon;5'UTR			chr2:3520635-3521644	3				TRUE
cg03301058	1.41584e-05	-0.38708	chr6	90007856	-	97697531		ACCCAAAAACTACCAAAAATATAATAACCTCTTCTTAACCTTCCRTAAAC		II			rs117409649	0.023872	NA	NA	NA	NA		OpenSea	TCCCCGAGGAAACCCAAGAGCTACCAGAAATATGGTGGCCTCTTCTTGACCTTCCGTGGG[CG]TCAATCAGGTTGCGGTTGGAAGGGAGATGAGTCACAGGCCTGTAATCTGCCACCTGCTTT	CGCCCACGGAAGGTCAAGAAGAGGCCACCATATTTCTGGTAGCTCTTGGG	GABRR2	NM_002043	Body			DMR	TRUE		6:90007623-90008148	Unclassified							chr6:90007720-90008010	3						TRUE
cg14051805	4.27711e-06	-0.386723	chr15	39917220	-	94640534		CTAAATATAAAATAAATCACRACAAACAACTCTAAAACRAAATCATAAAC		II			NA	NA	NA	NA	NA	NA		OpenSea	ACAGAATAATACTGAGTGTGAAGTAGGTCACGGCAAACAGCTCTGAAGCGAGGTCATGAA[CG]TTGTGGTGGTGTGGGAAGCCCTTTTTATGTGGGGCCTGGCATGGCAAAGTCACCGTGCAG	TGAGTGTGAAGTAGGTCACGGCAAACAGCTCTGAAGCGAGGTCATGAACG	FSIP1	NM_152597	Body		chr15:39916943-39916943		TRUE		15:39917098-39917365	Unclassified							chr15:39917000-39917275	3
cg07139788	4.02566e-06	-0.386511	chr22	22171156	+	54637933		TACCACCAATCCTAACATAAAACCTCACAAATAAAAAATTCTTAACAAAC		II			NA	NA	NA	NA	NA	NA		OpenSea	TTTTGATAGGGTTACCACAACAACACGAAATGAAGACAGAGTTCTGGTGAATTCAAGCCA[CG]CTTGTCAAGAACTTCCCATTTGTGAGGCTTCATGTTAGGACTGGTGGCAAAAACAAATAA	CGCTTGTCAAGAACTTCCCATTTGTGAGGCTTCATGTTAGGACTGGTGGC	MAPK1;MAPK1	NM_002745;NM_138957	Body;Body		chr22:22170870-22170870				22:22170835-22171897	Promoter_Associated							chr22:22170985-22171210	3
cg24222440	3.09875e-06	0.386494	chr11	118397413	+	24772865		TCCTTTTTTTTACAACTATATACACTTTTTACTTTTACATTCAATCTTTC		II			NA	NA	NA	NA	NA	NA	chr11:118401235-118402069	N_Shelf	GACAGGGATGAAGGAAAATACTTTAATAGTTCAAAAAATAATAATGCTGAAAGCTCTCTA[CG]AAAGACTGAATGTAAAAGTAAAAAGTGTACATAGTTGTAAAAAAAAGGAGTTTTTAAACA	CCTTTTTTTTACAACTATGTACACTTTTTACTTTTACATTCAGTCTTTCG	TTC36	NM_001080441	TSS1500								MLL;TTC36;RP11-770J1.3;RP11-770J1.3;RP11-770J1.3;RP11-770J1.3;RP11-770J1.3	ENST00000534358.1;ENST00000539546.1;ENST00000532597.1;ENST00000525992.2;ENST00000554407.1;ENST00000528578.1;ENST00000556583.1	3'UTR;TSS1500;3'UTR;3'UTR;3'UTR;3'UTR;3'UTR	MLL;TTC36;RP11-770J1.3;RP11-770J1.3;RP11-770J1.3;RP11-770J1.3;RP11-770J1.3	ENST00000534358.1;ENST00000533501.1;ENST00000532597.1;ENST00000525992.2;ENST00000554407.1;ENST00000528578.1;ENST00000556583.1	3'UTR;TSS1500;3'UTR;3'UTR;3'UTR;3'UTR;3'UTR								TRUE
cg12797594	2.38954e-06	-0.38604	chr22	36236395	-	27644112		CCCCCCCAATCTAACTATTTAAAAATAAATAATTAATCTCTCTTTATACC		II			NA	NA	NA	NA	NA	NA		OpenSea	CCACCCCCCTCCCCCCCCAATCTAGCTATTTAAGGGTGGGTAATTGATCTCTCTTTATAC[CG]TTTTCCTTCCTTTTTCTTTCTAATGTTTCTTCCTTTCTTTTCTCTTCCTCTCTGGCAGTC	CGGTATAAAGAGAGATCAATTACCCACCCTTAAATAGCTAGATTGGGGGG	RBM9;RBM9;RBM9;RBM9;RBM9;RBM9;RBM9;RBM9;RBM9;RBM9	NM_014309;NM_001082578;NM_001082579;NM_001082576;NM_001031695;NM_001031695;NM_001082576;NM_014309;NM_001082577;NM_001082577	5'UTR;Body;Body;5'UTR;5'UTR;1stExon;1stExon;1stExon;5'UTR;1stExon	low-CpG:34566263-34566476							RBFOX2;RBFOX2;RBFOX2;RBFOX2;RBFOX2;RBFOX2;RBFOX2	ENST00000449924.2;ENST00000405409.2;ENST00000449924.2;ENST00000414461.2;ENST00000405409.2;ENST00000416721.2;ENST00000359369.4	1stExon;1stExon;5'UTR;TSS200;5'UTR;TSS200;5'UTR	RBFOX2;RBFOX2;RBFOX2;RBFOX2;RBFOX2;RBFOX2;RBFOX2;RBFOX2;RBFOX2;RBFOX2;RBFOX2	ENST00000491982.1;ENST00000449924.2;ENST00000397305.3;ENST00000405409.2;ENST00000449924.2;ENST00000414461.2;ENST00000405409.2;ENST00000416721.2;ENST00000397305.3;ENST00000491982.1;ENST00000359369.4	1stExon;1stExon;1stExon;1stExon;5'UTR;TSS200;5'UTR;TSS200;5'UTR;3'UTR;5'UTR			chr22:36236326-36236841	6	chr22:36235563-36237049	6		TRUE
cg24109808	2.38523e-06	-0.385993	chr3	108914880	-	12639948		CAATAAAATTTTCATCAACTAAATCATTATAATTAAATAAACATAATCCC		II			NA	NA	NA	NA	NA	NA		OpenSea	TTCTCAGCCCACAATGAAATTTTCATCAGCTGAGTCATTGTAGTTGAATAGACATAGTCC[CG]TCCCCAGGAAGAGGACAAGATGACCTAATTGGGCTTTTTCATTTCTACCACCAGTGATAC	CGGGACTATGTCTATTCAACTACAATGACTCAGCTGATGAAAATTTCATT																	chr3:108914745-108914975	3
cg02072495	9.74709e-07	-0.385981	chr15	60689285	+	17719556		CTATACAACTAACCCCACTACTAATATAAAAAACTTAAATTCCATCAACC		II			NA	NA	NA	NA	NA	NA	chr15:60689749-60690430	N_Shore	CTTAAGCCACCTTCCCAGATGAGGAAACTTATCTGTGTTCCCCTCCTTCTTCTCAACAGC[CG]GCTGATGGAACCCAAGCCCTCCACACCAGCAGTGGGGCCAGCTGCACAGAGCGGCCAGAA	CGGCTGATGGAACCCAAGCCCTCCACACCAGCAGTGGGGCCAGCTGCACA	ANXA2;ANXA2;ANXA2;ANXA2	NM_001136015;NM_004039;NM_001002858;NM_001002857	5'UTR;5'UTR;Body;5'UTR						15:60689255-60689526	Unclassified_Cell_type_specific	ANXA2;ANXA2;ANXA2	ENST00000557937.1;ENST00000396024.3;ENST00000451270.2	3'UTR;5'UTR;5'UTR	ANXA2;ANXA2;ANXA2;ANXA2;ANXA2;ANXA2;ANXA2;ANXA2;ANXA2;ANXA2;ANXA2;ANXA2;ANXA2;ANXA2;ANXA2;ANXA2;ANXA2;ANXA2;ANXA2;ANXA2;ANXA2;ANXA2	ENST00000560936.1;ENST00000560495.1;ENST00000559559.1;ENST00000558998.1;ENST00000560466.1;ENST00000559725.1;ENST00000558985.1;ENST00000561445.1;ENST00000557937.1;ENST00000560546.1;ENST00000560367.1;ENST00000560165.1;ENST00000558503.1;ENST00000559467.1;ENST00000559956.1;ENST00000396024.3;ENST00000558169.1;ENST00000451270.2;ENST00000559818.1;ENST00000557904.1;ENST00000557986.1;ENST00000559780.1	3'UTR;3'UTR;3'UTR;5'UTR;5'UTR;5'UTR;5'UTR;3'UTR;3'UTR;3'UTR;5'UTR;5'UTR;5'UTR;5'UTR;5'UTR;5'UTR;5'UTR;5'UTR;5'UTR;5'UTR;5'UTR;5'UTR	chr15:60689240-60689955	3						TRUE
cg01057265	5.33053e-06	0.385764	chr10	128950386	-	52667863		TCATTCTCTAAACCTACCCTAAATATCTTAACTCACTATTACTTAATTAC		II			NA	NA	NA	NA	NA	NA		OpenSea	GGCTGAACAGCTCATTCTCTGAACCTACCCTGGATGTCTTGACTCACTGTTGCTTGGTTG[CG]TTAAAGACGGTATGAGCTTTAGCTTCCAAACTAACAGAAGCTGAACTCTGAGTACGTGCC	CGCAACCAAGCAACAGTGAGTCAAGACATCCAGGGTAGGTTCAGAGAATG	FAM196A;DOCK1;DOCK1	NM_001039762;NM_001290223;NM_001380	Body;Body;Body				TRUE										chr10:128950320-128950555	3
cg16198445	1.57934e-06	0.385434	chr17	47447397	+	22679992		AACCAAATAAACATACCTTTCCTTATCTATTTAACTCAATTATTTATTAC		II			NA	NA	NA	NA	NA	NA		OpenSea	TGGACAGCCACAATTCTGGCAAACATAAAAGGACAAAGTGATTTAGTGTCAACTCACATA[CG]CAATAAATAACTGAGTTAAATAGATAAGGAAAGGCATGTTCACCTGGTCTACTGATATTT	CGCAATAAATAACTGAGTTAAATAGATAAGGAAAGGCATGTTCACCTGGT	LOC102724596	NR_110883	Body								RP11-81K2.1	ENST00000576461.1	TSS1500	RP11-81K2.1	ENST00000576461.1	TSS1500
cg02395061	9.21828e-07	0.385276	chr6	25881093	-	80789337		TTCTTTACTCTAAATCAAACTCTATTCCACAATCCAATCTAAAAACTAAC		II			NA	NA	NA	NA	NA	NA	chr6:25882327-25882560	N_Shore	CGCATGCTTCTTTCTTTACTCTAGGTCAAACTCTATTCCACAGTCCAGTCTGGGAACTGA[CG]TAAGCTTCTAGTTGTTAGACAATGGTAGCCATCAAAGAAACTTAAGGTGATCTAAAGTTA	CGTCAGTTCCCAGACTGGACTGTGGAATAGAGTTTGACCTAGAGTAAAGA											SLC17A3	ENST00000360657.3	5'UTR	SLC17A3	ENST00000360657.3	5'UTR					chr6:25880670-25881250	5		TRUE
cg23138027	5.03978e-07	0.385104	chr11	66371797	+	23714863		CTCRTTTTCCAAAAAAATATCTACTACCTACACCTAATACTTTTTTTTAC		II			NA	NA	NA	NA	NA	NA		OpenSea	AGGGCTCTGTATCCCCTCCCCCTTCTTGATCTTTCTACTGTTCAAATCTCCAACGCAGGG[CG]TAAAAAAAAGTACCAGGTGCAGGCAGCAGATATCCCTCTGGAAAACGAGATAAAGCAGAA	TCGTTTTCCAGAGGGATATCTGCTGCCTGCACCTGGTACTTTTTTTTACG	CCS	NM_005125	Body											CCS;CCS;CCS;CCS	ENST00000530384.1;ENST00000531990.1;ENST00000534763.1;ENST00000525435.1	5'UTR;5'UTR;5'UTR;5'UTR	chr11:66371720-66371910	3
cg23426945	3.37764e-06	-0.384746	chr10	77190054	-	92729329	86768419	AAAACTAAACTAAAAAACAACTACAAAAAACAAAATACTAACTAAATCCA	AAAACTAAACTAAAAAACAACTACGAAAAACAAAATACTAACTAAATCCG	I	A	Red	NA	NA	NA	NA	NA	NA	chr10:77191061-77191571	N_Shore	AGCCCTTCTAGGAAAGCTGAGCTGAAAGGCAGCTGCGGAGGGCAGAGTGCTGGCTGGGTC[CG]GGCTCACTTCCTCCTTTTCAGGCAGGAAAAGCAGACAAAAGTGCACAATGGACCAGAGAG	AAAGCTGAGCTGAAAGGCAGCTGCGGAGGGCAGAGTGCTGGCTGGGTCCG						RDMR	TRUE		10:77189939-77190177	Unclassified_Cell_type_specific	C10orf11	ENST00000354343.2	TSS1500	C10orf11	ENST00000354343.2	TSS1500	chr10:77189565-77190715	3						TRUE
cg07704981	7.92185e-07	0.384403	chr17	26127537	-	90790220	86729897	TTAAAACAAAAATAAAACTAAATTCTCTACAACCAAAACCTCAATTTTCA	TTAAAACAAAAATAAAACTAAATTCTCTACGACCGAAACCTCAATTTTCG	I	A	Red	rs10459953	0.001334	NA	NA	NA	NA		OpenSea	GGCCGAGAGATTTTAAAGCAGGAATGAGGCTGAGTTCTCTGCGGCCGGAGCCTCAGTTTT[CG]ACTCGCTACAAAGTTATGAACACACTGGCAGCCAAGAAGTATTTATACTCACCCCATGCC	TTAAAGCAGGAATGAGGCTGAGTTCTCTGCGGCCGGAGCCTCAGTTTTCG	NOS2;NOS2	NM_000625;NM_000625	1stExon;5'UTR	low-CpG:23151528-23151683							NOS2;NOS2;NOS2;NOS2;NOS2	ENST00000302153.3;ENST00000379105.3;ENST00000302153.3;ENST00000379105.3;ENST00000313735.6	5'UTR;5'UTR;1stExon;1stExon;TSS200	NOS2;NOS2;NOS2;NOS2;NOS2	ENST00000302153.3;ENST00000379105.3;ENST00000302153.3;ENST00000379105.3;ENST00000313735.6	5'UTR;5'UTR;1stExon;1stExon;TSS200								TRUE
cg16616838	4.58002e-06	0.384219	chr11	10580060	-	54655988		AACACTTTAACCCTATCTATATTTACAATCCCTACTAACAATATACTATC		II			NA	NA	NA	NA	NA	NA		OpenSea	TGTTCAGAGAAAACACTTTGACCCTGTCTGTGTTTACAGTCCCTGCTGACAGTGTACTGT[CG]TATCCTCAGCCTTGTTCTATTTCTTTATTTTAGCTTTACAGAGATTAGGTCTCAAGTTAT	CGACAGTACACTGTCAGCAGGGACTGTAAACACAGACAGGGTCAAAGTGT	LYVE1	NM_006691	3'UTR								LYVE1;MRVI1-AS1;MRVI1-AS1	ENST00000256178.3;ENST00000529829.1;ENST00000529979.1	3'UTR;5'UTR;5'UTR	LYVE1;LYVE1;MRVI1-AS1;MRVI1-AS1	ENST00000256178.3;ENST00000438354.2;ENST00000529829.1;ENST00000529979.1	3'UTR;3'UTR;5'UTR;5'UTR								TRUE
cg13502568	5.42067e-06	-0.384065	chr6	134757461	-	56632973		CCAAAACAATAATAAAATTCTATCATCTTCCTAATCACTTACTACTCATC		II			NA	NA	NA	NA	NA	NA		OpenSea	GTTTCTAAATACCAAAACAATGATGGGATTCTGTCATCTTCCTGGTCACTTACTGCTCAT[CG]CTCACTGTGTGGGGAGTGCAATGAGTCAGTGGCAAATGCTCTGCAGACACGCCCCTTGTT	CAAAACAATGATGGGATTCTGTCATCTTCCTGGTCACTTACTGCTCATCG	LOC101928231;LINC01010;LINC01010	NR_125852;NR_038217;NR_038216	Body;TSS1500;TSS1500						6:134757380-134757598	Unclassified_Cell_type_specific	RP11-557H15.3;RP11-557H15.2	ENST00000417483.1;ENST00000431422.1	3'UTR;TSS1500	RP11-557H15.3;RP11-557H15.2	ENST00000417483.1;ENST00000431422.1	3'UTR;TSS1500	chr6:134757340-134757615	3
cg23654821	1.39323e-06	-0.383945	chr3	39188656	+	3776482		CACAAACACACAAATACAAACTATATAAATCACCCAACCTATAAATCAAC		II			NA	NA	NA	NA	NA	NA	chr3:39186524-39186730	S_Shore	CCAACAGATGGACTGACAGACCTCAGCCTGGTCTCACTCATTCCCCGACAGGAATCCTGG[CG]CTGACTCACAGGCTGGGTGATTCACACAGCTTGCATCTGTGTGCCTGTGTGTGTGTGTGT	ACAGGCACACAGATGCAAGCTGTGTGAATCACCCAGCCTGTGAGTCAGCG	CSRNP1	NM_033027	5'UTR				TRUE		3:39188649-39188860	Promoter_Associated	CSRNP1;CSRNP1	ENST00000273153.5;ENST00000514182.1	5'UTR;5'UTR	CSRNP1;CSRNP1	ENST00000273153.5;ENST00000514182.1	5'UTR;5'UTR	chr3:39188520-39189050	3						TRUE
cg08940732	3.18494e-06	-0.383279	chr8	135905021	-	94650286		AAACTATACCAAAAAACTCTTTATATATTTAAAACATACATTCAATATTC		II			NA	NA	NA	NA	NA	NA		OpenSea	ATGAGTCTCCTAGACTATACCAAAGGGCTCTTTGTGTGTTTGGGACATGCATTCAATGTT[CG]TTTAAGTAGCTTACAATTCTGCCTTAGCCTTTACTTCCTGTTTGCATAAAACCTCAAGGT	CGAACATTGAATGCATGTCCCAAACACACAAAGAGCCCTTTGGTATAGTC																	chr8:135904825-135905455	3
cg19303239	5.40592e-07	0.383207	chr3	186729775	-	5631243		ATTTAACATTATCTCATCTTACTCTCTAAAACAAAATTCAAACCTAAAAC		II			NA	NA	NA	NA	NA	NA		OpenSea	CGGGAGGGTTTGTTTGACATTGTCTCATCTTACTCTCTGGAGCAGGATTCAGACCTGGAA[CG]CTCTCTTTCCAGGGCAACCTAGCCAAGCTATGGTCTCTGCCTCAATTTATTGCCCTTTCC	TTTGACATTGTCTCATCTTACTCTCTGGAGCAGGATTCAGACCTGGAACG	ST6GAL1;ST6GAL1	NM_173216;NM_173217	5'UTR;5'UTR								ST6GAL1;ST6GAL1	ENST00000169298.3;ENST00000457772.2	5'UTR;5'UTR	ST6GAL1;ST6GAL1;ST6GAL1;ST6GAL1;ST6GAL1;ST6GAL1;ST6GAL1;ST6GAL1;ST6GAL1	ENST00000169298.3;ENST00000457772.2;ENST00000455441.1;ENST00000427315.1;ENST00000458216.1;ENST00000430309.1;ENST00000417392.1;ENST00000438590.1;ENST00000448408.1	5'UTR;5'UTR;5'UTR;5'UTR;5'UTR;5'UTR;5'UTR;5'UTR;5'UTR			chr3:186729686-186730237	5
cg01413054	1.49427e-05	-0.383088	chr2	231658979	-	15721844		TCAAACTTATTTAAACAAAATATAAATCAATACCTATATTACACRCCAAC		II			rs114481098	0.010426	NA	NA	NA	NA		OpenSea	TTCCCCCAAGTTCAAGCTTGTTTAGACAAAGTGTGAGTCAGTGCCTGTGTTGCACGCCAG[CG]TTCTGTTTCCCTCTTTCTATTTCTAACCATCTGTGTTACTTCTTCAGATTTTGGGATACA	CGCTGGCGTGCAACACAGGCACTGACTCACACTTTGTCTAAACAAGCTTG	CAB39;CAB39;CAB39	NM_001130850;NM_016289;NM_001130849	Body;Body;Body						2:231658766-231659074	Unclassified_Cell_type_specific				CAB39	ENST00000478152.1	5'UTR	chr2:231658745-231659035	3						TRUE
cg12557626	6.79575e-06	0.382397	chr13	113977332	-	75807829	84797105	CAAAAAAAAAACCTCTAACCATCACACATAAAACACATAAAAATCACTCA	CAAAAAAAAAACCTCTAACCGTCACACGTAAAACGCATAAAAATCACTCG	I	T	Red	NA	NA	NA	NA	NA	NA	chr13:113975893-113976139	S_Shore	ATTTAAGCCTTACAAAGGGAAAGCCTCTGGCCGTCACACGTAGGACGCATGAAGGTCACT[CG]TGGTGAGGCTGACATGCTCACACATTACAACAGTAGAGAGGGAACATCCTAAGACAGAGG	CAAAGGGAAAGCCTCTGGCCGTCACACGTAGGACGCATGAAGGTCACTCG	LAMP1	NM_005561	3'UTR					13:113025304-113025498			LAMP1	ENST00000332556.4	3'UTR	LAMP1;LAMP1	ENST00000332556.4;ENST00000472564.1	3'UTR;5'UTR	chr13:113977005-113977455	3						TRUE
cg09010156	2.28949e-05	-0.382355	chr16	29836211	-	65806903		ATTAAATTTTACTATAACAAAAATTTACTTTTAAACCAAAAATCTAATCC		II			NA	NA	NA	NA	NA	NA		OpenSea	CTCGTTTATTTATTAAGTTTTGCTGTAGCAGAAGTTTACTTTTGAGCCAAGAGTCTGATC[CG]GTCTCCCTCTTTTTTTTTTTTTTCTTTCTTTAAAGAGATGGGGCCTTGCTATGTTGCCCA	TTAAGTTTTGCTGTAGCAGAAGTTTACTTTTGAGCCAAGAGTCTGATCCG	MVP;MVP	NM_017458;NM_005115	5'UTR;5'UTR								CTD-2574D22.6;MVP;MVP;MVP	ENST00000562285.1;ENST00000357402.5;ENST00000452209.2;ENST00000395353.1	3'UTR;5'UTR;5'UTR;5'UTR	CTD-2574D22.6;MVP;MVP;MVP;MVP;MVP;MVP;MVP;MVP;MVP;MVP;MVP	ENST00000562285.1;ENST00000563915.1;ENST00000357402.5;ENST00000566859.1;ENST00000452209.2;ENST00000563096.1;ENST00000395353.1;ENST00000566066.1;ENST00000565830.1;ENST00000569887.1;ENST00000565164.1;ENST00000570234.1	3'UTR;5'UTR;5'UTR;5'UTR;5'UTR;5'UTR;5'UTR;5'UTR;5'UTR;5'UTR;5'UTR;5'UTR	chr16:29836020-29836250	3						TRUE
cg17738521	1.37712e-06	-0.382001	chr6	143224179	-	26612521		TTAAAACTCCTAACAATATTCCCTTATTATAAAACTAAAAACAATAAACC		II			NA	NA	NA	NA	NA	NA		OpenSea	CTAACGCTACTTTGGAACTCCTAACAGTGTTCCCTTGTTGTAAAACTAGGAGCAGTAAAC[CG]ATATTTTTCTCTGGTGTTTTCTCCTTTATTATAATTAATTTCAGAATTACTGCTAAACAA	CGGTTTACTGCTCCTAGTTTTACAACAAGGGAACACTGTTAGGAGTTCCA	HIVEP2	NM_006734	5'UTR				TRUE		6:143223918-143224185	Unclassified	HIVEP2	ENST00000367603.2	5'UTR	HIVEP2	ENST00000367603.2	5'UTR	chr6:143223860-143224250	3						TRUE
cg09435170	6.88134e-06	-0.381677	chr4	184256627	+	56734841		ATAAATCATAATACCAAAAATAAACTAATAAAAACAAATATAATTTTCCC		II			NA	NA	NA	NA	NA	NA		OpenSea	TAAATAGAAAGATATTGTCAATGTATGTGTCATCATTGTAAAAAGTTAAGTGGTTATGGA[CG]GGAAAATCACATCTGTTCTTACCAGTTCATTCTTGGTACTATGACTCATGGCTGATTATA	CGGGAAAATCACATCTGTTCTTACCAGTTCATTCTTGGTACTATGACTCA							TRUE										chr4:184256560-184256875	3						TRUE
cg06622286	1.48704e-05	-0.381372	chr2	55275450	-	47731539		AAAACCTAAAACATTACCATATACTACTATACAACTTACAAACACTCTAC		II			NA	NA	NA	NA	NA	NA	chr2:55276555-55278044	N_Shore	GAGTGAATGTGAAGGCCTAGGACATTACCATGTACTACTGTACAACTTACAGACACTCTA[CG]GTTAGGCTACACTAAATTTATCTTTAGATATATTTTTTCAATAATAAATCAACCTTAGCT	AGGCCTAGGACATTACCATGTACTACTGTACAACTTACAGACACTCTACG	RTN4;RTN4;RTN4;RTN4	NM_153828;NM_207520;NM_020532;NM_207521	Body;Body;Body;5'UTR								RTN4;RTN4;RTN4;RTN4	ENST00000405240.1;ENST00000357376.3;ENST00000394611.2;ENST00000404909.1	TSS1500;5'UTR;5'UTR;5'UTR	RTN4;RTN4;RTN4;RTN4;RTN4	ENST00000405240.1;ENST00000357376.3;ENST00000394611.2;ENST00000404909.1;ENST00000427710.1	TSS1500;5'UTR;5'UTR;5'UTR;5'UTR	chr2:55274725-55275490	3
cg02504858	5.33882e-06	-0.381284	chr7	17314314	-	98669338		AACAAACACTACTACTTCTATCTCATATAATAATCTCTTTATTTCCTATC		II			NA	NA	NA	NA	NA	NA		OpenSea	CCTTCTAGAAAAGCAGACACTGCTGCTTCTGTCTCATATAATGGTCTCTTTATTTCCTAT[CG]AGTCTCTCCAATGTGACAGGAAGTGGTTTTCCTAAAGCTATGATTAATAGCCTCTATGGT	GCAGACACTGCTGCTTCTGTCTCATATAATGGTCTCTTTATTTCCTATCG					chr7:17314276-17314276												chr7:17314260-17314790	3
cg14923398	0.000664583	0.380373	chr2	28567787	+	77689410	47729956	TAATTATAAATAAATACATACACACAAATATACATACCTACACATATACA	TAATTATAAATAAATACGTACACACGAATATACGTACCTACGCATATACG	I	T	Red	NA	NA	NA	NA	NA	NA		OpenSea	TCAGCCTCACACTGCCAGGTTGCCCTAGGGGAGATTCCACAAGGGCGCATTCCCTCGCCA[CG]CACATGCGCAGGCACGCACATCCGTGTGCACGCACTCACCCACAACCAGGGCTTCAGATG	CGCACATGCGCAGGCACGCACATCCGTGTGCACGCACTCACCCACAACCA								2:28421067-28421529									chr2:28567585-28568190	3						TRUE
cg01406381	2.81381e-06	-0.380289	chr19	47288263	+	51794572		AATAAAAATAACCTTATAAACACAAATACATATTCATAAAATATAAAACC		II			NA	NA	NA	NA	NA	NA	chr19:47290585-47291983	N_Shelf	GAGAGTATGGGGGAGGATCTGGGTGTGTTGGGAGGCGGTGGCGGGGAGGGAGAAAAGGGA[CG]GCTTCATATCTCATGAATATGCATCTGTGTTTACAAGGCTACCCTTACTCTTGTGTGACA	CGGCTTCATATCTCATGAATATGCATCTGTGTTTACAAGGCTACCCTTAC	SLC1A5;SLC1A5;SLC1A5	NM_001145145;NM_005628;NM_001145144	TSS200;Body;5'UTR						19:47287361-47288340	Promoter_Associated	SLC1A5;SLC1A5	ENST00000412532.1;ENST00000434726.1	5'UTR;TSS200	SLC1A5;SLC1A5	ENST00000412532.1;ENST00000434726.1	5'UTR;TSS200	chr19:47287385-47288355	3						TRUE
cg10558233	1.02106e-05	-0.379945	chr8	94892613	-	91777468		ACAAAAACAACAAAAATTAATTTAATTATATTAAAAACAACCCTAAAACC		II			NA	NA	NA	NA	NA	NA		OpenSea	ATGAAGCCACAGCAGGAGCAGCAAAGGTTGGTTTAATTATGTTAAAAGCAACCCTAAGAC[CG]GAAAAAGCTTTTAACATTCCTAGCACATAAAAATAGTTGGTCTTGATGTTTTGCTGCTGA	CGGTCTTAGGGTTGCTTTTAACATAATTAAACCAACCTTTGCTGCTCCTG					chr8:94892570-94892570		TRUE				PDP1	ENST00000523021.1	5'UTR	PDP1	ENST00000523021.1	5'UTR	chr8:94892425-94892830	3						TRUE
cg01834840	2.94847e-06	0.379821	chr1	222831502	-	83703104		TTAAATTCTTTTTCTATTCAACAAACATTACCAATACTCRAATTTATCTC		II			NA	NA	NA	NA	NA	NA		OpenSea	TACAGGACAGTTTGGATTCTTTTTCTGTTCAACAGACATTGCCAGTACTCGGATTTGTCT[CG]CTGCTTTATCATGATTCCATTGAAATAGGTAGGGGAGCTCCATATCTGAAGTGTGAAAAT	TGGATTCTTTTTCTGTTCAACAGACATTGCCAGTACTCGGATTTGTCTCG	MIA3;MIA3	NM_198551;NM_001300867	Body;Body								RP11-378J18.5	ENST00000433391.1	5'UTR	MIA3;RP11-378J18.5	ENST00000476400.1;ENST00000433391.1	TSS1500;5'UTR	chr1:222831320-222831510	3
cg27312086	2.64756e-06	0.379745	chr12	911624	+	11796293		CTTCTATACTAAACAAAAATAAATCCTCCAAACCTACTATTTATAACCCC		II			NA	NA	NA	NA	NA	NA		OpenSea	ACACGTATCACAGTTGTAAATATGAGAAGGGAGTTTGACTTCCACTTGTGTGTCAGACAG[CG]GGGTCATAAACAGTAGGTTTGGAGGATCTATCCTTGTTCAGTATAGAAGTTCTATTATGA	CGGGGTCATAAACAGTAGGTTTGGAGGATCTATCCTTGTTCAGTATAGAA	WNK1;WNK1;WNK1;WNK1	NM_001184985;NM_014823;NM_213655;NM_018979	Body;Body;Body;Body								WNK1;WNK1	ENST00000252477.7;ENST00000537501.1	5'UTR;5'UTR	WNK1;WNK1	ENST00000252477.7;ENST00000537501.1	5'UTR;5'UTR	chr12:911460-911735	3
cg05833095	5.16192e-06	-0.379545	chr12	111015746	+	88756387		TAATATATATAAATTAAAAACCAATCAATCTCCTAATACTTTTATACTTC		II			NA	NA	NA	NA	NA	NA		OpenSea	TGAGTCAGAGTGAATAAAGAAGTTATAAACACACACACACACACACCCAGGAAAAGCATT[CG]AAGCACAAAAGTATCAGGAGACTGACTGGTTTTTAATTCACATATATCATCAAGAAAACT	CGAAGCACAAAAGTATCAGGAGACTGACTGGTTTTTAATTCACATATATC	PPTC7	NM_139283	Body		chr12:111015565-111015565				12:111015683-111016098	Promoter_Associated							chr12:111015580-111016810	3
cg12190219	1.52671e-06	-0.379444	chr1	89591466	+	96642106		TTACCAAAATTCATCAATTTTATCTAAATTAACCATTCCCACAACAAACC		II			NA	NA	NA	NA	NA	NA		OpenSea	GCAGCCACTTGATAGGGCCAGGATAGTATGTGGACTTGTGTCCCACAGCAGGCTCAGCTG[CG]GCCTGTTGTGGGAATGGTCAATTTAGATAAAACTGATGAACCCTGGTAAATATTTTCCCA	CGGCCTGTTGTGGGAATGGTCAATTTAGATAAAACTGATGAACCCTGGTA	GBP2	NM_004120	5'UTR				TRUE		1:89591416-89592210	Unclassified_Cell_type_specific	GBP2	ENST00000370466.3	5'UTR	GBP2;GBP2	ENST00000370466.3;ENST00000464839.1	5'UTR;5'UTR	chr1:89591305-89591635	3
cg21750785	4.04606e-06	-0.379274	chr6	117819571	+	95656278		CACTCTTCAAAATAACTACACCACACAATATTTATCTATTCCTTCCTTTC		II			NA	NA	NA	NA	NA	NA		OpenSea	TAGAAGAGGAGGAAATGATACTTAGTTTAGTCATCATGTGCTTTGGCAAGAAATTACAGT[CG]AAAGGAAGGAACAGATAAACATTGTGTGGTGTAGCCACTTTGAAGAGTGGTCAAATTCCC	ACTCTTCAAAGTGGCTACACCACACAATGTTTATCTGTTCCTTCCTTTCG	DCBLD1	NM_173674	Body		chr6:117819510-117819510						GOPC;DCBLD1	ENST00000467125.1;ENST00000392504.2	3'UTR;5'UTR	DCBLD1;DCBLD1;GOPC;DCBLD1	ENST00000525483.1;ENST00000528162.1;ENST00000467125.1;ENST00000392504.2	5'UTR;5'UTR;3'UTR;5'UTR	chr6:117819180-117819675	3
cg08823975	4.17991e-06	0.379265	chr4	185724646	+	66687969		CAACTTAAAAAACTATCAACACAAAACAATACAAACCCATAAACTATTCC		II			NA	NA	NA	NA	NA	NA	chr4:185724434-185724647	Island	TTGGTCGGAAGAGTACGCACGTACTGTCGGAAGTCAACCAGCTCTGGCATTCGAAAATAC[CG]GAACAGCTCATGGGCTTGCATTGTCCTGTGTTGATAGTTCTCTAAGCTGAATTCTGTTGG	CGGAACAGCTCATGGGCTTGCATTGTCCTGTGTTGATAGTTCTCTAAGCT	ACSL1	NM_001995	Body					4:185961429-185961641			ACSL1;ACSL1;ACSL1	ENST00000509038.1;ENST00000437665.3;ENST00000454703.2	3'UTR;5'UTR;5'UTR	ACSL1;ACSL1;ACSL1	ENST00000509038.1;ENST00000437665.3;ENST00000454703.2	3'UTR;5'UTR;5'UTR								TRUE
cg25465236	8.96274e-06	-0.378948	chr12	109232307	+	66690843		TAAAACAAAATACTAAATCACATCCTACAAAACTACRATATCCTAACTTC		II			NA	NA	NA	NA	NA	NA		OpenSea	ACATGTTTGGAACAGCAGGGGCTGACCTGCCCGTGCAGGCCTCCTATTGTGAAGGGCACG[CG]AAGCCAGGATACCGCAGCCCTGCAGGATGTGACTCAGCATCCTGTCTCAGTGCTGGGGCG	GAGACAGGATGCTGAGTCACATCCTGCAGGGCTGCGGTATCCTGGCTTCG	SSH1;SSH1	NM_001161330;NM_018984	Body;Body		chr12:109232143-109232143				12:109232093-109232611	Unclassified_Cell_type_specific	SSH1	ENST00000360239.3	5'UTR	SSH1	ENST00000360239.3	5'UTR	chr12:109232045-109232495	3
cg21480809	6.4862e-07	0.378946	chr2	216945238	-	2689431		TTTTCACTACTCAAAACTACATCCTTACATAAAAATCTTTACTTAACTCC		II			NA	NA	NA	NA	NA	NA	chr2:216946324-216946734	N_Shore	TAATTTCCATTTTTTCACTACTCAAGACTACATCCTTGCATGAAAATCTTTGCTTGACTC[CG]TTTCCTTAAATTCCTGAAAAAGGAATTACTGTCATAGAGCATAAACATTGTGAAGGTTTT	CGGAGTCAAGCAAAGATTTTCATGCAAGGATGTAGTCTTGAGTAGTGAAA	TMEM169;TMEM169;TMEM169;TMEM169;PECR	NM_001142310;NM_001142312;NM_001142311;NM_138390;NM_018441	TSS1500;TSS1500;TSS1500;TSS1500;Body								TMEM169;TMEM169;TMEM169;TMEM169;PECR	ENST00000454545.1;ENST00000437356.2;ENST00000295658.4;ENST00000406027.2;ENST00000497889.1	TSS1500;TSS1500;TSS1500;TSS1500;3'UTR	TMEM169;TMEM169;TMEM169;TMEM169;PECR;PECR;PECR;PECR	ENST00000433112.1;ENST00000437356.2;ENST00000295658.4;ENST00000455479.1;ENST00000487318.2;ENST00000474093.1;ENST00000464722.1;ENST00000497889.1	TSS1500;TSS1500;TSS1500;TSS1500;3'UTR;3'UTR;3'UTR;3'UTR
cg26785604	2.75192e-06	0.378908	chr4	3409168	-	96734353		AATTAACCTCCTAAAAATATAAACTCAAAAACAATATCCCTATATAAAAC		II			NA	NA	NA	NA	NA	NA		OpenSea	GAAACTGCAATAATTGGCCTCCTGGGAGTGTGAGCTCAGGAGCAATGTCCCTGTGTGGGA[CG]CAGGCCTTTGCTCGGGGCCGCCCGGGCTCTGCCGGCTGACCCTGGTATGGACTCAGAGGG	ATTGGCCTCCTGGGAGTGTGAGCTCAGGAGCAATGTCCCTGTGTGGGACG	RGS12;RGS12;RGS12	NM_198229;NM_198227;NM_002926	Body;Body;Body					4:3378731-3379241			RGS12	ENST00000508158.1	5'UTR	RGS12;RGS12;RGS12;RGS12;RGS12;RGS12;RGS12;RGS12	ENST00000506631.1;ENST00000513784.3;ENST00000506998.1;ENST00000508158.1;ENST00000505570.1;ENST00000512990.1;ENST00000503041.1;ENST00000504194.1	5'UTR;5'UTR;5'UTR;5'UTR;5'UTR;5'UTR;5'UTR;5'UTR	chr4:3408980-3409375	3						TRUE
cg11372447	1.20451e-06	0.378579	chr6	137676143	-	43745973		TTATATTCTCCTTCACTACCTACTACTACACATTATAAAATTAACTTTTC		II			NA	NA	NA	NA	NA	NA		OpenSea	TTCTCCTTACTTTATGTTCTCCTTCACTGCCTACTGCTACACATTGTGGAATTAGCTTTT[CG]TTCTCAAACAAACATAGATTAACTCTGGAAGCCAAACGAAAGGAAATATTTGAGATCAGA	TATGTTCTCCTTCACTGCCTACTGCTACACATTGTGGAATTAGCTTTTCG																					chr6:137672816-137676971	6
cg15055870	2.20568e-06	-0.378507	chr3	47308295	-	90736409		TAATATTTACAAAAATCCTCTAAAATAAAAACCRCCCCCAAATAATAACC		II			NA	NA	NA	NA	NA	NA		OpenSea	ACTATCTCATTTAATGTTTACAAAAATCCTCTGAGGTAGGAACCGCCCCCAGGTAATAGC[CG]TTCCCTTTTTGCAAATCCTGTCCCTCCAGCAAGCCCACATGTCCCACTTCGCCTAGCTCA	CGGCTATTACCTGGGGGCGGTTCCTACCTCAGAGGATTTTTGTAAACATT	KIF9;KIF9;KIF9	NM_001134878;NM_022342;NM_182902	Body;Body;Body								KIF9	ENST00000487440.1	3'UTR	KIF9;KIF9;KIF9	ENST00000489391.1;ENST00000487440.1;ENST00000484629.1	TSS1500;3'UTR;3'UTR	chr3:47308245-47308755	3
cg25497767	9.36696e-05	-0.378495	chr12	92528765	+	34723185		ACTAACTCATAAACTTACTAAAAATTACCTATTTATTATTAAACCTAAAC		II			NA	NA	NA	NA	NA	NA		OpenSea	AGAAAGGTATTATGTAAATGTGACATTATCACAATCTTTTTTGATTGATCAAGATTCTAA[CG]CTTAGGCCTAATAATAAACAGGCAATCCTTAGTAAGCTTATGAGTCAGTGATGGGGATAT	CGCTTAGGCCTAATAATAAACAGGCAATCCTTAGTAAGCTTATGAGTCAG	C12orf79;C12orf79;C12orf79;C12orf79;C12orf79	NR_046159;NR_046160;NM_001256375;NM_001256374;NM_001256373	Body;Body;5'UTR;5'UTR;5'UTR		chr12:92528487-92528487						RP11-24B21.1;RP11-24B21.1;RP11-24B21.1;RP11-24B21.1	ENST00000551843.1;ENST00000546975.1;ENST00000549802.1;ENST00000553207.1	3'UTR;5'UTR;5'UTR;5'UTR	RP11-24B21.1;RP11-24B21.1;RP11-24B21.1;RP11-24B21.1;RP11-24B21.1;RP11-24B21.1	ENST00000551843.1;ENST00000552106.1;ENST00000552277.1;ENST00000546975.1;ENST00000549802.1;ENST00000553207.1	3'UTR;3'UTR;5'UTR;5'UTR;5'UTR;5'UTR	chr12:92528640-92528975	3
cg16210842	8.9977e-07	-0.378398	chr5	139511585	+	91776192		AAATATAACTTTTAAACTATACAAAAAAATCCTCCTTTACTCCACRTAAC		II			NA	NA	NA	NA	NA	NA		OpenSea	GTCTCCCTGACTTTGACTTTGCCCCACCTAAGGATATATGTAGCTGAGTGTCAAAGCTAA[CG]TTACGTGGAGCAAAGGAGGATTCTTCTGCATAGCTCAAAAGCCACACTTCCTGTTTCAGA	CGTTACGTGGAGCAAAGGAGGATTCTTCTGCATAGCTCAAAAGCCACACT							TRUE										chr5:139511585-139511855	3						TRUE
cg08390172	5.95279e-06	-0.378345	chr2	192711905	+	18670288		TACAACAAAATATCCTATACCCAAAACRCRATTAAAAAATATATACATAC		II			NA	NA	NA	NA	NA	NA		OpenSea	GCCCTACTCCACCCAGTGGGAGGAGAAGTTTACAGAACTGAGAACCATTTAGGGTTCAGA[CG]TATGCACACACTTCCTAACCGCGTTCTGGGCACAGGACACTTTGTTGCAGGTTTAGCTTT	GCAACAAAGTGTCCTGTGCCCAGAACGCGGTTAGGAAGTGTGTGCATACG	SDPR;SDPR	NM_004657;NM_004657	5'UTR;1stExon	low-CpG:192419999-192420265			TRUE				SDPR;SDPR;AC098617.2	ENST00000304141.4;ENST00000304141.4;ENST00000424116.1	1stExon;5'UTR;5'UTR	SDPR;SDPR;AC098617.2	ENST00000304141.4;ENST00000304141.4;ENST00000424116.1	1stExon;5'UTR;5'UTR	chr2:192710700-192712195	3						TRUE
cg22841357	2.06886e-05	-0.378185	chr1	183811795	+	79651940		TTAACACRCTAACAAAAAACAACTCAATCTAAATTTAATCATAAACCRTC		II			NA	NA	NA	NA	NA	NA		OpenSea	ACCAAAAAAACAAACATGAAACATTTTTGTGGTCACAGTACCGTGATCTTGTCAGTAAAG[CG]ACGGTCTATGATTAAATCCAGATTGAGCTGTTTCCTGTTAGCGTGCTAACCCACAGGACA	TAGCACGCTAACAGGAAACAGCTCAATCTGGATTTAATCATAGACCGTCG	RGL1;RGL1;RGL1;RGL1;RGL1	NM_015149;NM_001297670;NM_001297669;NM_001297671;NM_001297672	Body;Body;Body;Body;Body		chr1:183811794-183811794												chr1:183811665-183811970	3
cg12756573	1.06344e-05	-0.378049	chr10	75351367	+	67668836		AACAACTTCATAATTATTTTTCTTAAACCTCAAATAAAATTTATAATAAC		II			NA	NA	NA	NA	NA	NA		OpenSea	GGAGCTTCCAATTAAAAACAAAGTAAACTTAAGAAACTAACCAAAAGTAACTTGAAAGGA[CG]TTATCACAAACTTCACCTGAGGCTTAAGAAAAACAATTATGAAGCTGTTTCCTGGGGCAT	ACAGCTTCATAATTGTTTTTCTTAAGCCTCAGGTGAAGTTTGTGATAACG							TRUE		10:75350934-75351515	Unclassified_Cell_type_specific	USP54;USP54	ENST00000319786.7;ENST00000339859.4	TSS200;5'UTR	USP54;USP54;USP54;USP54;USP54;USP54;USP54	ENST00000451492.1;ENST00000466048.1;ENST00000319786.7;ENST00000413442.1;ENST00000339859.4;ENST00000433394.1;ENST00000474929.1	TSS1500;TSS1500;TSS200;TSS1500;5'UTR;5'UTR;3'UTR	chr10:75351000-75351575	3
cg21055139	6.69892e-07	-0.377789	chr2	219151631	-	2639481		AAAAAAAAATAACTCAAAATACACATCTCAAAAAACCCCACCCAACAAAC		II			NA	NA	NA	NA	NA	NA		OpenSea	ATGCCCAGAGTGGAAAAAAATAGCTCAGAATGCACATCTCAGGAAACCCCACCCAGCAGG[CG]CAGGAGCACAGCCCAGATCTGACGATTTGTTCCCCTCCCTTTTCCTTTATCTGCCCCCAC	CGCCTGCTGGGTGGGGTTTCCTGAGATGTGCATTCTGAGCTATTTTTTTC	PNKD;TMBIM1	NM_015488;NM_022152	Body;5'UTR						2:219151145-219152198	Promoter_Associated	TMBIM1;TMBIM1;PNKD;TMBIM1;TMBIM1;TMBIM1	ENST00000396809.2;ENST00000444881.1;ENST00000472650.1;ENST00000445635.1;ENST00000543441.1;ENST00000258412.3	TSS1500;TSS200;5'UTR;5'UTR;5'UTR;5'UTR	TMBIM1;TMBIM1;TMBIM1;TMBIM1;TMBIM1;PNKD;TMBIM1;TMBIM1;TMBIM1;TMBIM1;TMBIM1;TMBIM1;TMBIM1;TMBIM1;TMBIM1;TMBIM1;TMBIM1;TMBIM1;TMBIM1	ENST00000444000.1;ENST00000418569.1;ENST00000396809.2;ENST00000453776.1;ENST00000444881.1;ENST00000472650.1;ENST00000445635.1;ENST00000466012.1;ENST00000495113.1;ENST00000543441.1;ENST00000451181.1;ENST00000429501.1;ENST00000437694.2;ENST00000413976.1;ENST00000434015.1;ENST00000444183.1;ENST00000453281.1;ENST00000258412.3;ENST00000440422.1	5'UTR;5'UTR;TSS1500;TSS1500;TSS200;5'UTR;5'UTR;3'UTR;3'UTR;5'UTR;5'UTR;5'UTR;5'UTR;5'UTR;5'UTR;5'UTR;5'UTR;5'UTR;5'UTR	chr2:219151260-219151835	3
cg14950384	6.87447e-07	0.377728	chr13	95261299	+	13680554		TATTACATTTAACTCTTATAATCTAATAAAAAATTCCTCCRAATCTCCTC		II			NA	NA	NA	NA	NA	NA		OpenSea	AAACAAGACATTTGAAAGCACTGAAAATGATGAGTTTATGTATTTCTATCTAAAACTTAA[CG]AGGAGATTCGGAGGAATTTTCTATCAGATTACAAGAGCTAAATGTAATATTGTATATAAA	CGAGGAGATTCGGAGGAATTTTCTATCAGATTACAAGAGCTAAATGTAAT	GPR180	NM_180989	Body																chr13:95261043-95261588	4
cg26506751	2.97725e-06	-0.377535	chr3	111629747	-	52651104		CTTTTATAAAACCAATATATCTCAATACAACCTAATTTTCTTTTAAACTC		II			NA	NA	NA	NA	NA	NA		OpenSea	CTTTAGTGCAGCTTTTATAGGGCCAGTGTGTCTCAGTGCAACCTGGTTTTCTTTTAAACT[CG]TGGGCAGCAGTGCTGCATGTGTCAGTGATTCAAACTTGAACAGATTGGCTGTGAATGGGG	TTTTATAGGGCCAGTGTGTCTCAGTGCAACCTGGTTTTCTTTTAAACTCG	PHLDB2;PHLDB2;PHLDB2;PHLDB2	NM_001134437;NM_145753;NM_001134438;NM_001134439	Body;Body;Body;Body				TRUE				PHLDB2	ENST00000495180.1	TSS1500	PHLDB2	ENST00000495180.1	TSS1500	chr3:111629720-111629975	3
cg15170946	5.98586e-07	0.377271	chr20	62375653	+	26765245		ATACACTAAAACTCTCTAAACTTTAAAACACAAAACACTACCAAAACTAC		II			NA	NA	NA	NA	NA	NA	chr20:62374061-62374353	S_Shore	TAAAGAGGAAGATGTGCAAAGTTGGAAGCAGTAAGCTGCGTCTTCTGAGTCAGTTCCCTA[CG]TAGCCCTGGCAGTGTCCTGTGTCCCAAAGCTCAGAGAGCCCCAGTGTACAACCTGGTCAG	CGTAGCCCTGGCAGTGTCCTGTGTCCCAAAGCTCAGAGAGCCCCAGTGTA	ZBTB46	NM_025224	3'UTR								RP4-583P15.10;ZBTB46;RP4-583P15.10	ENST00000447343.1;ENST00000245663.3;ENST00000433905.1	TSS1500;3'UTR;TSS1500	RP4-583P15.10;ZBTB46;RP4-583P15.10	ENST00000447343.1;ENST00000245663.3;ENST00000433905.1	TSS1500;3'UTR;TSS1500			chr20:62375576-62380714	6	chr20:62374498-62378662	6
cg07053851	1.44022e-05	-0.377214	chr17	61352831	-	60783520		AATAAATTTAATTTTTATCAAATCTATACTTCACACCATTTATAAATCCC		II			NA	NA	NA	NA	NA	NA		OpenSea	TTTATCAAAGCAATAAATTTAATTTTTATCAAATCTGTGCTTCACACCATTTATGAGTCC[CG]TACTGTTCTGAAACAATGAATCCTTTATGATGATGACTAAGATGCATGTCATGAAGCTAA	CGGGACTCATAAATGGTGTGAAGCACAGATTTGATAAAAATTAAATTTAT	TANC2	NM_025185	Body		chr17:61352706-61352706												chr17:61352800-61353035	3
cg24446454	9.30801e-07	0.377132	chr4	100064966	-	55781590		ATTCATCTATAAACTCATCACCCACTTTATACTTTTAATACAAATTCTTC		II			NA	NA	NA	NA	NA	NA		OpenSea	AATAGAATAAGATTCATCTGTAAGCTCATCACCCACTTTATGCTTTTGATGCAGATTCTT[CG]AGTATCCCCAAATAAGATACATTGTCCATAGTATTTTGTAATATACTTTTTCTACTATTA	TTCATCTGTAAGCTCATCACCCACTTTATGCTTTTGATGCAGATTCTTCG	ADH4;ADH4;ADH4;LOC100507053	NM_001306172;NM_001306171;NM_000670;NR_037884	5'UTR;5'UTR;Body;Body								ADH4;ADH4;ADH4;ADH4;RP11-696N14.1	ENST00000505590.1;ENST00000508393.1;ENST00000423445.1;ENST00000504581.1;ENST00000500358.2	5'UTR;5'UTR;TSS1500;3'UTR;5'UTR	ADH4;ADH4;ADH4;ADH4;ADH4;ADH4;ADH4;RP11-696N14.1	ENST00000503416.1;ENST00000512499.1;ENST00000505590.1;ENST00000508393.1;ENST00000503944.1;ENST00000423445.1;ENST00000504581.1;ENST00000500358.2	TSS1500;5'UTR;5'UTR;5'UTR;TSS1500;TSS1500;3'UTR;5'UTR					chr4:100064779-100065846	6
cg00242096	1.05022e-05	-0.376948	chr1	236074111	+	2782467		CATCTCTTATATATAACTAATACCCATTACCAAAACTATTCCATTCTACC		II			NA	NA	NA	NA	NA	NA		OpenSea	GCAGCAAATGTCATCAGGAAAAAATCCATCTTGATGGCTTAGTCATTACAGTGGCTTCTG[CG]GCAGAATGGAACAGCCCTGGCAATGGGTATTAGTCACACACAAGAGATGACTAAGATTTG	CGGCAGAATGGAACAGCCCTGGCAATGGGTATTAGTCACACACAAGAGAT																	chr1:236073705-236074235	3
cg01265068	1.61821e-06	0.376877	chr13	52052945	+	32654536		CAAAAACCTCTATACACAAACAAATCCAAAATTAAACRACAAAATAAAAC		II			NA	NA	NA	NA	NA	NA		OpenSea	TATCAGTGCCGACACAGAACATTCTGAATAGTTCAATGCCTCTTTCTGTTAAAGAGGAGA[CG]CCTCACTCTGCCGCTCAATCTTGGACTTGTTTGTGCACAGAGGTCCTTGCTTATGTAACA	CGCCTCACTCTGCCGCTCAATCTTGGACTTGTTTGTGCACAGAGGTCCTT							TRUE				INTS6-AS1	ENST00000434512.1	5'UTR	INTS6-AS1	ENST00000434512.1	5'UTR					chr13:52052449-52053744	6		TRUE
cg06043840	1.13501e-05	-0.376604	chr1	94305094	-	59807958		CTTTATCAATCAACTTAATACTCAAATATAATCATTACCTAACTAAAATC		II			NA	NA	NA	NA	NA	NA		OpenSea	TGGAGGATTTTCTTTATCAATCAGCTTGGTACTCAAGTATGGTCATTGCCTAACTGAGGT[CG]TGGGCCTGATCCTTCTGACTCAGAAGAAGGAAGGCAGCCAGGAGTTATTCATCTGCCTCT	TTTATCAATCAGCTTGGTACTCAAGTATGGTCATTGCCTAACTGAGGTCG	BCAR3	NM_001261408	5'UTR				TRUE				BCAR3	ENST00000370244.1	5'UTR	BCAR3;BCAR3	ENST00000370244.1;ENST00000469315.1	5'UTR;3'UTR	chr1:94304960-94305195	3
cg26749897	7.19293e-06	-0.376411	chr5	15249505	-	2612252		CTATTAAATTCCTTTATAATTAATCTCCTTTCCTCTCTAACCTTTTTTAC		II			NA	NA	NA	NA	NA	NA		OpenSea	CAATCTACTGCCTGTTAAATTCCTTTGTGGTTAATCTCCTTTCCTCTCTGACCTTTTTTG[CG]GTTTTCTCATAGTCAATATATGTAATTGCTAACTGTCATAAATGCCTTCCTGTATAACTA	TGTTAAATTCCTTTGTGGTTAATCTCCTTTCCTCTCTGACCTTTTTTGCG	LOC101929454	NR_109944	Body								RP1-137K24.1	ENST00000511443.1	3'UTR	RP1-137K24.1	ENST00000511443.1	3'UTR	chr5:15249340-15249575	3
cg12408621	3.28699e-07	0.376343	chr8	1919501	-	37608963		AAACTCCTAAAAACTAATACAAACATTTAAAAAATTATCTATTATCTAAC		II			NA	NA	NA	NA	NA	NA	chr8:1921559-1922872	N_Shelf	GAGGAACACATGAACTCCTAAGGGCTAATACAAGCATTTGGGAAATTATCTGTTGTCTGG[CG]TCAGCACTGGAACAGGGCAGCAGAGCTGGAGAGTAAGAAGCAGAGCTGGAGAGGAAGAAG	CGCCAGACAACAGATAATTTCCCAAATGCTTGTATTAGCCCTTAGGAGTT	KBTBD11-OT1	NR_126346	TSS200								RP11-439C15.2	ENST00000518539.1	TSS200	RP11-439C15.2	ENST00000518539.1	TSS200	chr8:1919125-1919675	3
cg20856378	2.60238e-06	-0.37616	chr1	40525169	-	90699395		TCCTTCAAAAAATAAACAATCCACAACCCAACAAAATACTTTCTTTAAAC		II			NA	NA	NA	NA	NA	NA		OpenSea	TATGCAGACAGTCCTTCAAAAGGTAAGCAGTCCACAGCCCAGCAGAATGCTTTCTTTGAG[CG]TCTTGGCCTGAAAATTTTCTATTATTCTCTCCTTTGGCGCTAACTTCCCAAAACTTAATC	CGCTCAAAGAAAGCATTCTGCTGGGCTGTGGACTGCTTACCTTTTGAAGG	CAP1;CAP1	NM_006367;NM_001105530	Body;Body						1:40525059-40525771	Promoter_Associated_Cell_type_specific							chr1:40524960-40525450	3
cg21243597	2.50639e-05	-0.37585	chr18	13375540	-	81716164		ACTCTATATATTAAACTAAAAATAAAAACCTACTAAATCAAAACAAAACC		II			NA	NA	NA	NA	NA	NA		OpenSea	AGTCACAGCTGGCTCTGTGTGTTGGGCTGGAAATGAGGGCCTGCTGGGTCAGGGCAGGGC[CG]AAGCTGAGTGAGATGGGGAGGCTTGGGTTGGTGGTAAGGACAAAGTAAAGTGATGCTGAC	CGGCCCTGCCCTGACCCAGCAGGCCCTCATTTCCAGCCCAACACACAGAG	C18orf1;C18orf1	NM_181482;NM_181481	5'UTR;5'UTR		chr18:13375364-13375364	DMR	TRUE		18:13375244-13375758	Unclassified	C18orf1	ENST00000399848.2	5'UTR	C18orf1	ENST00000399848.2	5'UTR	chr18:13375360-13375630	3						TRUE
cg10102968	2.56106e-06	-0.375559	chr20	48381842	-	70680573		CAACACCCAATCCATAATAAAAATATCCTAATAAATAATAAATACTTATC		II			NA	NA	NA	NA	NA	NA		OpenSea	AAGGAAGTTTACAGCACCCAGTCCATAGTGGGAGTGTCCTAATGAATGATGAATGCTTAT[CG]TGTGCAACAGCTTTTTCTTCTTCTTCTTTTAAATGACCTGGTCAGCAGGAAGTAGCAAGA	AGCACCCAGTCCATAGTGGGAGTGTCCTAATGAATGATGAATGCTTATCG					chr20:48381625-48381625												chr20:48381700-48381930	3
cg13067586	7.29864e-06	-0.375415	chr1	39662661	-	82605480		TTCTAAATCTATCTTCTACAAAACTTCTTTCATAATTTAAAACCCTACCC		II			rs6700698	0.000216	NA	NA	NA	NA		OpenSea	TCTTAATGAAGTTCTGAGTCTGTCTTCTACAAGGCTTCTTTCATGGTTTGGGGCCCTGCC[CG]TTGGCTGTTAGTAAGGGATATCCTGGGGGGTGCTAAATGTGACTTTAAAAAGACTGTTCT	CGGGCAGGGCCCCAAACCATGAAAGAAGCCTTGTAGAAGACAGACTCAGA	MACF1	NM_012090	Body		chr1:39662647-39662647		TRUE		1:39662467-39662947	Unclassified_Cell_type_specific				MACF1	ENST00000467673.1	5'UTR	chr1:39662540-39662830	3
cg04682791	5.76807e-06	-0.375343	chr6	25313030	+	18632111		TATAAAAATCTACCAACTATTTCCTTAAATAATACAAATCTCCTTACAAC		II			NA	NA	NA	NA	NA	NA		OpenSea	TTACTTTTGTCTTTTTTTTTTTCCCTGAGAAATTAGTGAAAACAGTTTGAAGTCTTGCCA[CG]TTGTAAGGAGATTTGCATTATTTAAGGAAACAGCTGGCAGATCTCTATAATGCCCCACCT	ATAGAGATCTGCCAGCTGTTTCCTTAAATAATGCAAATCTCCTTACAACG	LRRC16A	NM_017640	Body				TRUE				LRRC16A	ENST00000377969.3	5'UTR	LRRC16A;LRRC16A	ENST00000461945.1;ENST00000377969.3	5'UTR;5'UTR	chr6:25312940-25313335	3						TRUE
cg27362998	6.46299e-05	0.375188	chr10	73376966	+	99612439	90724483	AATCATAATAACTATAACATCAAATAAAATACAATCATCATTCAACTCCA	AATCGTAATAACTATAACGTCAAATAAAATACGATCATCGTTCAACTCCG	I	T	Red	NA	NA	NA	NA	NA	NA		OpenSea	GAGCTGTTGCTGTGATTAGCTGCCTTCACTCCGGGGTGACTGATCTCTGTCCATAGGGCA[CG]GAGCTGAACGATGACCGCACCCCATCTGACGCTACAGTCACCACGACCTTCAATATCCTG	CGGAGCTGAACGATGACCGCACCCCATCTGACGCTACAGTCACCACGACC	CDH23;CDH23;CDH23;CDH23;CDH23;CDH23;CDH23;CDH23;CDH23	NM_001171930;NM_052836;NM_001171931;NM_022124;NM_001171932;NM_052836;NM_001171931;NM_001171930;NM_022124	ExonBnd;ExonBnd;ExonBnd;ExonBnd;Body;Body;Body;Body;Body								CDH23;CDH23	ENST00000398842.3;ENST00000466757.2	ExonBnd;5'UTR	CDH23;CDH23;CDH23;CDH23	ENST00000470494.1;ENST00000398842.3;ENST00000461841.2;ENST00000466757.2	TSS200;ExonBnd;5'UTR;5'UTR			chr10:73375749-73377269	6
cg17736802	2.39868e-06	-0.374875	chr13	44875634	+	20654152		TATAACTAAATCATCTTAATATTCCCCAATAACCCAACRCAAATATTTAC		II			NA	NA	NA	NA	NA	NA		OpenSea	TCTTATACAGGAGGACAAGAGAGTGATGAAAAATGAGACAGGAAATGCACCCATTTATTT[CG]CAAACATCTGCGTTGGGCCATTGGGGAATACCAAGATGACTCAGCCACAGTTGAAGGAGG	CGCAAACATCTGCGTTGGGCCATTGGGGAATACCAAGATGACTCAGCCAC					chr13:44875300-44875300				13:44875507-44875807	Unclassified_Cell_type_specific							chr13:44874945-44875870	3
cg11018805	5.98493e-07	0.37482	chr17	79687075	+	90681548		AACCATTCCCACRACTAATCAAAATAACACTTTAATACCAAAATTTTTAC		II			NA	NA	NA	NA	NA	NA		OpenSea	CCAGCTGGCATCCGCCTCATCCCCCACACCGTGCTCACTTTTGTGTTTCTGGAACAGCTA[CG]CAAAAACTTTGGCATCAAAGTGCCATCCTGACCAGCCGTGGGAATGGCTGGGCTGCCAGG	CGCAAAAACTTTGGCATCAAAGTGCCATCCTGACCAGCCGTGGGAATGGC	SLC25A10;SLC25A10;SLC25A10	NM_012140;NM_001270888;NM_001270953	Body;Body;Body											SLC25A10;SLC25A10	ENST00000574129.1;ENST00000573246.1	3'UTR;5'UTR			chr17:79686400-79688377	6
cg21009747	5.40592e-07	0.374713	chr22	36681341	-	48809543	1735135	TAACATTCCAACTACTACCAAACATTCTCATTCTTCTAAACATAACTACA	TAACGTTCCAACTACTACCGAACATTCTCGTTCTTCTAAACGTAACTACG	I	C	Grn	NA	NA	NA	NA	NA	NA		OpenSea	AGCTCCTTGTTCTGGCGTTCCAGCTGCTGCCGAGCATTCTCGTTCTTCTGGGCGTGGCTG[CG]CTCCAGGTTCAGGTCGGTGTTGATCTGGTCGATCTGCAGAAGAAGGGCCAGTGACCTTGG	CGCAGCCACGCCCAGAAGAACGAGAATGCTCGGCAGCAGCTGGAACGCCA	MYH9	NM_002473	Body	low-CpG:35011227-35011289							MYH9	ENST00000475726.1	3'UTR	MYH9;MYH9	ENST00000475726.1;ENST00000486218.1	3'UTR;3'UTR			chr22:36679945-36681379	6	chr22:36679697-36683400	6		TRUE
cg17725166	7.56023e-07	0.374694	chr4	169409118	-	93686871		TCTTCTCTTAAAAAATCAAACAAAATCAACTCTTCCAACTATAACATTAC		II			NA	NA	rs74420948	0.031565	rs74420948	0.031565		OpenSea	TGGATAAGACATCTTCTCTTGGGAGGTCAGACAAGATCAACTCTTCCAGCTATGACATTG[CG]TGAGGCAATGAAGAGGGGAAAGTCCATGAATGGAAGGTGGAACTTGATTGGATCTGTTTT	CGCAATGTCATAGCTGGAAGAGTTGATCTTGTCTGACCTCCCAAGAGAAG														DDX60L	ENST00000505150.1	3'UTR					chr4:169407641-169409443	6
cg04437648	1.10885e-06	0.374534	chr2	234627450	-	97675263	13788111	AAAAAAAACAAATATAACAAACACAACATAAAATAAACAATCAACTATCA	GAAAAAAACAAATATAACAAACACAACGTAAAATAAACAATCAACTATCG	I	A	Red	NA	NA	NA	NA	NA	NA		OpenSea	GGTAATTAAGGCGAAGGAAACAAATGTAGCAGGCACAGCGTGGGGTGGACAGTCAGCTGT[CG]GTGGCTTCTGCTGAGATGGCCAGAGGACTCCAGGTTCCCCTGCCGCGGCTGGCCACAGGA	GAAGGAAACAAATGTAGCAGGCACAGCGTGGGGTGGACAGTCAGCTGTCG	UGT1A10;UGT1A6;UGT1A8;UGT1A4;UGT1A6;UGT1A9;UGT1A7;UGT1A4;UGT1A5	NM_019075;NM_205862;NM_019076;NM_007120;NM_001072;NM_021027;NM_019077;NM_007120;NM_019078	Body;Body;Body;1stExon;Body;Body;Body;5'UTR;Body								UGT1A4;UGT1A4;UGT1A6	ENST00000373409.3;ENST00000373409.3;ENST00000480628.1	5'UTR;1stExon;5'UTR	UGT1A4;UGT1A4;UGT1A4;UGT1A6;UGT1A6	ENST00000450233.1;ENST00000373409.3;ENST00000373409.3;ENST00000484784.1;ENST00000480628.1	TSS200;5'UTR;1stExon;3'UTR;5'UTR								TRUE
cg04572943	4.11783e-06	-0.37442	chr2	113882976	+	81737836		CCTCATAAACAATATAACCTTAAATAAATCACCCATCCTTTTTAAAACAC		II			NA	NA	NA	NA	NA	NA		OpenSea	CAAACAAATGAATAAACAAAATTCTTCTTTGGCCCTCATAGGAAGACACTGTTTCTTGAA[CG]TGTTTCAAAAAGGATGGGTGACTCACTCAAGGTCACACTGTTTATGAGGACAGTACAGGA	CGTGTTTCAAAAAGGATGGGTGACTCACTCAAGGTCACACTGTTTATGAG	IL1RN;IL1RN;IL1RN	NM_173843;NM_000577;NM_173841	5'UTR;Body;Body		chr2:113882661-113882661						IL1RN;IL1RN	ENST00000409052.1;ENST00000361779.3	5'UTR;5'UTR	IL1RN;IL1RN;IL1RN	ENST00000409052.1;ENST00000361779.3;ENST00000486167.1	5'UTR;5'UTR;5'UTR	chr2:113882860-113883410	3
cg27646434	5.98493e-07	0.374385	chr6	129918069	+	1757218		ACTACCAAAATTCTAAAACTAAAACATTTAATATAAAAATTTAAACCACC		II			NA	NA	NA	NA	NA	NA		OpenSea	AAAGCAGGCCTCTTACTGCCAGAAGATGAGGGATGCCCCAACATCCATTTGTCATTAAGA[CG]GTGGTTCAAACTTTCACATTAAATGTTTTAGCTTTAGAATTCTGGCAGTTGCCAGTTGGA	CGGTGGTTCAAACTTTCACATTAAATGTTTTAGCTTTAGAATTCTGGCAG	ARHGAP18	NM_033515	Body								ARHGAP18;RP11-73O6.4	ENST00000463225.1;ENST00000563385.1	3'UTR;5'UTR	ARHGAP18;ARHGAP18;RP11-73O6.4	ENST00000483367.1;ENST00000463225.1;ENST00000563385.1	TSS200;3'UTR;5'UTR
cg20378055	1.95765e-05	-0.374216	chr10	86184730	-	68653852		AAAACCTATTCAACAATACCTTAAATACAACTATATCTAAATAAACAACC		II			NA	NA	NA	NA	NA	NA		OpenSea	GAGCAGGAAGGAAGGCCTGTTCAGCAGTGCCTTGGGTACAACTATGTCTGAGTAGGCAGC[CG]GTAACACAATGTCTCCCTTGTGCAAAGTAACTCTCTTAGTGAGTGCTCAGATATGTGAGG	CGGCTGCCTACTCAGACATAGTTGTACCCAAGGCACTGCTGAACAGGCCT	CCSER2;CCSER2;CCSER2;CCSER2;CCSER2	NM_001284242;NM_001284243;NM_001284243;NM_018999;NM_001284240	TSS1500;1stExon;5'UTR;Body;Body				TRUE		10:86184532-86184748	Unclassified_Cell_type_specific	FAM190B;FAM190B;FAM190B	ENST00000543283.1;ENST00000543283.1;ENST00000494144.1	1stExon;5'UTR;5'UTR	FAM190B;FAM190B;FAM190B;FAM190B;FAM190B;FAM190B	ENST00000493409.1;ENST00000543283.1;ENST00000543283.1;ENST00000494586.1;ENST00000494586.1;ENST00000494144.1	TSS1500;1stExon;5'UTR;1stExon;5'UTR;5'UTR	chr10:86184500-86184775	3
cg05028010	1.09155e-06	-0.374	chr1	145437567	+	98690892		TCTATATTCCCCATTTACCTCATTACCTCTTTAATAAAATATATCCAAAC		II			NA	NA	NA	NA	NA	NA		OpenSea	TCCTTTTTTTCCCGCTTTTCCTTTTCCTCCAGAAGCAGGTAGGAAGTGGGAGATAATGAG[CG]CCTGGACACACCTCACTAAAGAGGTAATGAGGTAAATGGGGAACACAGACAAAGTGTTCC	CGCCTGGACACACCTCACTAAAGAGGTAATGAGGTAAATGGGGAACACAG	TXNIP;NBPF20;NBPF10;NBPF10	NM_006472;NM_001278267;NM_001039703;NM_001302371	TSS1500;Body;Body;Body						1:145437487-145438617	Promoter_Associated	TXNIP;TXNIP	ENST00000369317.4;ENST00000475171.1	TSS1500;TSS1500	TXNIP;TXNIP	ENST00000369317.4;ENST00000475171.1	TSS1500;TSS1500			chr1:145437503-145439117	6	chr1:145436468-145446485	6
cg17469895	1.70354e-05	-0.373987	chr1	244486313	+	70614551		TAATTCATAAATTTTTTAAATAATTCACTACCAATATTCCTCTAATTACC		II			NA	NA	NA	NA	NA	NA		OpenSea	GGTGGAAAGACTGGACAAGACCACCTTTAAGTGTGGAGAATATCCACTGTCCAAACTCTG[CG]GCAATCAGAGGAACATTGGTAGTGAACCATTCAAAAAACTCATGAATCAGAGATGATGGC	CGGCAATCAGAGGAACATTGGTAGTGAACCATTCAAAAAACTCATGAATC					chr1:244486299-244486299		TRUE												chr1:244486104-244486747	6	chr1:244485620-244486960	6
cg23035323	1.11317e-05	-0.373873	chr3	194248017	+	54693163		AACRTAAATATTTCTCATTTCCTCTTACTAAATACTTTCTCACACACTAC		II			rs55861992	0.0215	NA	NA	NA	NA		OpenSea	GAAGTCTTCCCCTGGACTTCATCAGAAAGTACAAATTAGTAAGATTGCGCCAGCAAAATG[CG]TAGTGTGTGAGAAAGCACTTAGCAAGAGGAAATGAGAAACATTCACGTCCACTTACTCAT	ACGTGAATGTTTCTCATTTCCTCTTGCTAAGTGCTTTCTCACACACTACG					chr3:194247870-194247870				3:194247974-194248178	Unclassified							chr3:194247845-194248215	3
cg25196374	4.44037e-05	-0.373632	chr2	152231104	-	62643836		TAACTTACTCCCACACCCCAACCTTTCAATAACTCAATTCTAATTTATTC		II			NA	NA	NA	NA	NA	NA		OpenSea	ATACTACTAGTTAACTTACTCCCACACCCCAGCCTTTCAGTGACTCAATTCTAATTTATT[CG]TCATAACTGTAACAGATGGAACTTCCTGCTCTGTTATCGAATGATTAATGCTTAAACCTT	AACTTACTCCCACACCCCAGCCTTTCAGTGACTCAATTCTAATTTATTCG	LOC101929319;TNFAIP6	NR_110248;NM_007115	Body;Body														chr2:152230940-152231195	3
cg09410512	2.28768e-06	-0.373585	chr2	224564400	+	1643186		TACACCATCTTATAACTCATTTCCTTTAATAAATCACTAAATCATAACAC		II			NA	NA	NA	NA	NA	NA		OpenSea	AGAACATAAGGTACTTTGGAGTTTATTGAGACCTTTTGCGTAGAACTGAATGAACAAAGA[CG]TGTTATGACTCAGTGACTCACTAAAGGAAATGAGTCATAAGATGGTGTATTTAGTTGTTT	ACACCATCTTATGACTCATTTCCTTTAGTGAGTCACTGAGTCATAACACG					chr2:224564336-224564336	DMR	TRUE										chr2:224564285-224564570	3						TRUE
cg27237017	8.70009e-07	-0.373581	chr2	191747724	-	27770203		ATTTACATACAAATACCCAAAATACAAAATTACAAAATACAATCACAACC		II			NA	NA	NA	NA	NA	NA	chr2:191745286-191746599	S_Shore	GGAAGTAACGAGTTTACATGCAAGTGCCCAAGGTACAGAATTGCAAAATGCAGTCACAAC[CG]TTTAAAAGTTCATCTTAAAGGCTACAAGATGGGAACTGCATTCTAGTAAAATTATGTCTT	CGGTTGTGACTGCATTTTGCAATTCTGTACCTTGGGCACTTGCATGTAAA	GLS;GLS	NM_001256310;NM_014905	Body;Body						2:191747545-191747895	Promoter_Associated	AC005540.3	ENST00000413911.1	TSS1500	AC005540.3;GLS;GLS	ENST00000413911.1;ENST00000479552.1;ENST00000496170.1	TSS1500;5'UTR;5'UTR	chr2:191747560-191748210	3
cg00937742	1.32391e-05	-0.373522	chr2	133429299	+	46766111		TTACTCAAAAACCTTTTAACCCAATCAATTACTTAAATCATAACTCACAC		II			NA	NA	NA	NA	NA	NA	chr2:133426652-133428870	S_Shore	CTATCTCTGGAGCAAAAGGGCCAATTTATTTATTCCTTCTGGGAACCCATTGTAAGAGCA[CG]TGTGAGTCATGATTCAAGTAACTGACTGGGCCAAAAGGTCCTTGAGCAAGTTATTTTCTG	TGCTCAAGGACCTTTTGGCCCAGTCAGTTACTTGAATCATGACTCACACG	LYPD1;LYPD1	NM_001077427;NM_144586	TSS1500;TSS1500								LYPD1	ENST00000345008.6	TSS200	LYPD1	ENST00000345008.6	TSS200	chr2:133429025-133429355	3						TRUE
cg18700744	1.01843e-05	-0.373445	chr12	112534559	-	74679248		ATCATTTATCCTTATAAACTATCTAACAAAAATAAACCAACTCAATAAAC		II			NA	NA	NA	NA	NA	NA		OpenSea	ACTGACAGGCCATCATTTGTCCTTATAAACTATCTGACAAAGATAAACCAGCTCAATAAA[CG]ACACCCTCTCTTCCTCATAACTTGATGCTGATCTCATTCTGAGTCAGTTCTAAGTCATTG	TCATTTGTCCTTATAAACTATCTGACAAAGATAAACCAGCTCAATAAACG	NAA25	NM_024953	Body				TRUE							NAA25;NAA25;NAA25	ENST00000552527.1;ENST00000551858.1;ENST00000548627.1	3'UTR;3'UTR;3'UTR	chr12:112534380-112534735	3						TRUE
cg17441401	8.44028e-05	-0.3731	chr1	53794150	-	6766279	3791426	AAAAATAATATTACAAAACAAACAAACCTATACAATATACACATAAAACA	AAAAATAATATTACAAAACGAACAAACCTATACAATATACGCGTAAAACG	I	A	Red	rs75356164	0.048653	NA	NA	NA	NA	chr1:53791687-53793496	S_Shore	CTGGGCGGGAGGGGAAATGATGTTACAGGACGAACAGGCCTGTGCAGTGTGCGCGTGGGG[CG]GGGGAGGGAGGGATAGGGGTGAGATCCCAAGATGTGGATGAGCAGGGAGAAGCTGGGGGC	CGCCCCACGCGCACACTGCACAGGCCTGTTCGTCCTGTAACATCATTTCC	LRP8;LRP8;LRP8;LRP8	NM_033300;NM_017522;NM_001018054;NM_004631	TSS1500;TSS1500;TSS1500;TSS1500					1:53564172-53567152	1:53793599-53794158	Promoter_Associated	LRP8;LRP8;LRP8;RP4-784A16.5;LRP8	ENST00000465675.1;ENST00000354412.3;ENST00000306052.6;ENST00000445039.1;ENST00000371454.2	TSS1500;TSS1500;TSS1500;5'UTR;TSS1500	LRP8;LRP8;LRP8;LRP8;RP4-784A16.5;LRP8;LRP8	ENST00000465675.1;ENST00000496580.1;ENST00000354412.3;ENST00000306052.6;ENST00000445039.1;ENST00000371454.2;ENST00000480045.1	TSS1500;TSS1500;TSS1500;TSS1500;5'UTR;TSS1500;TSS1500	chr1:53793665-53794235	3						TRUE
cg21961202	8.41909e-06	-0.37288	chr1	145455384	+	35631948		AAACTAATTAATTCCAACCACTTAACATACAACAATCACRAACAAACTAC		II			NA	NA	NA	NA	NA	NA		OpenSea	CAAATGCTCAGCAGGGTTGCTATGATAGCATGCCTTCTTATTCAGTTCCTATTCTGGACA[CG]CAGCTTGCCCGTGACTGTTGCATGTCAAGTGGCTGGAACCAATCAGCTTATCTAAGGCTT	CGCAGCTTGCCCGTGACTGTTGCATGTCAAGTGGCTGGAACCAATCAGCT					chr1:145455122-145455122				1:145455255-145455831	Promoter_Associated							chr1:145455360-145455635	3						TRUE
cg10238145	5.38652e-06	-0.372549	chr2	114644207	-	7702521		AACAAAAAATAAATACATATACAAACAAAATAATCAAAAATACTTTAACC		II			NA	NA	NA	NA	NA	NA	chr2:114647669-114648312	N_Shelf	GGAGATGAGTAAGCAGGGAGTGGGTGCATATGCAAACAGGGTGGTCAGAAATGCTTTGGC[CG]GATGTGTGACTGAAGGCTATGTGCAGCTGAGGAAGGCTGGGCCACCACAGTAGCAGAGAG	CGGCCAAAGCATTTCTGACCACCCTGTTTGCATATGCACCCACTCCCTGC					chr2:114644100-114644100				2:114644097-114644409	Unclassified_Cell_type_specific							chr2:114644080-114644655	3						TRUE
cg11458550	2.74831e-06	0.372496	chr1	149935518	+	88804428		AAAACAATAACAACAAATTATTTATACTTACCCTCTCCAAAACRAATTAC		II			NA	NA	NA	NA	NA	NA		OpenSea	GGTTTTTTTGTTTTTGTTTTTTTTTGTTTTTTTTTTTTCTTACAAAATAGCCATAGTTTG[CG]CAACCCGTTTTGGAGAGGGCAAGTACAAACAATCTGTTGTTACTGCCTTATATAACAGCA	CGCAACCCGTTTTGGAGAGGGCAAGTACAAACAATCTGTTGTTACTGCCT	OTUD7B	NM_020205	Body						1:149935339-149935550	Unclassified_Cell_type_specific	OTUD7B	ENST00000479905.1	3'UTR	OTUD7B	ENST00000479905.1	3'UTR	chr1:149935380-149935590	3
cg03224621	5.01371e-06	-0.372462	chr2	102699286	-	6604461		ACTATTACTCRATCAATACAAATAAAAACTACTAACCTCRCTATAACCTC		II			NA	NA	NA	NA	NA	NA		OpenSea	AGATGTTGTAGACTGTTGCTCGGTCAGTGCAAATGAGAGCTGCTAGCCTCGCTGTAACCT[CG]CTGGCTGGGTACTCTCAGAGATTGTTAAGAGTTTTAAAATTTTTCTAATCACTAAGCATG	CTGTTGCTCGGTCAGTGCAAATGAGAGCTGCTAGCCTCGCTGTAACCTCG							TRUE		2:102698915-102699806	Unclassified	IL1R1	ENST00000424272.1	5'UTR	IL1R1;IL1R1	ENST00000452403.1;ENST00000409929.1	5'UTR;5'UTR	chr2:102699240-102699950	3						TRUE
cg21912556	4.26402e-06	-0.371804	chr8	18605482	+	59637290		TAATAACTCATATTTTACCCTTAAAACTTCTAATACATACRAAAACTTCC		II			rs73670007	0.027422	NA	NA	NA	NA		OpenSea	GAAGAGAAGGAAGGAAAACAAACTCTGGCAAGAGAGAGGGAGAAAGGTTTGGAAAGACTA[CG]GAAGTCTTCGTATGTACTAGAAGCTTTAAGGGCAAAATATGAGTCACCAAAGGCAAGTGA	CGGAAGTCTTCGTATGTACTAGAAGCTTTAAGGGCAAAATATGAGTCACC	PSD3;PSD3	NM_206909;NM_015310	Body;Body				TRUE							PSD3	ENST00000518315.1	3'UTR	chr8:18605300-18605715	3						TRUE
cg04628419	2.47425e-06	-0.371511	chr1	33455100	-	68776527		AAATCACRCAAAACCTCCAAACCTTTTTCTCAAAAACTACAAAAACTTAC		II			NA	NA	NA	NA	NA	NA		OpenSea	ACTCTGGTCTGAGGTCACGCAAAACCTCCAAGCCTTTTTCTCAGGAACTACAGGAACTTG[CG]TCGGCTGGGTCACTCCAGTCCTTGATGTGTGCAATTCATTTCTTAAAAATAACATTACTT	CGCAAGTTCCTGTAGTTCCTGAGAAAAAGGCTTGGAGGTTTTGCGTGACC											RP1-117O3.2	ENST00000427524.1	5'UTR	RP1-117O3.2	ENST00000427524.1	5'UTR	chr1:33454900-33455170	3
cg17829942	1.47708e-06	-0.37143	chr9	95860954	-	10646950		TCTTATACCTTTTCTAACTTCCAAATACTACCTATTTATATACACAACTC		II			NA	NA	NA	NA	NA	NA	chr9:95857703-95859132	S_Shore	ATGGTTTCCCTTCTTGTGCCTTTTCTGGCTTCCAAGTGCTGCCTGTTTGTGTGCACAACT[CG]CAACCACAGGAAGCACAGGACCCCCAAGCCGCAGAGCCTGGCTTCAGCCTCCGGACCGTG	CTTGTGCCTTTTCTGGCTTCCAAGTGCTGCCTGTTTGTGTGCACAACTCG	C9orf89	NM_032310	Body		chr9:95860928-95860928		TRUE		9:95860120-95861133	Promoter_Associated_Cell_type_specific				C9orf89;C9orf89;C9orf89;C9orf89;C9orf89	ENST00000495641.1;ENST00000466929.1;ENST00000468781.1;ENST00000490488.1;ENST00000498243.1	5'UTR;5'UTR;5'UTR;5'UTR;5'UTR	chr9:95860860-95861175	3
cg10550308	5.45739e-06	0.371425	chr3	184969158	+	85649425	46776920	ACATTTTTACATAACAATTCAAAACACACTTACATACAAACACATAACCA	ACGTTTTTACGTAACAATTCAAAACACACTTACATACAAACACGTAACCG	I	A	Red	NA	NA	NA	NA	NA	NA	chr3:184971641-184972002	N_Shelf	AATAGACTATATCAAACAATATACCAAGTAAGGATAGGTTTTGTTTTAGGAAACTGCTTT[CG]GTTACGTGTTTGTATGTAAGTGTGTCTTGAATTGCTACGTAAAAACGTGAGCTTTCTTAC	CGGTTACGTGTTTGTATGTAAGTGTGTCTTGAATTGCTACGTAAAAACGT	EHHADH;EHHADH	NM_001166415;NM_001966	5'UTR;Body								EHHADH;EHHADH	ENST00000456310.1;ENST00000475987.1	5'UTR;3'UTR	EHHADH;EHHADH;EHHADH	ENST00000456310.1;ENST00000465178.1;ENST00000475987.1	5'UTR;3'UTR;3'UTR	chr3:184969025-184969330	3						TRUE
cg00597730	5.49127e-06	-0.371416	chr1	22231589	+	6798848		CAAATTACATAAAACCTAATTAACCATAATAAAAACTTTTCCTCTCACCC		II			NA	NA	NA	NA	NA	NA		OpenSea	AACCACGGCCGCTTCCTGAACCTGTCGGGTTAGGCCTTCCCACGACTCCTGACTCACCAA[CG]GGTGAGAGGAAAAGCCCTTATCATGGCCAACCAGGTTCTATGTAATCTGTCTACACACAC	CGGGTGAGAGGAAAAGCCCTTATCATGGCCAACCAGGTTCTATGTAATCT	HSPG2;HSPG2	NM_005529;NM_001291860	Body;Body		chr1:22231370-22231370												chr1:22231400-22231710	3
cg18758542	3.26402e-06	-0.371199	chr4	25863409	+	79727820		ACTTACTTCTATTTTAAATTCTCCTAAACAATAATAAATTTACAAAAAAC		II			NA	NA	NA	NA	NA	NA	chr4:25865063-25865376	N_Shore	AGATAACCCAAGGTTTCTGCAGGATTGTGGAACATAAGTTACTCTGGGCAGGAAGGGTGT[CG]CCTTCTGTAAATTTACTATTGTTTAGGAGAACTCAAAACAGAAGCAAGCAAGCCCTCAAA	CGCCTTCTGTAAATTTACTATTGTTTAGGAGAACTCAAAACAGAAGCAAG	SEL1L3;SEL1L3;SEL1L3	NM_001297594;NM_015187;NM_001297592	5'UTR;Body;Body								C4orf52;SEL1L3;SEL1L3	ENST00000515764.2;ENST00000513364.1;ENST00000502949.1	TSS200;3'UTR;5'UTR	SEL1L3;C4orf52;SEL1L3;SEL1L3;SEL1L3;SEL1L3	ENST00000510880.1;ENST00000515764.2;ENST00000513364.1;ENST00000502949.1;ENST00000513691.1;ENST00000514872.1	TSS1500;TSS200;3'UTR;5'UTR;5'UTR;5'UTR	chr4:25862425-25863510	3
cg03890368	6.74248e-06	0.371198	chr22	42734695	+	90767985	59714541	AAATAATAAAAAAATACCTATTATTACCACCTCATACCATACCCAACCCA	AAATAATAAAAAAATACCTATTATTACCGCCTCGTACCGTACCCAACCCG	I	T	Red	NA	NA	NA	NA	NA	NA	chr22:42734457-42734717	Island	GGAAAGGCGGAGGCAGACAGCCATGTTGCCAGCTCCTGCGACGGAGGCTGCCAGGCGGGA[CG]GGCTGGGCACGGCACGAGGCGGCAACAATAGGCACCTCTTCATCATCTGCCTCTCAACAC	CGGGCTGGGCACGGCACGAGGCGGCAACAATAGGCACCTCTTCATCATCT								22:41064161-41064656						TCF20	ENST00000515426.1	5'UTR			chr22:42729003-42734786	6				TRUE
cg00732043	4.76569e-06	-0.371108	chr10	43782969	+	88628187		ATCTACCTTAAATATTTAAATTACAATAACTCACRACTAAACTCCTCCTC		II			NA	NA	NA	NA	NA	NA		OpenSea	CCCATGTGCCTTGGGCAGAAGAAACAGAACAGTCACACCGGTAAACAGGAAGTGGAAGGG[CG]AGGAGGAGCCCAGTCGTGAGTCACTGTAATTTAAACACCCAAGGCAGACAAGTAGCACAA	TCTGCCTTGGGTGTTTAAATTACAGTGACTCACGACTGGGCTCCTCCTCG					chr10:43782816-43782816				10:43782721-43783168	Unclassified_Cell_type_specific							chr10:43782785-43783210	3
cg17131704	1.25905e-06	0.371079	chr15	35146110	-	91779104		TCTAACCAAATACTAATAAACAAATTAAATACAACTCTAAACCAAATCTC		II			NA	NA	NA	NA	NA	NA		OpenSea	TTTGTCTAAGGTCTAACCAAATGCTGATAAGCAAATTAGGTACAACTCTGAGCCAGGTCT[CG]ATGAGTCCAAAGTGTGTTTTATAATATCTTGCTGTCTCTTGATCATTACAAAATTTCATT	CGAGACCTGGCTCAGAGTTGTACCTAATTTGCTTATCAGCATTTGGTTAG																			chr15:35145699-35146119	6
cg17968322	4.0225e-06	-0.371072	chr9	5633526	-	45693162		CCTTTAACTACTATTAAAATCCTTTCTTTATAAATCATTCTTTACCTACC		II			NA	NA	NA	NA	NA	NA	chr9:5628570-5629743	S_Shelf	GTATTATCTATCCTTTAACTGCTGTTGAAATCCTTTCTTTATGAGTCATTCTTTACCTAC[CG]TAACCATAAGTGTTCATTTTTCTGATGAACTACTGCTTCCCCACTACTGCCAGCTTTGTT	CGGTAGGTAAAGAATGACTCATAAAGAAAGGATTTCAACAGCAGTTAAAG	RIC1;RIC1;RIC1	NM_001135920;NM_020829;NM_001206557	Body;Body;Body								KIAA1432	ENST00000381532.2	5'UTR	KIAA1432	ENST00000381532.2	5'UTR	chr9:5633340-5633595	3
cg25636466	2.14912e-06	-0.371052	chr6	46652700	+	19741964		CCACAATATTATATCACCACATACCATAATAATAACTAAACTAAAAAATC		II			NA	NA	NA	NA	NA	NA	chr6:46655262-46656738	N_Shelf	TCTTACCAGCAACATAAGTGATGCAGTTTATTCACATTCTTGCCAGTACTGGTGTTATCA[CG]ATTTTTTAGCTTAGTCATTACCATGGCATGTGGTGATATAACATTGTGGGTTTTTTTTTT	CACAATGTTATATCACCACATGCCATGGTAATGACTAAGCTAAAAAATCG											RP11-446F17.3	ENST00000422284.2	3'UTR	RP11-446F17.3;RP11-446F17.3	ENST00000422284.2;ENST00000434329.2	3'UTR;3'UTR	chr6:46652560-46652855	3						TRUE
cg08004406	2.35824e-06	-0.370717	chr3	23484279	-	35674115		ATCTATATCCACTACCAATTTACCTTCCAAAAATACATAAATAAAAAAAC		II			NA	NA	NA	NA	NA	NA		OpenSea	TCCTTTCCTCAGTCTGTATCCACTACCAGTTTGCCTTCCAGAGATGCATAGATAAGGGGG[CG]TGGTTACTGATTCTTCTGCTTTCCTGTAGCTCTGCCTGGGGTTTCCCCTCAGAGGAATGT	CGCCCCCTTATCTATGCATCTCTGGAAGGCAAACTGGTAGTGGATACAGA	UBE2E2;MIR548AC	NM_152653;NR_039621	Body;Body														chr3:23484180-23484390	3
cg05948654	3.10788e-06	0.370656	chr6	25930507	+	25625592		AACCACTAATACCAATAAACACTATAAACAATAATCATTTCTCCAAAAAC		II			NA	NA	NA	NA	NA	NA		OpenSea	ATTTCATTCCACAGCCAATCCCAGTCTGACTAATCACAGCATCACAGTTAATACTCACAG[CG]TCCTTGGAGAAATGACCATTGTCCACAGTGTCCATTGGTACCAGTGGCTTCTCAAGCCTT	GCCACTGGTACCAATGGACACTGTGGACAATGGTCATTTCTCCAAGGACG	SLC17A2;SLC17A2	NM_005835;NM_005835	1stExon;5'UTR								SLC17A2;SLC17A2;SLC17A2;SLC17A2	ENST00000360488.3;ENST00000377850.3;ENST00000360488.3;ENST00000377850.3	5'UTR;5'UTR;1stExon;1stExon	SLC17A2;SLC17A2;SLC17A2;SLC17A2	ENST00000360488.3;ENST00000377850.3;ENST00000360488.3;ENST00000377850.3	5'UTR;5'UTR;1stExon;1stExon					chr6:25928583-25931783	6	TRUE	TRUE
cg00930615	1.91075e-05	-0.370528	chr15	60690667	-	93691289		CAAAAAACATAAATCTAAACTCCCCTAAACTAAAACTATTAACATCCAAC		II			NA	NA	NA	NA	NA	NA	chr15:60690708-60690930	N_Shore	AAGAATTGTTCCAAGAAACATAAATCTGGACTCCCCTGAGCTGGGGCTGTTGGCATCCAG[CG]CCCCATTACCGTCTGCAAACATGTCAGCTTAACCTCTGGCCGCCAGTTCCCGGGGGGCGC	AAGAAACATAAATCTGGACTCCCCTGAGCTGGGGCTGTTGGCATCCAGCG	ANXA2;ANXA2;ANXA2;ANXA2	NM_001002857;NM_004039;NM_001136015;NM_001002858	TSS1500;TSS1500;TSS1500;TSS1500					15:58477959-58478919			ANXA2;ANXA2;ANXA2	ENST00000332680.4;ENST00000396024.3;ENST00000451270.2	TSS1500;TSS1500;TSS1500	ANXA2;ANXA2;ANXA2;ANXA2;ANXA2;ANXA2;ANXA2;ANXA2;ANXA2;ANXA2;ANXA2;ANXA2;ANXA2;ANXA2;ANXA2	ENST00000560367.1;ENST00000558998.1;ENST00000560165.1;ENST00000557986.1;ENST00000558503.1;ENST00000559467.1;ENST00000559956.1;ENST00000332680.4;ENST00000396024.3;ENST00000559559.1;ENST00000559725.1;ENST00000558985.1;ENST00000451270.2;ENST00000559818.1;ENST00000557904.1	TSS1500;TSS1500;TSS1500;TSS1500;TSS1500;TSS1500;TSS1500;TSS1500;TSS1500;TSS1500;TSS1500;TSS1500;TSS1500;5'UTR;5'UTR	chr15:60690085-60691630	3						TRUE
cg00291004	2.05493e-06	0.369853	chr9	115071181	-	38690211		TCAACACACAATCAACTTTACTAACTCAAATATCAATTACTAAAACTCTC		II			NA	NA	NA	NA	NA	NA		OpenSea	CTCTGGCTAAGTCAGCACACAATCAGCTTTACTGGCTCAAGTATCAATTACTGAAGCTCT[CG]CCTGCTGATGCATAATTCACGGGGCTAACAAAGCAAAGAAATACTGTAATTAAACAGCAC	CAGCACACAATCAGCTTTACTGGCTCAAGTATCAATTACTGAAGCTCTCG	MIR3134;PTBP3;PTBP3;PTBP3;PTBP3;PTBP3;PTBP3	NR_036085;NM_001244898;NM_001163790;NM_005156;NM_001244896;NM_001163788;NM_001244897	Body;Body;Body;Body;5'UTR;5'UTR;5'UTR								PTBP3;PTBP3;PTBP3	ENST00000487997.1;ENST00000343327.2;ENST00000374257.1	3'UTR;5'UTR;5'UTR	PTBP3;PTBP3;PTBP3	ENST00000487997.1;ENST00000343327.2;ENST00000374257.1	3'UTR;5'UTR;5'UTR	chr9:115070960-115071250	3
cg01489567	4.70696e-06	0.369506	chr2	3584774	+	59787558		TCTACTCTATAAAACTCTATAACATAACACAATATATATATCTAAAATTC		II			NA	NA	NA	NA	NA	NA		OpenSea	GTTTCAAAATGTTAGGTTAAAGCATGTTGTCTACCTAAAAGGAGCACACTACATATTATA[CG]AATCTCAGATACACACACTGTGCCATGTCACAGAGTTTCACAGAGCAGATGGGAGCTGCA	CGAATCTCAGATACACACACTGTGCCATGTCACAGAGTTTCACAGAGCAG									2:3583550-3584833	Unclassified_Cell_type_specific	AC108488.4	ENST00000438482.1	TSS1500	AC108488.4;AC108488.4	ENST00000438482.1;ENST00000422961.1	TSS1500;TSS1500					chr2:3583096-3585022	6
cg09633353	5.11124e-06	-0.369443	chr2	55275380	-	6719836		CAAAACACTAACCATAAACAAAACTTACCAACCTAAAAACTACTATAAAC		II			NA	NA	NA	NA	NA	NA	chr2:55276555-55278044	N_Shore	GCACACGTGTGCAGGGCACTGGCCATGAACAGAGCTTGCCAGCCTGGAAGCTGCTGTGGA[CG]TGAGTAGTGAGTGAATGTGAAGGCCTAGGACATTACCATGTACTACTGTACAACTTACAG	CGTCCACAGCAGCTTCCAGGCTGGCAAGCTCTGTTCATGGCCAGTGCCCT	RTN4;RTN4;RTN4;RTN4	NM_153828;NM_207520;NM_020532;NM_207521	Body;Body;Body;5'UTR								RTN4;RTN4;RTN4;RTN4	ENST00000405240.1;ENST00000357376.3;ENST00000394611.2;ENST00000404909.1	TSS1500;5'UTR;5'UTR;5'UTR	RTN4;RTN4;RTN4;RTN4;RTN4	ENST00000405240.1;ENST00000357376.3;ENST00000394611.2;ENST00000404909.1;ENST00000427710.1	TSS1500;5'UTR;5'UTR;5'UTR;5'UTR	chr2:55274725-55275490	3
cg08752726	3.18495e-06	-0.369356	chr21	36254259	-	23781245		TCRAAATACCCCAAACTATATTTATTCTAATCATTTCTAACATTCTTTAC		II			NA	NA	NA	NA	NA	NA		OpenSea	ACAACTTCAAATCGAAATGCCCCAAGCTGTATTTATTCTGATCATTTCTGACATTCTTTA[CG]GTAAAGTCAGTAGTGACATTTATATTACTCATTCCAATTACATCATCATTTTTGGTTGCT	CGAAATGCCCCAAGCTGTATTTATTCTGATCATTTCTGACATTCTTTACG	RUNX1;RUNX1;RUNX1	NM_001122607;NM_001001890;NM_001754	Body;Body;Body		chr21:36254204-36254204						RUNX1	ENST00000431176.1	5'UTR	RUNX1;RUNX1	ENST00000482318.1;ENST00000431176.1	3'UTR;5'UTR	chr21:36254105-36254695	3
cg08227896	5.37648e-07	0.368941	chr6	31894831	-	36687210		CCCAAATATATTTACTTTACCAATTAAAAATTTCATCTACTAAACTTTCC		II			NA	NA	NA	NA	NA	NA		OpenSea	GAGTAACCAACCCCAAATGTATTTACTTTGCCAGTTGGGAATTTCATCTACTAGACTTTC[CG]TAAAAATGTTGTAAACATTTTTCCTGTCTCCAAAACTAAGTGTTGATTTCATTTTTTCCA	CGGAAAGTCTAGTAGATGAAATTCCCAACTGGCAAAGTAAATACATTTGG	C2;C2;C2;C2;C2;C2	NM_001145903;NM_001282459;NM_001282458;NM_000063;NM_001282457;NM_001178063	TSS1500;TSS1500;TSS1500;TSS1500;5'UTR;Body								C2;C2;C2;CFB;C2;XXbac-BPG116M5.17;C2;C2	ENST00000299367.5;ENST00000375493.5;ENST00000442278.2;ENST00000556679.1;ENST00000418949.2;ENST00000477310.1;ENST00000469372.1;ENST00000432397.2	TSS1500;TSS1500;TSS1500;TSS1500;TSS1500;TSS1500;5'UTR;5'UTR	C2;C2;C2;C2;C2;CFB;C2;XXbac-BPG116M5.17;C2;C2;C2;C2;C2;C2;C2	ENST00000413154.1;ENST00000299367.5;ENST00000375493.5;ENST00000442278.2;ENST00000447952.2;ENST00000556679.1;ENST00000418949.2;ENST00000477310.1;ENST00000482060.1;ENST00000383177.3;ENST00000469372.1;ENST00000497706.1;ENST00000432397.2;ENST00000411571.2;ENST00000484636.1	5'UTR;TSS1500;TSS1500;TSS1500;TSS1500;TSS1500;TSS1500;TSS1500;TSS1500;TSS1500;5'UTR;5'UTR;5'UTR;5'UTR;5'UTR					chr6:31894670-31896118	6
cg13148429	2.64966e-05	-0.368852	chr18	46688124	+	99683895		ACAAAAATAACTATATACAACCACAACCTAACTAATACTAATTTTTTCTC		II			NA	NA	NA	NA	NA	NA		OpenSea	ATTATAAACTTAATACCTTAAGGGGATGACAGATTGTGACATCACATACCCACACACACA[CG]AGAAAAAACTAGCACCAGTCAGGCTGTGGCTGCACACAGCTATCTTTGTTTATCATTGAC	CAAAGATAGCTGTGTGCAGCCACAGCCTGACTGGTGCTAGTTTTTTCTCG	DYM	NM_017653	Body						18:46688039-46688157	Gene_Associated_Cell_type_specific	DYM	ENST00000418472.1	3'UTR	DYM	ENST00000418472.1	3'UTR	chr18:46688065-46688410	3
cg25042436	3.00668e-06	-0.368371	chr11	110019733	-	97703315		TCCCTTATATTATATCTAACACRTATAATAAATCACATCCTTCATCATAC		II			rs10891068	0.000228	NA	NA	NA	NA		OpenSea	TCCTCTAGTTGTCCCTTATATTGTATCTAGCACGTATGATGAGTCACATCCTTCATCATG[CG]TCAGTAAGGTTAGATTAAGTTCAGTCTCCCAAAACCTCTCCTAGTGTGACAAGTCCCATC	CGCATGATGAAGGATGTGACTCATCATACGTGCTAGATACAATATAAGGG	ZC3H12C	NM_033390	Body				TRUE										chr11:110019545-110019835	3
cg22070367	1.52737e-06	0.36776	chr12	1775471	-	85666927		CCCTTTCTTTAAAACTATCAAATACACATATCTTTTAATCCAATAAACCC		II			NA	NA	NA	NA	NA	NA	chr12:1770701-1771476	S_Shelf	AAAAATTGGTGCCCTTTCTTTGAAACTATCAAATGCACATATCTTTTGATCCAGTAAGCC[CG]CCTCTACAAAATTATCCTACAGATACACTCACGCATGTGCACAAAGATATCGGCACAAGA	CGGGCTTACTGGATCAAAAGATATGTGCATTTGATAGTTTCAAAGAAAGG																	chr12:1775380-1775650	3
cg05101437	9.74709e-07	-0.36757	chr7	92262970	+	97613833		CAAAACAATTTATCCACATTAACACTTCCATTTCCTAAAATAAAACCCTC		II			NA	NA	NA	NA	NA	NA		OpenSea	TGAAATAAAGCTGGTTAACAAAGCTAGCCTTTTTTTTTTTTTTTTCCCTCTGTGGGCCAG[CG]AGGGTTTCATTTTAGGAAATGGAAGTGTCAATGTGGACAAACTGTTCTGAAGTATTTATA	AGAACAGTTTGTCCACATTGACACTTCCATTTCCTAAAATGAAACCCTCG	CDK6;CDK6	NM_001259;NM_001145306	Body;Body				TRUE										chr7:92262465-92262990	3						TRUE
cg03190868	4.88715e-06	-0.367446	chr1	178208094	+	47723278		TTAACTAACTCAAACTCAATCACTAAAAACCTATATACTCATAAAAATAC		II			NA	NA	NA	NA	NA	NA		OpenSea	TGTGAGGAAGCAAAGAGAAGAGTAAGATGAGTAATGACTCTGGATCTATGATTATGAAAC[CG]TATCCTTATGAGTACACAGGTTCTTAGTGACTGAGCTTGAGTCAGTTAACCACAGGTATT	TAACTGACTCAAGCTCAGTCACTAAGAACCTGTGTACTCATAAGGATACG	RASAL2	NM_170692	Body		chr1:178207948-178207948						RASAL2	ENST00000465723.1	5'UTR	RASAL2	ENST00000465723.1	5'UTR	chr1:178207885-178208235	3
cg10528076	1.39192e-06	0.367344	chr15	52449063	-	13644988		ATTACTTCTACTAAAACATTACATTATTTACTACCACAAACAACATATTC		II			rs79452714	0.042067	NA	NA	NA	NA		OpenSea	ATTATTATGCCATTGCTTCTGCTAAAACATTGCATTATTTACTGCCACAAACAGCATATT[CG]TCTTTTACAAATACGTTCTTTACAAAATACATCGAATGAAGTTTAAAAATAGATTGAATT	TTGCTTCTGCTAAAACATTGCATTATTTACTGCCACAAACAGCATATTCG	GNB5;GNB5	NM_006578;NM_016194	Body;Body											GNB5	ENST00000560075.1	3'UTR	chr15:52448780-52449075	3
cg22164781	1.15372e-06	0.367299	chr19	45448680	+	90773953		AAAAAATATAAACTTTTTTTTTTCTTTTTATTTTACCCCCAAAAAATCTC		II			rs10425530	0.026542	NA	NA	NA	NA		OpenSea	GAGGCTGAGGTAGGATGATGGCTTGAGCCCAGGAGTTCGAGACCAGCCTGGGCAACACAG[CG]AGATCTCTTGGGGGTAAAACAAAAAGAAAAAAAAAAGTTCATACTTCTCCAATAAATAAA	AGAAGTATGAACTTTTTTTTTTCTTTTTGTTTTACCCCCAAGAGATCTCG	APOC2;APOC4	NM_000483;NM_001646	TSS1500;3'UTR								APOC2;APOC4;APOC4;APOC4	ENST00000252490.4;ENST00000436871.1;ENST00000419266.2;ENST00000419266.2	TSS1500;3'UTR;ExonBnd;3'UTR	APOC2;APOC4;APOC4;APOC4	ENST00000252490.4;ENST00000436871.1;ENST00000419266.2;ENST00000419266.2	TSS1500;3'UTR;ExonBnd;3'UTR								TRUE
cg16233036	2.64566e-06	-0.367275	chr8	59571055	+	92781137		CAAATACAAACTTCAAAATTTATCTACACTTATTTTATAAAAATTAACTC		II			NA	NA	NA	NA	NA	NA	chr8:59571603-59572526	N_Shore	ACACACTGGTTAGACCAACATTACAGATTAGAGAAAGATGAATGTCTGGATCAAAGGGGT[CG]AGTCAACCCTTATAAAACAAGTGTAGACAAATCTTGAAGTCTGCACTTGTATTCCCACGT	AAGTGCAGACTTCAAGATTTGTCTACACTTGTTTTATAAGGGTTGACTCG	NSMAF;NSMAF	NM_003580;NM_001144772	Body;Body			RDMR								NSMAF;NSMAF	ENST00000522645.1;ENST00000519871.1	3'UTR;3'UTR	chr8:59570965-59573090	3						TRUE
cg20627916	4.89665e-06	-0.367193	chr6	152128328	-	96754932		CCCCTATCAATTCCCCCAACTACTAAATATAACTATCTATAACTAACTAC		II			NA	NA	NA	NA	NA	NA	chr6:152128822-152129771	N_Shore	CCCTCAGATGCCCCCTGTCAGTTCCCCCAGCTGCTAAATATAGCTGTCTGTGGCTGGCTG[CG]TATGCAACCGCACACCCCATTCTATCTGCCCTATCTCGGTTACAGTGTAGTCCTCCCCAG	CGCAGCCAGCCACAGACAGCTATATTTAGCAGCTGGGGGAACTGACAGGG	ESR1;ESR1;ESR1;ESR1	NM_000125;NM_001122740;NM_001122741;NM_001122742	TSS1500;TSS200;5'UTR;5'UTR								ESR1;ESR1;ESR1;ESR1;ESR1;ESR1;ESR1;ESR1;ESR1	ENST00000338799.5;ENST00000456483.2;ENST00000206249.3;ENST00000406599.1;ENST00000347491.5;ENST00000431590.2;ENST00000443427.1;ENST00000431219.2;ENST00000440973.1	5'UTR;5'UTR;TSS1500;TSS1500;TSS1500;TSS1500;TSS200;5'UTR;5'UTR	ESR1;ESR1;ESR1;ESR1;ESR1;ESR1;ESR1;ESR1;ESR1;ESR1;ESR1;ESR1	ENST00000338799.5;ENST00000456483.2;ENST00000206249.3;ENST00000406599.1;ENST00000347491.5;ENST00000431590.2;ENST00000488573.1;ENST00000446550.1;ENST00000443427.1;ENST00000431219.2;ENST00000473497.1;ENST00000404742.1	5'UTR;5'UTR;TSS1500;TSS1500;TSS1500;TSS1500;TSS1500;TSS200;TSS200;5'UTR;5'UTR;5'UTR	chr6:152128245-152129815	3					TRUE	TRUE
cg12075396	1.09248e-06	0.367155	chr13	61007699	+	94622856		TATTTACTCCTATTCACTTCCAAATTATCTCTAACATACAATATTATACC		II			rs76569068	0.034309	NA	NA	NA	NA		OpenSea	TTCTTTTCTTGCTTGGAAAGGAAGTTGGCTATGAATGTTATACTATCTGAGGTACACTTA[CG]GCACAACACTGTATGTCAGAGACAACTTGGAAGTGAACAGGAGCAAATAATTTAAATAAA	CGGCACAACACTGTATGTCAGAGACAACTTGGAAGTGAACAGGAGCAAAT	TDRD3;TDRD3;TDRD3	NM_001146071;NM_030794;NM_001146070	5'UTR;5'UTR;Body								TDRD3;TDRD3;TDRD3	ENST00000196169.3;ENST00000377881.1;ENST00000377894.2	5'UTR;5'UTR;5'UTR	TDRD3;TDRD3;TDRD3;TDRD3;TDRD3	ENST00000377882.3;ENST00000196169.3;ENST00000484389.1;ENST00000377881.1;ENST00000377894.2	TSS1500;5'UTR;5'UTR;5'UTR;5'UTR
cg16026813	1.13723e-05	0.367016	chr10	103245720	+	13767101	17632878	TCACACTATTTATACATTAAATACAAAACCAAAACAAAACAAATTAATCA	TCGCACTATTTATACATTAAATACAAAACCAAAACGAAACGAATTAATCG	I	T	Red	NA	NA	NA	NA	NA	NA		OpenSea	CTGCTGATGCATGTCGGATCACCCGCACAGAGAGATCACATGGCTTCTCCAAAAGTCAAA[CG]ATCAATTCGCCTCGTTTTGGCTCTGTACTTAATGCACAAACAGTGCGATCTGCGGGGCTG	CGATCAATTCGCCTCGTTTTGGCTCTGTACTTAATGCACAAACAGTGCGA	BTRC;BTRC	NM_003939;NM_033637	Body;Body					10:103235710-103235898						BTRC;BTRC	ENST00000475200.1;ENST00000465182.1	5'UTR;5'UTR	chr10:103245585-103246050	3						TRUE
cg04911005	7.71588e-06	-0.366777	chr3	158390632	+	64686919		CCTATATCAACRAAAACCCCACCCTACACTTCTATAAAAATTAATAAAAC		II			NA	NA	NA	NA	NA	NA		OpenSea	CCAGCAGGTGGAGGTGTGGGGAGGGAGTCAGTGGGCTAGGTTCGCTGGGATTGCATCTTT[CG]TTTCATTAACCTTTATAGAAGTGCAGGGTGGGGCTTTCGCTGATATAGGACATCTCTGAA	CTATATCAGCGAAAGCCCCACCCTGCACTTCTATAAAGGTTAATGAAACG	LXN;GFM1	NM_020169;NM_024996	TSS200;Body						3:158389734-158391273	Promoter_Associated	LXN	ENST00000264265.3	TSS200	LXN;GFM1	ENST00000264265.3;ENST00000478254.1	TSS200;3'UTR			chr3:158389435-158390946	6	chr3:158381091-158391263	6		TRUE
cg01698105	7.3958e-06	-0.366688	chr6	25405252	-	79736870		TAATTTCTACATTAAAAAATATAACAACAACAATATTTATAACTAAACCC		II			NA	NA	NA	NA	NA	NA		OpenSea	TCCTGGGTTGCTAATTTCTACATTAAAAGGTGTAGCAGCAGCAGTGTTTATGACTAAACC[CG]TCAACGTTTCACTTCCTCCTGTTGTGAAGACTGGGTTTGGCTTAAAAAGCTCTGCCTGAA	CGGGTTTAGTCATAAACACTGCTGCTGCTACACCTTTTAATGTAGAAATT	LRRC16A;LRRC16A	NM_017640;NM_001173977	Body;Body		chr6:25405177-25405177				6:25405015-25405527	Unclassified_Cell_type_specific	LRRC16A	ENST00000377969.3	5'UTR	LRRC16A;LRRC16A	ENST00000461945.1;ENST00000377969.3	5'UTR;5'UTR	chr6:25405100-25405495	3
cg12645153	7.57143e-07	0.366542	chr20	33706087	-	43771534		AAACTCTAAATTCCCCTTAAAATCTATTTTAATATCTCACAAAACTTTTC		II			NA	NA	NA	NA	NA	NA		OpenSea	ATAGGGCTATGGGACTCTGGATTCCCCTTAAAATCTATTTTAGTGTCTCACAAAACTTTT[CG]CTAAACTCACCTTTTCAAAGTCACCTATTCAAACAGATCAAAGATCTCCACTGTGGGAGG	GACTCTGGATTCCCCTTAAAATCTATTTTAGTGTCTCACAAAACTTTTCG	EDEM2;EDEM2;EDEM2	NR_026728;NM_018217;NM_001145025	Body;Body;Body								SNORD56;EDEM2	ENST00000364281.1;ENST00000540582.1	TSS1500;3'UTR	SNORD56;EDEM2	ENST00000364281.1;ENST00000540582.1	TSS1500;3'UTR
cg10675988	1.59966e-05	-0.36637	chr2	201270462	+	66649271		ACAACCTCCTCCTCACACCAATAAAAACTAAAATTATTTATAAATTTACC		II			NA	NA	NA	NA	NA	NA		OpenSea	CTCAGCATTTGAGAAATGTGACCAAAGCTGATTATAAAACTCCTTTCAAAGTTGCAGGAA[CG]GCAAACCCATAAATAACTCCAGTTCCCATTGGTGTGAGGAGGAGGTTGCTGGCTGCTTGA	CGGCAAACCCATAAATAACTCCAGTTCCCATTGGTGTGAGGAGGAGGTTG	SPATS2L;SPATS2L;SPATS2L;SPATS2L;SPATS2L;SPATS2L;SPATS2L	NM_001282743;NM_001282744;NM_015535;NM_001100424;NM_001100423;NM_001100422;NM_001282735	5'UTR;Body;Body;Body;Body;Body;Body		chr2:201270357-201270357						SPATS2L	ENST00000409385.1	5'UTR	SPATS2L	ENST00000409385.1	5'UTR	chr2:201270325-201270635	3
cg00954841	4.34236e-06	0.366189	chr12	3373534	+	98652843		TCTATACTCTAAACCRTAAAACAAATTTTCATCAATAAATTAAAATAAAC		II			NA	NA	NA	NA	NA	NA		OpenSea	CACAGAACAGCTTCCCGCCCGCCAGCCCGCCTCAACCCACCTCCTCTGGAGCTGGCTTTC[CG]CTTATCTTAATTTATTGATGAAAACTTGTTTTACGGTCCAGAGCACAGACGGCAGCAGCT	CTGTGCTCTGGACCGTAAAACAAGTTTTCATCAATAAATTAAGATAAGCG	TSPAN9;TSPAN9	NM_006675;NM_001168320	Body;Body					12:3243750-3244108						TSPAN9;TSPAN9	ENST00000444315.2;ENST00000431374.2	3'UTR;5'UTR	chr12:3373285-3373830	3						TRUE
cg24346342	1.94859e-05	-0.366144	chr15	52463713	-	69721266		ACATTTATTTATTAAAAAAATACTCTAAACACCCTTACATTAACCAACTC		II			NA	NA	NA	NA	NA	NA		OpenSea	TTCCACAGTGAGCATTTGTTTATTGGGAAAGTACTCTAAACACCCTTGCATTAGCCAGCT[CG]AGTATAACAGTGAATGCAGAGAAAGGAAGGGGAAAGGAAATGAAGGCAGGTTAGCTTTCT	CGAGCTGGCTAATGCAAGGGTGTTTAGAGTACTTTCCCAATAAACAAATG	GNB5;GNB5	NM_006578;NM_016194	Body;Body						15:52463668-52463884	Unclassified				GNB5	ENST00000560075.1	3'UTR	chr15:52463660-52463875	3
cg14451603	2.81954e-06	-0.366107	chr3	41013125	+	65691592		TTATTTTTAACAACTATACTATAAACAAATCATTTTATCTCCTAACAACC		II			NA	NA	NA	NA	NA	NA		OpenSea	AGGGTTCTCAGCAAACACTTGTGGATACAAAGGAGGGAGGGAGGGAGGGAAGAGGGAAGT[CG]GTTGCTAGGAGATAAAATGATTTGCTTATAGCACAGTTGCCAAAAATAAGTCACAAGTGG	CGGTTGCTAGGAGATAAAATGATTTGCTTATAGCACAGTTGCCAAAAATA									3:41012987-41013257	Unclassified_Cell_type_specific	RP11-520A21.1	ENST00000453828.1	TSS200	RP11-520A21.1	ENST00000453828.1	TSS200	chr3:41012680-41013495	3
cg23731089	0.00027399	-0.366087	chr8	141599208	-	94641846	95686583	CAAACAAACCTCCTACAAAAACAAACAATCCCCTAAAAAAACTCCTTTCA	CAAACGAACCTCCTACAAAAACAAACGATCCCCTAAAAAAACTCCTTTCG	I	A	Red	NA	NA	NA	NA	NA	NA		OpenSea	AGAGGTGGGCGGCAGGCGAGCCTCCTGCAGGAGCAGGCGGTCCCCTGAAGAAACTCCTTT[CG]GAGTTGGCTCCTCCCCGACTTTTCAGGGAGGGATGTGGAGCAGACTCTGTGCCACCTGCC	CAGGCGAGCCTCCTGCAGGAGCAGGCGGTCCCCTGAAGAAACTCCTTTCG	EIF2C2;EIF2C2	NM_012154;NM_001164623	Body;Body		chr8:141598802-141598802			8:141668319-141668408	8:141598777-141599480	Promoter_Associated	EIF2C2	ENST00000517293.1	3'UTR	EIF2C2;EIF2C2	ENST00000517293.1;ENST00000524328.1	3'UTR;5'UTR	chr8:141598805-141599775	3						TRUE
cg15866977	0.00164501	-0.365817	chr17	79919578	+	41654893	15619884	TAACCACAATAAAAACAAAACCCCAAAACTACACAAAATAAAACAATACA	TAACCGCGATAAAAACGAAACCCCAAAACTACGCGAAATAAAACGATACG	I	A	Red	NA	NA	NA	NA	NA	NA	chr17:79917286-79920022	Island	TCCCTCTCATCCCCCAGTGCCCAGGCCCAGAGCAGGCCGTGGGGGATTCGGACCCCGGCC[CG]CATCGCCCCACCTCGCGCAGCCCTGGGGCCCCGCTCTCACCGCGGCCAGCGCGGGCGGCC	TGGCCGCGGTGAGAGCGGGGCCCCAGGGCTGCGCGAGGTGGGGCGATGCG	NOTUM	NM_178493	TSS1500					17:77510577-77513312	17:79918898-79919752	Unclassified_Cell_type_specific	NOTUM	ENST00000409678.3	TSS1500	NOTUM;NOTUM;NOTUM	ENST00000425009.1;ENST00000489218.1;ENST00000409678.3	5'UTR;TSS1500;TSS1500	chr17:79919505-79919935	3						TRUE
cg00639517	6.00371e-07	0.365534	chr10	131505762	-	23622554	89657443	ACACAACACACAACCATAAAAAAAACAAAACACATAAATATAACCTTACA	ACACAACACACGACCATAAAAAAAACAAAACGCGTAAATATAACCTTACG	I	T	Red	NA	NA	NA	NA	NA	NA		OpenSea	GGAATCCCCTGAACACAGCACACGGCCATGGAGGAGGCAGAACGCGTGGATGTGGCCTTG[CG]TTGTTGGACTCGGGGTGGGGTGGGCCGTGTGGTGCAGTCTAATGACTGTGTCGATATTTC	CGCAAGGCCACATCCACGCGTTCTGCCTCCTCCATGGCCGTGTGCTGTGT	MGMT	NM_002412	Body					10:131395734-131395806			MGMT	ENST00000462672.1	5'UTR	MGMT	ENST00000462672.1	5'UTR	chr10:131505505-131505855	3						TRUE
cg10403753	0.000177918	-0.365517	chr19	44084658	-	35708538	14622228	ATACCTATTACTAAAACCAAAATTCATTAAAAAAAACTACAAAATAAACA	ATACCTATTACTAAAACCGAAATTCATTAAAAAAAACTACGAAATAAACG	I	A	Red	NA	NA	NA	NA	NA	NA		OpenSea	TGAGAGAGGAGGATGCCTGTTGCTGGGACCGGGGTTCATTGGAAGAGACTACGGGGTGGG[CG]GGGGTTGGCGGGGAGTTGAGGAGGCTGGAAGAGACCATTTCACGAAGGCATGGGGGTGGC	ATGCCTGTTGCTGGGACCGGGGTTCATTGGAAGAGACTACGGGGTGGGCG	PINLYP;PINLYP	NM_001193621;NM_001193622	Body;TSS200						19:44084534-44084886	Unclassified	AC006276.7;AC006276.7;AC006276.7;AC006276.7	ENST00000562365.1;ENST00000562255.1;ENST00000413422.3;ENST00000569031.1	TSS1500;TSS200;TSS200;TSS200	AC006276.7;AC006276.7;AC006276.7;AC006276.7	ENST00000562365.1;ENST00000562255.1;ENST00000413422.3;ENST00000569031.1	TSS1500;TSS200;TSS200;TSS200	chr19:44084225-44084790	3
cg17778892	4.54406e-06	0.364985	chr17	30954881	+	77719326		TCCCAAACCAACATCCATAAAACAAATTACCAAAATTAAATTTAATTTAC		II			NA	NA	NA	NA	NA	NA		OpenSea	AGGTTATATGTTTCGGTTACTGTGCTCTCACTCAAAACTGGCAAACAGATTTTTTGTTTA[CG]CAAATTAAACTCAATCTTGGCAACCTGCTCCATGGATGCTGGTTTGGGAGGACTAATGTC	CGCAAATTAAACTCAATCTTGGCAACCTGCTCCATGGATGCTGGTTTGGG	MYO1D;MYO1D	NM_015194;NM_001303279	Body;Body				TRUE										chr17:30954605-30955055	3
cg20465207	3.89339e-05	-0.36497	chr1	155948698	+	86665493		AAAAACRAATAAAATTCTCCTACCTACRAATCTTTAAAAACTAAAATAAC		II			NA	NA	NA	NA	NA	NA	chr1:155947678-155948490	S_Shore	CCCCTCTGCCCTCCCCTTCTTCCCTTCTCCCCTCGCCCTCCCTTTTTCCCTCCCCTACTG[CG]TTACCTCAGTCTTTAAAGACCCGCAGGCAGGAGAATTCCATCCGCCCCCAGCTCTTAGAA	GGGGCGGATGGAATTCTCCTGCCTGCGGGTCTTTAAAGACTGAGGTAACG	ARHGEF2;ARHGEF2;ARHGEF2	NM_001162383;NM_001162384;NM_004723	TSS1500;TSS1500;TSS1500						1:155948076-155949310	Promoter_Associated	ARHGEF2;ARHGEF2;ARHGEF2;ARHGEF2;ARHGEF2	ENST00000313695.7;ENST00000313667.4;ENST00000361247.4;ENST00000543433.1;ENST00000368316.1	TSS1500;TSS1500;TSS1500;5'UTR;5'UTR	ARHGEF2;ARHGEF2;ARHGEF2;ARHGEF2;ARHGEF2;ARHGEF2;ARHGEF2;ARHGEF2;ARHGEF2;ARHGEF2;ARHGEF2	ENST00000313695.7;ENST00000497907.1;ENST00000313667.4;ENST00000476273.1;ENST00000361247.4;ENST00000477754.1;ENST00000471589.1;ENST00000465079.1;ENST00000495070.1;ENST00000543433.1;ENST00000368316.1	TSS1500;TSS1500;TSS1500;TSS1500;TSS1500;3'UTR;3'UTR;3'UTR;3'UTR;5'UTR;5'UTR	chr1:155948240-155950135	3						TRUE
cg04085673	5.58343e-06	0.364866	chr11	82736677	+	91771315		ATTACAATTTATTTACCTATCTATCCTAACTTATAAAATAACAACTATAC		II			rs6592094	0.046959	NA	NA	NA	NA		OpenSea	CTGAGAGTTAACATGTTTACTGGGAGTGAGGCACTGTGCTCATGATACAAAGAAAAATAA[CG]TATAGCTGTTACTTCACAAGCCAGGACAGATAGGTAAATAAACTGTAATGCAGCAAAGTG	CGTATAGCTGTTACTTCACAAGCCAGGACAGATAGGTAAATAAACTGTAA	RAB30;RAB30;RAB30;RAB30	NM_001286059;NM_001286061;NM_014488;NM_001286060	5'UTR;5'UTR;5'UTR;5'UTR								RAB30;RAB30;RAB30;RAB30;RP11-659G9.3	ENST00000260056.2;ENST00000527633.1;ENST00000533486.1;ENST00000534141.1;ENST00000527550.1	5'UTR;5'UTR;5'UTR;5'UTR;3'UTR	RAB30;RAB30;RAB30;RAB30;RAB30;RAB30;RAB30;RAB30;RAB30;RAB30;RP11-659G9.3;RAB30	ENST00000531021.1;ENST00000260056.2;ENST00000530224.1;ENST00000528379.1;ENST00000534103.1;ENST00000526205.1;ENST00000527633.1;ENST00000533486.1;ENST00000533276.1;ENST00000534141.1;ENST00000527550.1;ENST00000524635.1	5'UTR;5'UTR;5'UTR;5'UTR;5'UTR;5'UTR;5'UTR;5'UTR;5'UTR;5'UTR;3'UTR;5'UTR			chr11:82736175-82736802	6	chr11:82735903-82737111	6
cg25695116	1.57934e-06	-0.364698	chr22	37436981	+	88647940		ATCATTTAAACACTTCCTTCCTTTCTAACCCAACAAAACAATCTAAACTC		II			NA	NA	NA	NA	NA	NA		OpenSea	TTTTAAATACCATTATCCATCAAAAGGAACTGGAGCTGCCGGGGCAGGAAAAGTATAATA[CG]AGCCCAGACTGTTTTGCTGGGCCAGAAAGGAAGGAAGTGCTCAAATGATAATGGGGATGA	CGAGCCCAGACTGTTTTGCTGGGCCAGAAAGGAAGGAAGTGCTCAAATGA																	chr22:37436920-37437150	3
cg06345247	5.98493e-07	0.364564	chr7	150495905	-	18730203		TTTATTTCTTCTTTTATAAACTCTCCRTTCACATCCTATATCCTTATTTC		II			NA	NA	NA	NA	NA	NA	chr7:150496809-150498206	N_Shore	TCAGGGCCATTTTTATTTCTTCTTTTGTGAGCTCTCCGTTCACATCCTATGTCCTTGTTT[CG]TTTTGTTTTGTTTTGCTTTTTTCTATGGAAGTTCTTTATCTATTCACAAAATTACCGTTT	CGAAACAAGGACATAGGATGTGAACGGAGAGCTCACAAAAGAAGAAATAA	TMEM176B;TMEM176B;TMEM176B;TMEM176B	NM_001101314;NM_001101312;NM_001101311;NM_014020	5'UTR;5'UTR;5'UTR;5'UTR								TMEM176B;TMEM176B;TMEM176B;TMEM176B;TMEM176B;TMEM176B	ENST00000492607.1;ENST00000326442.5;ENST00000450753.2;ENST00000434545.1;ENST00000447204.2;ENST00000528038.2	5'UTR;5'UTR;5'UTR;5'UTR;5'UTR;5'UTR	TMEM176B;TMEM176B;TMEM176B;TMEM176B;TMEM176B;TMEM176B	ENST00000492607.1;ENST00000326442.5;ENST00000450753.2;ENST00000434545.1;ENST00000447204.2;ENST00000528038.2	5'UTR;5'UTR;5'UTR;5'UTR;5'UTR;5'UTR
cg07068735	3.28922e-06	-0.364516	chr15	63504871	+	5669970	86701841	AAAAAATACAAAAATATTTAAAAAAATCCAAAAACTATCTCCTCATCACA	AAAAAATACGAAAATATTTAAAAAAATCCAAAAACTATCTCCTCATCACG	I	T	Red	NA	NA	NA	NA	NA	NA		OpenSea	CTGCTGAGCTTTACTGTGGGAAGAGGGGGAGGTGAAGGAAATTATTACAAAATTTTTGTA[CG]TGATGAGGAGACAGCCTCTGGACTTCCCCAAATATTTCCGTATTCCCTAAAACAGCTCTA	CGTGATGAGGAGACAGCCTCTGGACTTCCCCAAATATTTCCGTATTCCCT	RAB8B	NM_016530	Body				TRUE		15:63504801-63504970	Unclassified_Cell_type_specific							chr15:63504365-63505235	3						TRUE
cg11052578	6.00085e-06	-0.364494	chr21	39695801	+	18714821		CTCTTAAATTACTCTATCTAAATAATACTAACTTCCCTTACCTAAAAATC		II			NA	NA	NA	NA	NA	NA		OpenSea	AATTTATTGCTGGTTTCTGGCTGGAGTTCTCATTTCCTCATCAGATGCTCCTCTTTGTAA[CG]ATTCTCAGGCAAGGGAAGCTAGCATCATTCAGACAGAGTAATCCAAGAGAGAAAGCAAAC	CGATTCTCAGGCAAGGGAAGCTAGCATCATTCAGACAGAGTAATCCAAGA									21:39695720-39695974	Unclassified_Cell_type_specific	AP001422.3	ENST00000414189.1	3'UTR	AP001422.3;TMPRSS3	ENST00000414189.1;ENST00000553129.1	3'UTR;3'UTR	chr21:39695645-39696015	3
cg26932772	4.98119e-06	-0.3644	chr12	76479515	+	81759989		CTTACCCCCAAATCRAATTTTTACAAATCTCTTTAACRTCTAATTTAACC		II			NA	NA	NA	NA	NA	NA	chr12:76477717-76479131	S_Shore	GTGACATGTGATAAGGAAACAGACTGAAAATAGAAGCAGATAGGAGAATCCAGTCATCTG[CG]GTTAAACCAGACGTTAAAGAGATTTGCAAAAACTCGATTTGGGGGCAAGGGGGAGTAGTT	TTGCCCCCAAATCGAGTTTTTGCAAATCTCTTTAACGTCTGGTTTAACCG	NAP1L1;NAP1L1;NAP1L1	NM_001307924;NM_139207;NM_004537	TSS1500;TSS1500;TSS1500								NAP1L1;NAP1L1;NAP1L1;NAP1L1;NAP1L1;NAP1L1;NAP1L1;NAP1L1	ENST00000535020.2;ENST00000552342.1;ENST00000393263.3;ENST00000431879.3;ENST00000547773.1;ENST00000544816.1;ENST00000542344.1;ENST00000261182.8	TSS1500;TSS1500;TSS1500;TSS1500;TSS1500;TSS1500;TSS1500;TSS1500	NAP1L1;NAP1L1;NAP1L1;NAP1L1;NAP1L1;NAP1L1;NAP1L1;NAP1L1;NAP1L1;NAP1L1	ENST00000535020.2;ENST00000552342.1;ENST00000393263.3;ENST00000551500.1;ENST00000547704.1;ENST00000540878.2;ENST00000547773.1;ENST00000544816.1;ENST00000542344.1;ENST00000261182.8	TSS1500;TSS1500;TSS1500;TSS1500;TSS1500;TSS1500;TSS1500;TSS1500;TSS1500;TSS1500	chr12:76479300-76479655	3
cg18736775	6.00371e-07	0.364201	chr8	18248649	+	62609557		TCTAAAAAATATAATTACAAAACCTCAAATTACCTCTATAAATCTCTTAC		II			rs4646246	0.001346	NA	NA	NA	NA	chr8:18244455-18245226	S_Shelf	TGTGGCATGGGTATCATCAGATAATATAATTATCCACACCATTTTTAACAAAAAGATTTG[CG]TAAGAGATTCACAGAGGCAACCTGAGGCCCTGCAACTACATTTCCCAGAGATCCCTGAGG	CTGGGAAATGTAGTTGCAGGGCCTCAGGTTGCCTCTGTGAATCTCTTACG	NAT2	NM_000015	TSS200								NAT2;NAT2	ENST00000286479.3;ENST00000520116.1	TSS200;TSS200	NAT2;NAT2	ENST00000286479.3;ENST00000520116.1	TSS200;TSS200	chr8:18248640-18248850	3						TRUE
cg20663852	3.18975e-06	-0.364146	chr20	50312386	+	58600564		AAAAAATACAATTTATAAAACACCRACTAACTCACAACTAATAAAATCAC		II			NA	NA	NA	NA	NA	NA		OpenSea	TCCCAACTCCTGAGGTTGAGCTTAACACAGCCGGGAGAGGAAATCCAAAGCCACTGTATG[CG]TGACTTTACCAGCTGTGAGTCAGCCGGTGTTCCACAAACTGTATTTTTTAATGATCACAA	AAAAATACAGTTTGTGGAACACCGGCTGACTCACAGCTGGTAAAGTCACG	ATP9A	NM_006045	Body			DMR											chr20:50312145-50312470	3						TRUE
cg14839649	1.67318e-06	-0.36396	chr8	8775310	+	25693202		TAATTACAAAAACCAAACTATTTTTATAAACAACACCCAATAAACCAAAC		II			NA	NA	NA	NA	NA	NA		OpenSea	AGCTGGTGTCATCATTCAGCACCCCTGTTCAAACACTCCCTTTAATAATTCCTCCTGTTT[CG]TCTGGCTCATTGGGTGTTGCCCATAAAAACAGTTTGGCTTTTGTAATTACAATTAGAGCA	CGTCTGGCTCATTGGGTGTTGCCCATAAAAACAGTTTGGCTTTTGTAATT					chr8:8775264-8775264				8:8775188-8775632	Unclassified							chr8:8774880-8775530	3
cg00986803	6.00371e-07	0.363942	chr11	44637646	-	8627943		TATACCCTTAACTAAAACCTAACATCTCTAATCTACAATCCTATAAAAAC		II			NA	NA	NA	NA	NA	NA		OpenSea	CGGATGCTGCATGTGCCCTTGGCTGGGACCTGACATCTCTGATCTGCAATCCTGTGAGGG[CG]CAGGACACAGTGGTCACTTAGGGCCTGTTGACACCTCAGGGGAGGGATGTGGAGTACAAA	CGCCCTCACAGGATTGCAGATCAGAGATGTCAGGTCCCAGCCAAGGGCAC	CD82;CD82	NM_002231;NM_001024844	Body;Body				TRUE				CD82	ENST00000530931.1	5'UTR	CD82;CD82;CD82	ENST00000529277.1;ENST00000525898.1;ENST00000530931.1	5'UTR;5'UTR;5'UTR					chr11:44634461-44638991	6
cg16589217	1.31755e-06	-0.363601	chr1	15841674	+	96801277		AACAAAATACAAAACTCATCTATTATTATTTAATTCTAAAAAATATCAAC		II			NA	NA	NA	NA	NA	NA		OpenSea	AAAACACCTTCCAAAAAAACAGGAAGTTTCAAATTCTGACTGTTGGTCCTAAATGACTCA[CG]TTGACATTTCCCAGAACCAAATAACAACAGATGAGCTTTGTATTCTGCCTGCCTCCTTTA	GCAGAATACAAAGCTCATCTGTTGTTATTTGGTTCTGGGAAATGTCAACG	CASP9;CASP9;CASP9;CASP9;CASP9	NR_102733;NR_102732;NM_032996;NM_001229;NM_001278054	Body;Body;Body;Body;Body								CASP9	ENST00000375874.4	5'UTR	CASP9;CASP9	ENST00000375874.4;ENST00000546969.1	5'UTR;3'UTR	chr1:15841525-15842075	3
cg18680199	2.08827e-06	0.363437	chr14	51401719	-	20715946		CAAAATACAAACTCAAAAACAAATACATCTACAACCAAATCATACCTTAC		II			NA	NA	NA	NA	NA	NA		OpenSea	ATTGATCAAACCAAAGTGCAAACTCAAGAACAAATACATCTACAACCAGGTCATACCTTG[CG]CTTCTTCTAGGAAGCCTGCCTGGTTCTTGCAAGCATGGTCATGCATGGCATCTGAGATGT	CGCAAGGTATGACCTGGTTGTAGATGTATTTGTTCTTGAGTTTGCACTTT	PYGL;PYGL	NM_002863;NM_001163940	Body;Body											PYGL	ENST00000530336.2	3'UTR					chr14:51401504-51403091	6
cg04688366	1.42177e-06	-0.363384	chr7	11498627	+	9789910		TCAATAAAAACAACACAAATATAAAAACAACCTCAATTCCAAACAATAAC		II			NA	NA	NA	NA	NA	NA		OpenSea	GCTTTTGTGTTCTTAGCCTTAAAGGGAGGAAATGAATCATCCAAGGTTGTGCAGCTTATA[CG]TCATTGTTTGGAACTGAGGCTGTTTTCACACTTGTGCTGCTTCTACTGATCTTGTATTTC	CGTCATTGTTTGGAACTGAGGCTGTTTTCACACTTGTGCTGCTTCTACTG	THSD7A	NM_015204	Body								AC004538.3	ENST00000445839.1	5'UTR	AC004538.3;THSD7A	ENST00000445839.1;ENST00000497575.1	5'UTR;3'UTR	chr7:11498480-11498715	3
cg14834675	1.58913e-05	-0.363268	chr12	70083105	-	81699597	96735539	CTAAAAAAAACAACAAAAAATTCAATAAATCAACACTACCAATAACAACA	CTAAAAAAAACAACAAAAAATTCAATAAATCAACGCTACCGATAACAACG	I	A	Red	rs113042358	0.011883	NA	NA	NA	NA		OpenSea	CAGCCCTCTCTGCTGGGGAAAGCAGCAGGAAGTTCAGTGAGTCAGCGCTGCCGGTGACAG[CG]GGTGCCGGCCTGGGGCAGCCAGGAAGACAGGCCTCCGAAGCGTCTCTCCTGGCTTAGAGG	CTGGGGAAAGCAGCAGGAAGTTCAGTGAGTCAGCGCTGCCGGTGACAGCG	BEST3;BEST3	NM_032735;NM_152439	Body;TSS200				TRUE				BEST3;BEST3;BEST3	ENST00000488961.1;ENST00000476098.1;ENST00000533674.1	TSS200;5'UTR;3'UTR	BEST3;BEST3;BEST3;BEST3	ENST00000529843.1;ENST00000488961.1;ENST00000476098.1;ENST00000533674.1	TSS200;TSS200;5'UTR;3'UTR	chr12:70082860-70083195	3						TRUE
cg07011778	1.29182e-05	-0.363159	chr8	144105570	-	69607975	80679145	CCTCAAAAAACTAAAAACCCCCCAAAAACAAATAATTTCCAAAAACAACA	CCTCGAAAAACTAAAAACCCCCCAAAAACAAATAATTTCCAAAAACAACG	I	A	Red	NA	NA	NA	NA	NA	NA	chr8:144105675-144105879	N_Shore	CTGCTGCCCCGCCCTCGGGAGGCTGGAGGCCCCCCAAGGACAGGTGGTTTCCAGGAGCAG[CG]GGAGGGAGCCCGGGTTGTGTCCTGGGCCTGGAGCAGAGAGGGGAGGAGCCCAGCGCCTGA	CCTCGGGAGGCTGGAGGCCCCCCAAGGACAGGTGGTTTCCAGGAGCAGCG								8:144176875-144177278	8:144105204-144106301	Unclassified							chr8:144105085-144105750	3						TRUE
cg15578948	3.27069e-06	0.363149	chr1	1689012	+	59759840	81696167	CAAATAACCAAAAACTAAAAAAAACTATAATACATACACTTAAATCAACA	CAAATAACCGAAAACTAAAAAAAACTATAATACGTACACTTAAATCAACG	I	T	Red	NA	NA	NA	NA	NA	NA	chr1:1691767-1692063	N_Shelf	CTCTCACCTGCTTGGCCCATCACACGCAGGCTCAGGCCCACAACCCCCACCCGGGCACCA[CG]CTGACCCAAGTGCACGCACCACAGCCCTTCCCAGCCCCCGGCCACTTGCCTGCCTGGCTC	CGCTGACCCAAGTGCACGCACCACAGCCCTTCCCAGCCCCCGGCCACTTG	NADK	NM_023018	Body					1:1678728-1678913			NADK	ENST00000492845.1	3'UTR	NADK;NADK;NADK;NADK;NADK;NADK;NADK;NADK	ENST00000480499.1;ENST00000489538.1;ENST00000477235.1;ENST00000497186.1;ENST00000469045.1;ENST00000492845.1;ENST00000492768.1;ENST00000460602.1	TSS1500;TSS1500;TSS1500;TSS1500;TSS1500;3'UTR;3'UTR;3'UTR	chr1:1688920-1689135	3						TRUE
cg05858426	6.77846e-07	0.362974	chr4	2825685	+	35680111		CTAAACCCAAAATTCATAACATAACTAACACATACTAAAAACCRAAAAAC		II			NA	NA	NA	NA	NA	NA		OpenSea	CTGGCACAGAGCTCCGGGGTCCCCTGGGGAAGGTCGTTCCCTTTCTGCAGACAGACACAG[CG]CCTTCCGGCCTCCAGCATGTGCCAGCCATGCCATGAACCCTGGGCCCAGTGGCAGATGCA	CGCCTTCCGGCCTCCAGCATGTGCCAGCCATGCCATGAACCCTGGGCCCA	SH3BP2;SH3BP2;SH3BP2;SH3BP2	NM_001145855;NM_001145856;NM_001122681;NM_003023	Body;Body;Body;Body								SH3BP2	ENST00000515183.1	TSS1500	SH3BP2;SH3BP2;SH3BP2;SH3BP2;SH3BP2;SH3BP2;SH3BP2;SH3BP2;SH3BP2;SH3BP2;SH3BP2	ENST00000509677.1;ENST00000506932.1;ENST00000515183.1;ENST00000505941.1;ENST00000513020.1;ENST00000512131.1;ENST00000511237.1;ENST00000510074.1;ENST00000511663.1;ENST00000511185.1;ENST00000515737.1	5'UTR;5'UTR;TSS1500;TSS1500;3'UTR;5'UTR;5'UTR;5'UTR;5'UTR;5'UTR;3'UTR	chr4:2825385-2826015	3
cg18711535	3.29302e-06	-0.362921	chr15	64736348	+	46664250		CTTCTAAATCAAACTTCATTACCAAAAAAAACTTTCTCCTAATAACTACC		II			rs57400052	0.028767	NA	NA	NA	NA		OpenSea	AGAAGGCTTATCTTAGCAGTCAAATAAGGGTGGAAAATACAGGTAATTTCATACTTTTTA[CG]GTAGTTACTAGGAGAAAGTCTTCTCTGGTAATGAAGTCTGACCCAGAAGCCTATGAGTCA	CGGTAGTTACTAGGAGAAAGTCTTCTCTGGTAATGAAGTCTGACCCAGAA	TRIP4	NM_016213	Body				TRUE							TRIP4	ENST00000559777.1	TSS1500	chr15:64736305-64736875	3						TRUE
cg03097846	5.15864e-06	-0.362921	chr15	62411685	-	88699852		AAAAACAAAAATTAAAACAACTCAATTCAAATCTCAACTTCAACAATACC		II			NA	NA	NA	NA	NA	NA		OpenSea	ATGCCTTTTCAAAAGACAGAGGTTAGGGCAGCTCAATTCAGGTCTCAGCTTCAGCAATAC[CG]TAACCCGACTTGCCTTCTTTTCACTTACTCATCATGCCATGATTCAGAAGCCTGTTGTTC	CGGTATTGCTGAAGCTGAGACCTGAATTGAGCTGCCCTAACCTCTGTCTT					chr15:62411576-62411576		TRUE										chr15:62411400-62411875	3
cg23166614	7.9424e-07	-0.362349	chr21	40127831	-	41692954		ATTTACTAACAAACTCCCTCAACTATTTCCTATTATATTACAATAACACC		II			NA	NA	NA	NA	NA	NA		OpenSea	CGTTGCTCAAAATTTGCTAACAGGCTCCCTCAGCTATTTCCTGTTGTGTTGCAGTAACAC[CG]CTTTTTCTTTAGGCCACATTAAATTTTAAAACACATTAGAAACATTTCATCCCTGGCCTT	CGGTGTTACTGCAACACAACAGGAAATAGCTGAGGGAGCCTGTTAGCAAA	LINC00114;LINC00114	NR_027066;NR_027065	Body;Body		chr21:40127775-40127775						LINC00114	ENST00000442549.1	3'UTR	LINC00114;TMPRSS3	ENST00000442549.1;ENST00000553129.1	3'UTR;3'UTR	chr21:40127600-40128110	3
cg24050745	4.81697e-06	-0.362329	chr6	81348632	+	81675827		AACTATAACTTTAACCCAAACTACTAAAAAACAAATATCTCTACAATAAC		II			NA	NA	NA	NA	NA	NA		OpenSea	AGAGCAAATGGATATGAGTCACCAAATACACTTAGCGGGCACTTCCTGCTCAGCCTCCTG[CG]TCACTGCAGAGATACTTGTTCCTTAGCAGCCTGGGTCAAAGTCACAGTCACACAATTGTA	ACTGTGACTTTGACCCAGGCTGCTAAGGAACAAGTATCTCTGCAGTGACG					chr6:81348599-81348599		TRUE										chr6:81348480-81348790	3
cg10742797	1.72737e-06	-0.362158	chr1	28672949	-	83646901		ACACTAACCTTTCRTCAAATTAACTATAATTATTTCTATATTTATCCTCC		II			NA	NA	NA	NA	NA	NA		OpenSea	TGTGAGTCATCACACTGGCCTTTCGTCAAGTTGACTATAATTGTTTCTGTGTTTGTCCTC[CG]TGGTATGAATATGAACTGACAAGACTAATTTAGAAAAACAAACAAATATATCAGAAGATA	CGGAGGACAAACACAGAAACAATTATAGTCAACTTGACGAAAGGCCAGTG																	chr1:28672780-28672995	3
cg20593471	3.98272e-05	-0.362067	chr18	60829294	+	89705108		CCAAATTTAAATACRAAACRAACAATCCCTAACTACTCATATCTAACATC		II			NA	NA	NA	NA	NA	NA		OpenSea	TAGAACACAGATTCCCCCTCCCACGTGCTGTTGATTTCCCTTTGCTACACAGGGAGGGAA[CG]ATGTCAGACATGAGCAGCCAGGGACTGCCCGCTCCGCACTCAAATCTGGAATGTGTCCAT	CAGATTTGAGTGCGGAGCGGGCAGTCCCTGGCTGCTCATGTCTGACATCG	BCL2	NM_000633	Body		chr18:60828947-60828947		TRUE		18:60828141-60829477	Promoter_Associated							chr18:60829000-60829315	3
cg07327489	2.00795e-05	-0.361932	chr9	134554053	+	97644221		ATCCCTATAAACACRAATATATATCAAACCTTAATCATCAACACTTAACC		II			NA	NA	NA	NA	NA	NA		OpenSea	GAAGTGAGACGGTGATCACATCAACACTGAGCTCTGAGGCCCAATGTTTGCAGCTCAGAG[CG]GTTAAGTGCTGATGACTAAGGCCTGACACACACCCGTGCCCACAGGGACTGTCAGCACTG	TCCCTGTGGGCACGGGTGTGTGTCAGGCCTTAGTCATCAGCACTTAACCG	RAPGEF1;RAPGEF1;RAPGEF1	NM_198679;NM_005312;NM_001304275	Body;Body;Body		chr9:134553923-134553923				9:134553820-134554279	Unclassified	RAPGEF1;RAPGEF1;RAPGEF1;RAPGEF1	ENST00000398415.2;ENST00000372191.2;ENST00000337036.4;ENST00000431470.1	5'UTR;5'UTR;5'UTR;5'UTR	RAPGEF1;RAPGEF1;RAPGEF1;RAPGEF1	ENST00000437236.1;ENST00000372191.2;ENST00000337036.4;ENST00000431470.1	5'UTR;5'UTR;5'UTR;5'UTR	chr9:134553925-134554215	3
cg23808704	6.87447e-07	0.361901	chr21	37853496	-	5701933		ACCAAATATACTATTTCACTATCTATACCAAAAAAATTACRTAAAACCAC		II			NA	NA	NA	NA	NA	NA		OpenSea	AGAGGTTTCCCACCAGATATACTATTTCACTATCTATGCCAGGAAAGTTACGTAAAACCA[CG]CAGAATTTTACCTGACAACGAAATAGACCTTTTCGTTAGATCCTCCACCCCACCTAAAGC	CCAGATATACTATTTCACTATCTATGCCAGGAAAGTTACGTAAAACCACG	CLDN14;CLDN14;CLDN14;CLDN14	NM_001146078;NM_001146079;NM_001146077;NM_144492	5'UTR;TSS1500;5'UTR;TSS1500								CLDN14;AP000695.4;CLDN14;CLDN14	ENST00000399135.1;ENST00000428667.1;ENST00000399136.1;ENST00000342108.2	TSS1500;5'UTR;5'UTR;5'UTR	CLDN14;AP000695.4;CLDN14;CLDN14	ENST00000399137.1;ENST00000428667.1;ENST00000399136.1;ENST00000342108.2	TSS1500;5'UTR;5'UTR;5'UTR					chr21:37850092-37854552	6		TRUE
cg03253555	7.42892e-06	0.361769	chr5	154222942	+	83805946		CATTTTTACATCTTCAACACTTTCTACAACTCCTTACACATAATAAATTC		II			NA	NA	NA	NA	NA	NA		OpenSea	AGCAAACGAGACATGGCCTTTGATCTTTAGGAGCTCATCCATTCCTTCCAAAAACATTTA[CG]AACTTACTATGTGCAAGGAGCTGTAGAAAGTGCTGAAGATGCAAAAATGAGAAACTCTCA	CGAACTTACTATGTGCAAGGAGCTGTAGAAAGTGCTGAAGATGCAAAAAT	FAXDC2	NM_032385	5'UTR								C5orf4;C5orf4;C5orf4;C5orf4	ENST00000518651.1;ENST00000517938.1;ENST00000326080.5;ENST00000520968.1	5'UTR;5'UTR;5'UTR;5'UTR	C5orf4;C5orf4;C5orf4;C5orf4;C5orf4;C5orf4;C5orf4;C5orf4;C5orf4	ENST00000423554.1;ENST00000517448.1;ENST00000519501.1;ENST00000517938.1;ENST00000520581.1;ENST00000521518.1;ENST00000520461.1;ENST00000326080.5;ENST00000520968.1	3'UTR;3'UTR;5'UTR;5'UTR;5'UTR;5'UTR;5'UTR;5'UTR;5'UTR					chr5:154222308-154223517	6
cg01120733	3.18975e-06	-0.361732	chr19	19080651	-	80674348		ACTACCAACCRACTAATCACTTAATAATCTTCTAAATAATCAAATCAACC		II			NA	NA	NA	NA	NA	NA		OpenSea	ACGCCATAGACACTACCAGCCGGCTAGTCACTTAGTAATCTTCTGGGTGATCAGATCAAC[CG]TGTCAGTATTACAGTGCTTATGTTCCAGAAATCCAAATTTTATTAATTTTCTATTTTATT	CGGTTGATCTGATCACCCAGAAGATTACTAAGTGACTAGCCGGCTGGTAG							TRUE										chr19:19080400-19080655	3
cg08624145	6.71581e-06	-0.36173	chr6	151325932	-	77694583		AATCACTATCTAACAACTTCTATACTTACACAATAAAAATATTAATCAAC		II			NA	NA	NA	NA	NA	NA		OpenSea	CCATGCTATAGAATCACTATCTAGCAGCTTCTGTGCTTGCACAATAAGAGTATTAGTCAG[CG]TTTCCTGTTTTCATTCATATTGTAAGTTGAATAGCTGTAACAAAAGGGAAAGAGATTGCC	CGCTGACTAATACTCTTATTGTGCAAGCACAGAAGCTGCTAGATAGTGAT	MTHFD1L;MTHFD1L;MTHFD1L	NM_015440;NM_001242767;NM_001242768	Body;Body;Body		chr6:151325792-151325792		TRUE				MTHFD1L	ENST00000478643.1	5'UTR	MTHFD1L	ENST00000478643.1	5'UTR	chr6:151325505-151326090	3
cg02857075	1.15103e-06	-0.361717	chr17	57910474	-	51619942		AACCAACTATAAAAAACCTTTAAACTATATTACAAATTATTACTCCCACC		II			NA	NA	NA	NA	NA	NA		OpenSea	GGTATTTCCTAAACCAACTATAGAAAGCCTTTGAACTGTGTTGCAAATTATTACTCCCAC[CG]TGTGTGCACTTTAAATTAATCTTAAGTGTCAGAATGGACTCTTGCTTCTGGTCTGCTGCT	CGGTGGGAGTAATAATTTGCAACACAGTTCAAAGGCTTTCTATAGTTGGT	VMP1	NM_030938	Body														chr17:57910260-57910690	3
cg03045716	2.73243e-06	0.361616	chr2	231916232	+	81769823		TTTTACTTTTTTCTAATATAACCACCATAAAAAACTACCTATATACCTAC		II			NA	NA	NA	NA	NA	NA	chr2:231917291-231917866	N_Shore	GGTCAGAGGGAAGAAGGCCCAGGAGAGGGTCTAAGCCAGCCCTGTCTAAGAGGAATCTAA[CG]CAGGCACATAGGTAGCTTTCTATGGTGGCCACATTAGAAAAAAGTAAAAAGAAATAGATA	CGCAGGCACATAGGTAGCTTTCTATGGTGGCCACATTAGAAAAAAGTAAA											RP11-223I10.1	ENST00000568958.1	TSS1500	RP11-223I10.1	ENST00000568958.1	TSS1500					chr2:231909711-231919311	6
cg10801292	1.15604e-06	-0.361515	chr3	14186445	-	46664824		TCTATCACCTAAATATTATTACCRACTTAAATCTAAAAAAAACTAAACAC		II			NA	NA	NA	NA	NA	NA		OpenSea	GAATACATTGCTCTGTCACCTGGGTGTTATTACCGACTTAAATCTGAAAGAAGCTGGGCA[CG]GCAGTGGTGTGTGGGTGCCTGCAGTCCTGAGGAGCTGGGACTGTTTCCCGAACAATGCCT	CTGTCACCTGGGTGTTATTACCGACTTAAATCTGAAAGAAGCTGGGCACG							TRUE		3:14185907-14186587	Promoter_Associated	AC093495.4;AC093495.4;AC093495.4	ENST00000420253.1;ENST00000428681.1;ENST00000428681.1	TSS200;1stExon;5'UTR	AC093495.4;AC093495.4;AC093495.4	ENST00000420253.1;ENST00000428681.1;ENST00000428681.1	TSS200;1stExon;5'UTR	chr3:14186085-14186575	3
cg18811130	1.20451e-06	0.361482	chr10	131268886	+	79677412	81788588	AAAACTTCAAAAACACAAACTACTAAAAACTAACTTTACTACCAAAACCA	AAAACTTCGAAAACGCAAACTACTAAAAACTAACTTTACTACCGAAACCG	I	A	Red	rs117026218	0.016059	NA	NA	NA	NA	chr10:131264948-131265710	S_Shelf	GGCTTTGGCAGGTGTGGATCACCCGGAAAGGAATCAAACACTGAGTCCTGCCAAGGTGCT[CG]GTCCCGGCAGCAAAGCCAGTCCTCAGCAGCCTGCGCTCCCGAAGCTCCTCCAGCTAAGTA	CGGTCCCGGCAGCAAAGCCAGTCCTCAGCAGCCTGCGCTCCCGAAGCTCC	MGMT	NM_002412	Body											MGMT;MGMT	ENST00000482653.1;ENST00000482547.1	5'UTR;5'UTR	chr10:131268845-131268995	3						TRUE
cg07573965	4.42156e-06	0.361363	chr22	35656596	-	81605943		ATCTAAAACCTAACCTTATATCCCCTTCRTTTCCTATAAAAAAACCCTTC		II			NA	NA	NA	NA	NA	NA	chr22:35653361-35654028	S_Shelf	CTCACATTTTTATCTGAGGCCTGACCTTATGTCCCCTTCGTTTCCTATGAAAAGGCCCTT[CG]AACAGGCAGTTCTCCAATTGAACTTTAAAACAATCCAGTTAATATAGTTTCATTACTCTA	CGAAGGGCCTTTTCATAGGAAACGAAGGGGACATAAGGTCAGGCCTCAGA	HMGXB4;HMGXB4	NM_001003681;NR_027780	5'UTR;Body								HMGXB4;HMGXB4	ENST00000444518.2;ENST00000216106.5	5'UTR;5'UTR	HMGXB4;HMGXB4;HMGXB4;HMGXB4;HMGXB4;HMGXB4	ENST00000420166.1;ENST00000418170.1;ENST00000444518.2;ENST00000455359.1;ENST00000216106.5;ENST00000498325.1	5'UTR;5'UTR;5'UTR;5'UTR;5'UTR;TSS1500					chr22:35652653-35656830	6		TRUE
cg22832660	2.53154e-06	0.361358	chr7	116716523	-	75684165		TATTTCTTACTAATAAAACAAAATATTTCCTTAACCCCTTAATAAATCTC		II			NA	NA	NA	NA	NA	NA		OpenSea	AAACTTCTTAGTATTTCTTGCTAGTGAGGCAGGATATTTCCTTGACCCCTTAATGGGTCT[CG]CAACAGGTGCCTTGTTTACTCAGCCTGCTGCTCTCAACTCCTTATGGGAGGGAGTATGCG	ATTTCTTGCTAGTGAGGCAGGATATTTCCTTGACCCCTTAATGGGTCTCG	ST7-AS2;ST7;ST7	NR_109980;NM_021908;NM_018412	Body;Body;Body								ST7;ST7-AS2;ST7;ST7-AS2	ENST00000393443.1;ENST00000456577.1;ENST00000487459.1;ENST00000432541.1	5'UTR;3'UTR;5'UTR;3'UTR	ST7;ST7;ST7;ST7;ST7;ST7;ST7;ST7-AS2;ST7;ST7;ST7-OT4;ST7;ST7-AS2	ENST00000420755.1;ENST00000449366.1;ENST00000393443.1;ENST00000434836.1;ENST00000467538.1;ENST00000477742.1;ENST00000462544.1;ENST00000456577.1;ENST00000417919.1;ENST00000421345.1;ENST00000471110.1;ENST00000487459.1;ENST00000432541.1	TSS200;5'UTR;5'UTR;5'UTR;5'UTR;5'UTR;5'UTR;3'UTR;5'UTR;5'UTR;5'UTR;5'UTR;3'UTR					chr7:116716282-116717160	3
cg27640794	3.23098e-06	-0.361342	chr4	169555699	-	53758534		ACAATTTTTTTCCTAAATAATTAAACTATAATATCATATACTATCTCAAC		II			NA	NA	NA	NA	NA	NA	chr4:169552716-169552947	S_Shelf	TCTGCAGCCTTGCAGTTTTTTTCCTGAATGATTGGGCTATGATGTCATGTGCTATCTCAG[CG]CAGAACCTTTTCAAAGCTTTGCTGGGGTCTGTGTGCCTGAGCGAGGGGAGTGGAGGCTCC	CGCTGAGATAGCACATGACATCATAGCCCAATCATTCAGGAAAAAAACTG	PALLD;PALLD;PALLD	NM_001166109;NM_016081;NM_001166108	5'UTR;Body;Body		chr4:169555491-169555491		TRUE				PALLD;PALLD	ENST00000512127.1;ENST00000335742.7	5'UTR;5'UTR	PALLD;PALLD;PALLD	ENST00000504519.1;ENST00000512127.1;ENST00000335742.7	5'UTR;5'UTR;5'UTR	chr4:169555480-169555870	3						TRUE
cg12897164	1.44305e-06	-0.361129	chr8	124529273	-	48707878		AAAAAACTAACCAAACCTTTCATTTACCTCCCTAACCAACAACAAAATTC		II			NA	NA	NA	NA	NA	NA		OpenSea	AAAATGGCACAAAGGGACTGGCCAAACCTTTCATTTACCTCCCTGACCAACAGCAAGATT[CG]GAAGGCCAAGATGATGGTCTATTAATACCCTGATCCTCACATGACCAACATGAAGCAGAT	AGGGACTGGCCAAACCTTTCATTTACCTCCCTGACCAACAGCAAGATTCG	FBXO32;FBXO32	NM_148177;NM_058229	5'UTR;Body		chr8:124529265-124529265		TRUE		8:124529198-124529574	Unclassified_Cell_type_specific				FBXO32;FBXO32	ENST00000521719.1;ENST00000287396.2	3'UTR;3'UTR	chr8:124529180-124529615	3						TRUE
cg09015280	3.0771e-06	-0.360987	chr13	80623161	+	78641341		AACTCATAAACAACTAAACAACCAATCAATAAAAAAAACCAAAATAAAAC		II			NA	NA	NA	NA	NA	NA		OpenSea	AATCTCCCCAGGGAGGGTGCACTCGAGGTTTGAGCGTGGGGGTGGAAATGGAGGCGTTTC[CG]TTCTATTTTGGTTTCTCCTACTGACTGGCTGCTCAGCTGTTCATGAGTCATCCTAACCTC	ACTCATGAACAGCTGAGCAGCCAGTCAGTAGGAGAAACCAAAATAGAACG						DMR	TRUE		13:80622880-80623222	Unclassified_Cell_type_specific							chr13:80622985-80623255	3						TRUE
cg22907811	1.482e-06	0.360887	chr12	53571364	+	34740971		ATAAATAAATAAATCTCCACRCTTTATTACCTTAAACTAATTTCCAACTC		II			rs80173054	0.022155	NA	NA	NA	NA	chr12:53574025-53575150	N_Shelf	AGAGCAATAAAATAGTCCCACCTATTTGGAAGGCTGAAGTGGGAGGATCACTTGAGCTCA[CG]AGTTGGAAACCAGCCTAAGGCAACAAAGCGTGGAGACCCATCTATTTATTTATTTATTTA	TAAATAGATGGGTCTCCACGCTTTGTTGCCTTAGGCTGGTTTCCAACTCG	CSAD;CSAD	NM_001244705;NM_015989	5'UTR;Body								CSAD;CSAD;CSAD;CSAD;CSAD;RP11-1136G11.7	ENST00000398047.3;ENST00000544139.1;ENST00000379843.3;ENST00000444623.1;ENST00000542115.1;ENST00000548129.1	5'UTR;5'UTR;5'UTR;5'UTR;5'UTR;TSS1500	CSAD;CSAD;CSAD;CSAD;CSAD;CSAD;RP11-1136G11.7	ENST00000398047.3;ENST00000544139.1;ENST00000424990.1;ENST00000379843.3;ENST00000444623.1;ENST00000542115.1;ENST00000548129.1	5'UTR;5'UTR;5'UTR;5'UTR;5'UTR;5'UTR;TSS1500
cg14481502	2.31017e-06	-0.360734	chr18	51787171	+	76789526		AAAAAACCTCCCCCAAAATTACCACATTCTCTCATATCTTACTAAATTTC		II			NA	NA	NA	NA	NA	NA		OpenSea	GACATTAAAAACAAGTAAGATGTAAATAAGATAATTACATATTGGGATAAGTGTTATAAA[CG]AAACTCAGTAAGATATGAGAGAATGTGGTAACTCTGGGGGAGGCCTTCTGAGTCAGTGCA	CGAAACTCAGTAAGATATGAGAGAATGTGGTAACTCTGGGGGAGGCCTTC					chr18:51787123-51787123				18:51787055-51787389	Unclassified_Cell_type_specific							chr18:51787105-51787395	3
cg03354554	1.90643e-06	-0.360698	chr11	9781412	+	57619921		ATACATACAAACACRTACTCTCTAAAAAAATAACTATAACTCAATAACAC		II			NA	NA	NA	NA	NA	NA	chr11:9779592-9780470	S_Shore	AAGCGCCTATGCTCATGCCTGCACTCAGACACATATCCACACAGATACCCACAGATGCCG[CG]TGCCACTGAGTCATAGCTACCTCCTCAGAGAGCACGTGCCTGCATGTACTTGCACACAGG	TACATGCAGGCACGTGCTCTCTGAGGAGGTAGCTATGACTCAGTGGCACG						RDMR			11:9781200-9781545	Promoter_Associated	RP11-540A21.2;RP11-540A21.3	ENST00000500698.1;ENST00000498905.2	TSS1500;5'UTR	RP11-540A21.2;RP11-540A21.3;RP11-540A21.3;RP11-540A21.3	ENST00000500698.1;ENST00000527406.1;ENST00000499953.2;ENST00000498905.2	TSS1500;5'UTR;5'UTR;5'UTR	chr11:9781220-9781615	3						TRUE
cg01025818	6.23064e-06	0.360589	chr4	119679656	+	89692881		ACTATTTAAACACCAACCAATAAAAAAACCAACAACTAAAAAACATATTC		II			NA	NA	NA	NA	NA	NA		OpenSea	GAACGTCAGGCGTTTTCTTTATCTGTTTAAAATAATCACTGTGACATAAAGCAGCTGCTA[CG]AACATGTTTTTTAGTTGTTGGTCCCTTTACTGGCTGGTGTTCAAACAGCTTTTAGGAAGT	CTGTTTGAACACCAGCCAGTAAAGGGACCAACAACTAAAAAACATGTTCG	SEC24D	NM_014822	Body								SEC24D;SEC24D;SEC24D;SEC24D	ENST00000429811.2;ENST00000429811.2;ENST00000419654.2;ENST00000505134.1	5'UTR;1stExon;5'UTR;3'UTR	SEC24D;SEC24D;SEC24D;SEC24D;SEC24D;SEC24D	ENST00000429811.2;ENST00000429811.2;ENST00000509818.1;ENST00000419654.2;ENST00000505134.1;ENST00000514561.1	5'UTR;1stExon;3'UTR;5'UTR;3'UTR;3'UTR	chr4:119679540-119679815	3
cg11268819	5.14118e-06	-0.360294	chr22	36754002	+	17697287		AAACCCTTTAATACTAATAACTTTACTTATAAATCRCAAACTAAACTACC		II			NA	NA	NA	NA	NA	NA		OpenSea	GGCAGAAGAGACTGATGTGCCTCCCCAGGCAGGCAAGAAGCACCTTCAGAACCTCCAACA[CG]GCAGCTCAGCCTGCGACTCATAAGCAAAGTCACCAGCATCAAAGGGTCCAGATGATTAAC	CGGCAGCTCAGCCTGCGACTCATAAGCAAAGTCACCAGCATCAAAGGGTC	MYH9	NM_002473	5'UTR				TRUE		22:36753928-36754132	Promoter_Associated_Cell_type_specific	MYH9;MYH9;MYH9;MYH9	ENST00000337818.6;ENST00000401701.1;ENST00000216181.5;ENST00000397231.2	5'UTR;5'UTR;5'UTR;5'UTR	MYH9;MYH9;MYH9;MYH9;MYH9	ENST00000337818.6;ENST00000456729.1;ENST00000401701.1;ENST00000216181.5;ENST00000397231.2	5'UTR;5'UTR;5'UTR;5'UTR;5'UTR	chr22:36753905-36754175	3
cg08388938	4.25657e-06	0.360097	chr9	133473444	+	9641398		ACCCAATAAATCCAAAATCTCACTTAAAACCTCRAATTCATTTATATTAC		II			NA	NA	NA	NA	NA	NA		OpenSea	TATTCCCCAAAAGGTAGACATGGAAAAAAATATGGTTATCAAAACAAGTAAGTGAAAATA[CG]CAATATAAATGAACCCGAGGTTTTAAGTGAGATTCTGGACCTACTGGGTGATCTTTGGCC	CGCAATATAAATGAACCCGAGGTTTTAAGTGAGATTCTGGACCTACTGGG	FUBP3	NM_003934	Body											FUBP3	ENST00000465949.1	5'UTR					chr9:133472542-133474099	6
cg17357214	4.03078e-06	0.359998	chr19	3517733	+	79777849		CTTAATAATACAATTCATTTCCAAAAACCTAAATATAAACAAACAAAAAC		II			NA	NA	NA	NA	NA	NA		OpenSea	TGAGACTCTATCTCAGAAAAATAAATGAATAAAAATTTTAAAAAGATAAAAACTCCAGGG[CG]CTCCTGTTTGTCCACACTTAGGTCTCTGGAAATGAATTGCATCACCAAGGTCTCTGTGTG	TTGGTGATGCAATTCATTTCCAGAGACCTAAGTGTGGACAAACAGGAGCG	FZR1	NM_016263	5'UTR								FZR1	ENST00000441788.1	5'UTR	FZR1	ENST00000441788.1	5'UTR	chr19:3517660-3517890	3
cg06991787	0.000353834	-0.359968	chr16	4094902	+	77756497	46793826	AAAAATTAACAATCACATACAAAAACCAAAAACCCATTACTATAAAACCA	AAAAATTAACAATCACGTACGAAAACCGAAAACCCGTTACTATAAAACCG	I	A	Red	rs55870146	0.037541	NA	NA	NA	NA		OpenSea	CCACCCCGCCTCTTTTGCCCCCAGAAAATAAATCTTTCCCCAGACCAACAATCCACTTCC[CG]GCCTCACAGCAACGGGCTCCCGGCTCCCGCACGTGACTGCCAACTCTTTACGAGATGAGG	CGGCCTCACAGCAACGGGCTCCCGGCTCCCGCACGTGACTGCCAACTCTT	ADCY9	NM_001116	Body								ADCY9	ENST00000571889.1	3'UTR	ADCY9	ENST00000571889.1	3'UTR	chr16:4094700-4095095	3
cg17462438	3.28699e-07	0.359957	chr1	174864228	-	10776993		CCACCRTACCTAACCCCAAATTATTTATTAACAAACACCTACCAAAAAAC		II			NA	NA	NA	NA	NA	NA		OpenSea	ACAGGCGTGAGCCACCGTGCCTGGCCCCAAGTTGTTTGTTAACAGACACCTGCCAAAAGA[CG]AGGACTTCCTCTGAACCCTTATCAGGTCAAAACATGGTAGATATTCTACTAAAATTGGTC	CACCGTGCCTGGCCCCAAGTTGTTTGTTAACAGACACCTGCCAAAAGACG	RABGAP1L;RABGAP1L	NM_001035230;NM_014857	Body;Body								RABGAP1L	ENST00000367686.3	5'UTR	RABGAP1L;RABGAP1L	ENST00000367686.3;ENST00000469553.2	5'UTR;3'UTR								TRUE	TRUE
cg24292759	3.79457e-06	-0.359761	chr6	141804862	-	4799912		TACATAAAACAAAACTTAATATACAAACTATTTTACCCAAATACTATTAC		II			NA	NA	NA	NA	NA	NA		OpenSea	ATATTTTAAATTACATAGGGCAGAACTTGGTGTACAAGCTGTTTTGCCCAGATGCTATTA[CG]TAGCTTTCTCTTTCTTTTTGCCATCAAAACAAGGAAGAAGATAATGAAGATAGCTTAAAT	ACATAGGGCAGAACTTGGTGTACAAGCTGTTTTGCCCAGATGCTATTACG					chr6:141804737-141804737				6:141804548-141805250	Unclassified_Cell_type_specific							chr6:141804780-141805110	3
cg18505398	1.90603e-06	0.359747	chr10	105778345	+	66803589		AACCAATATAAAACAATATCTATTACCTCTTTCCAAACTATTCTAATATC		II			NA	NA	NA	NA	NA	NA		OpenSea	TTCTTATTAAGATGATTAAATAGGATTTTGGTGTTCGGAGTAGGACATTCTCTGTTTATA[CG]ACATTAGAACAGTCTGGAAAGAGGTAATAGATATTGCCTTACATTGGTTACAGTTGCACT	CGACATTAGAACAGTCTGGAAAGAGGTAATAGATATTGCCTTACATTGGT	SLK;SLK	NM_014720;NM_001304743	Body;Body								SLK	ENST00000474260.1	5'UTR	SLK	ENST00000474260.1	5'UTR	chr10:105778345-105778610	3
cg12543545	8.74267e-07	0.359693	chr6	139975635	-	89653371		TCACAAATAACCTTACTATCTCAAAAAACATTTCTAACTAAACAAACAAC		II			NA	NA	NA	NA	NA	NA		OpenSea	TTGAAAATTGGTCACAGGTAGCCTTGCTGTCTCAAAGGGCATTTCTGACTAGACAAACAG[CG]TCTACCAACATCCCCTCCACTGAAATAAACAGCCGAGTGTTCCCTTGCCACAGGCTGAGT	CGCTGTTTGTCTAGTCAGAAATGCCCTTTGAGACAGCAAGGCTACCTGTG																					chr6:139975388-139976359	4
cg17694130	2.12661e-05	-0.359425	chr4	14858290	+	38806106	82748196	CACTATTACAAACCTTTCCCAAACCCCATACTAATAAATCCTTCTCTCCA	CACTATTACGAACCTTTCCCAAACCCCATACTAATAAATCCTTCTCTCCG	I	T	Red	NA	NA	NA	NA	NA	NA		OpenSea	CAGTGAGTCATAACGCTGTTTGTCCTGGGAGGAGGGAGGGTGATGGGGTGTGAGTCACAA[CG]GAGAGAAGGACTCACTAGTATGGGGCTTGGGAAAGGCCCGTAATAGTGACGTCTTCCAGT	CGGAGAGAAGGACTCACTAGTATGGGGCTTGGGAAAGGCCCGTAATAGTG					chr4:14857906-14857906		TRUE		4:14857871-14858365	Unclassified_Cell_type_specific	LINC00504	ENST00000505089.1	3'UTR	LINC00504;LINC00504;LINC00504	ENST00000509654.1;ENST00000515031.1;ENST00000505089.1	3'UTR;3'UTR;3'UTR	chr4:14858005-14858395	3						TRUE
cg00564080	3.55995e-06	-0.359375	chr9	134554002	+	52677545		CTCTAAACTACAAACATTAAACCTCAAAACTCAATATTAATATAATCACC		II			NA	NA	NA	NA	NA	NA		OpenSea	TAACCCTCAAGAGCTTAACAGAAATATGTTCCTCCCCATCTATTTTTGGCAGAAGTGAGA[CG]GTGATCACATCAACACTGAGCTCTGAGGCCCAATGTTTGCAGCTCAGAGCGGTTAAGTGC	CGGTGATCACATCAACACTGAGCTCTGAGGCCCAATGTTTGCAGCTCAGA	RAPGEF1;RAPGEF1;RAPGEF1	NM_198679;NM_005312;NM_001304275	Body;Body;Body		chr9:134553923-134553923		TRUE		9:134553820-134554279	Unclassified	RAPGEF1;RAPGEF1;RAPGEF1;RAPGEF1	ENST00000398415.2;ENST00000372191.2;ENST00000337036.4;ENST00000431470.1	5'UTR;5'UTR;5'UTR;5'UTR	RAPGEF1;RAPGEF1;RAPGEF1;RAPGEF1	ENST00000437236.1;ENST00000372191.2;ENST00000337036.4;ENST00000431470.1	5'UTR;5'UTR;5'UTR;5'UTR	chr9:134553925-134554215	3
cg27186420	1.25225e-06	0.359326	chr16	69975590	-	57667898		AATACCCTTTACTAACCATAAACTAATCACCAAATTATTTTATAATACCC		II			NA	NA	NA	NA	NA	NA		OpenSea	TGTCTGTACGGAATGCCCTTTGCTAGCCATGGGCTGGTCACCAGATTGTTTTGTAATGCC[CG]CCCCTTGCCTCGATATTGCCAGTTTCTTGTGCAATAAACAATCAGCAGCTGTGGGTGGTG	ATGCCCTTTGCTAGCCATGGGCTGGTCACCAGATTGTTTTGTAATGCCCG	WWP2;WWP2	NM_199424;NM_007014	3'UTR;3'UTR					16:68532808-68533104			WWP2;WWP2;WWP2;WWP2	ENST00000545099.1;ENST00000568684.1;ENST00000448661.1;ENST00000359154.2	3'UTR;3'UTR;3'UTR;3'UTR	WWP2;WWP2;WWP2;WWP2	ENST00000545099.1;ENST00000568684.1;ENST00000448661.1;ENST00000359154.2	3'UTR;3'UTR;3'UTR;3'UTR	chr16:69975220-69975735	3						TRUE
cg04658027	0.000155646	-0.359276	chr6	31702774	+	11608254	78757439	CCTCCAAAACTATTTTTACTCATAAATAAAACTATACCACAAAAATTCCA	CCTCCGAAACTATTTTTACTCGTAAATAAAACTATACCGCAAAAATTCCG	I	A	Red	NA	NA	NA	NA	NA	NA		OpenSea	CAGGGTCTCCCAGCACAAGTCCTCTGACTGCAATAACCATCCTCTCACAGGACACAGGGC[CG]GAATCTCTGCGGCACAGCCTCACCCACGAGTAAAAATAGCCCCGGAGGCGAATGTGAGAG	CCTCCGGGGCTATTTTTACTCGTGGGTGAGGCTGTGCCGCAGAGATTCCG	CLIC1	NM_001288	Body		chr6:31702368-31702368				6:31702445-31703047	Promoter_Associated							chr6:31702505-31704450	3						TRUE
cg22611980	7.24323e-06	-0.359275	chr3	177063402	+	57800824		AAAACCTAAAATACAAAAACRTTTTAAAAATCAAACCCCTACTATTTATC		II			NA	NA	NA	NA	NA	NA		OpenSea	AAACCCCACTCCCCCATCCAGTTTGTTGTGTACTGGGAAGCACTGGGTGTGCTGAAGAAA[CG]ACAAACAGCAGGGGTTTGATTCTTAAAACGTTCCTGTACTCTAGGTTTTTGTGTCATTGT	CGACAAACAGCAGGGGTTTGATTCTTAAAACGTTCCTGTACTCTAGGTTT							TRUE				RP11-706D8.3	ENST00000457125.1	3'UTR	RP11-706D8.3	ENST00000457125.1	3'UTR			chr3:177062976-177064285	6	chr3:177061711-177064413	6		TRUE
cg07491858	1.15404e-06	0.359234	chr10	81165685	-	63625561		AAAACCTAAAAACTAAAACCCCCACTACTACCTAACAAAAAACTATAAAC		II			NA	NA	NA	NA	NA	NA		OpenSea	CCACTCTGGCAGAGGCCTGGGGGCTGAGGCCCCCACTGCTGCCTGGCAAGAGGCTGTGGG[CG]TGACTTCCAGCCTCGCAAAACCCTCACATAAATCACCTCCTCTCTCTGGGATTCGATCTC	CGCCCACAGCCTCTTGCCAGGCAGCAGTGGGGGCCTCAGCCCCCAGGCCT	ZCCHC24	NM_153367	Body				TRUE				RP11-342M3.5	ENST00000438554.1	5'UTR	RP11-342M3.5	ENST00000438554.1	5'UTR	chr10:81165445-81165895	3						TRUE
cg01303199	2.47425e-06	-0.359203	chr7	129017393	-	7759820		RCAATACTCAAATAACTCATTAATTACCTCTAACTACAAAAAATAAAACC		II			NA	NA	NA	NA	NA	NA		OpenSea	GGTCCCTTGTCGCAATACTCAAGTGACTCATTAGTTACCTCTAACTGCAGGAAGTGGAGC[CG]TCAGTTCCTGCTTTCATTCTGGTGTACTGTATGTTCTGCCCATCAAGGAACCATCTTTTT	CGGCTCCACTTCCTGCAGTTAGAGGTAACTAATGAGTCACTTGAGTATTG	AHCYL2;AHCYL2;AHCYL2;AHCYL2	NM_001130723;NM_001130722;NM_015328;NM_001130720	Body;Body;Body;Body								AHCYL2	ENST00000531335.2	ExonBnd	AHCYL2;AHCYL2;AHCYL2	ENST00000531335.2;ENST00000466924.1;ENST00000461161.1	ExonBnd;1stExon;5'UTR	chr7:129017240-129017470	3
cg17488950	1.58639e-06	0.359167	chr3	15994554	+	66710286		CCTCATACACTACAAAATAATCACAATATTTAAACAAACTAAACTTTTAC		II			rs75232639	0.017811	NA	NA	NA	NA		OpenSea	TGTTTACACATATTGATTTGCTTTATAAGCAAATCTACTGAGTGCAATTTCTACAGAGAG[CG]CAAAAGTCCAGCCTGCTTAAACACTGTGATCACCTTGTAGTGCATGAGGTCTTGCCATGC	CTCATGCACTACAAGGTGATCACAGTGTTTAAGCAGGCTGGACTTTTGCG																					chr3:15994145-15994822	6
cg13164535	3.51119e-06	0.359143	chr12	109118030	+	18782283		CCCTTTATAATCTTTAACCCAATACAACAATTCCATTTACTTAACCTTTC		II			NA	NA	NA	NA	NA	NA		OpenSea	GATTAACTGAAGAAAACTCCGTGAATAGGCTTGGTTTGCAGATCTGGCAAAAGAGCATGA[CG]AAAGGCTAAGCAAATGGAACTGCTGCACTGGGTCAAAGACTACAAAGGGAAAGCCATGTC	CCTTTGTAGTCTTTGACCCAGTGCAGCAGTTCCATTTGCTTAGCCTTTCG	CORO1C;CORO1C	NM_001276471;NM_014325	5'UTR;5'UTR		chr12:109117977-109117977						CORO1C;CORO1C;CORO1C	ENST00000541050.1;ENST00000261401.3;ENST00000549384.1	5'UTR;5'UTR;3'UTR	CORO1C;CORO1C;CORO1C;CORO1C;CORO1C;CORO1C;CORO1C;CORO1C;CORO1C	ENST00000552871.1;ENST00000551059.1;ENST00000546571.1;ENST00000551044.1;ENST00000541050.1;ENST00000551550.1;ENST00000550542.1;ENST00000261401.3;ENST00000549384.1	5'UTR;3'UTR;5'UTR;5'UTR;5'UTR;5'UTR;5'UTR;5'UTR;3'UTR	chr12:109117940-109118470	3
cg18681212	1.9054e-06	0.359116	chr1	108135915	+	74791562		AAACACTATAATAACCACTTACTTTTAAACTACTCTAAATTAAAATATTC		II			NA	NA	NA	NA	NA	NA		OpenSea	AGTCCTGTCATAATCTTATCACATTGTACATACTTGAAAAAATAATTGGTAAACATTCTA[CG]AACATTCTAACCTAGAGTAGCCCAAAAGTAAGTGGCCACTACAGTGCCCTGGGGCTTTCT	CGAACATTCTAACCTAGAGTAGCCCAAAAGTAAGTGGCCACTACAGTGCC	VAV3;VAV3	NM_001079874;NM_006113	Body;Body								VAV3	ENST00000343258.4	3'UTR	VAV3;VAV3;VAV3	ENST00000529413.1;ENST00000525460.1;ENST00000343258.4	3'UTR;3'UTR;3'UTR					chr1:108135690-108137048	6
cg06874216	1.52356e-05	0.359011	chr10	131477661	-	95619562	36720255	CACTATAAAACCCTACAAACTTCCACAACTAACATAAAATCTAAATCCCA	CGCTATAAAACCCTACGAACTTCCACAACTAACATAAAATCTAAATCCCG	I	A	Red	NA	NA	NA	NA	NA	NA		OpenSea	TGAGGTCCGAGTCGCTGTGGGACCCTGCGGGCTTCCACAACTGGCATGAGGTCTGAGTCC[CG]GTGTTTCACAATATTACTTGACCAAAGAGCGTTTTTTTCACAAACACATGAGGCAGCCCA	CGGGACTCAGACCTCATGCCAGTTGTGGAAGCCCGCAGGGTCCCACAGCG	MGMT	NM_002412	Body					10:131367589-131367730																TRUE
cg18282545	2.2779e-06	-0.358913	chr11	102177762	-	77674115		CCCAAATTATTTCATTTAAATACAAATTATCACCTAACAATCCCTACTTC		II			NA	NA	NA	NA	NA	NA		OpenSea	GGTGTGTCGGGCCCAAATTATTTCATTTGAATGCAAGTTATCACCTGGCAATCCCTACTT[CG]TTATCTAAAAGTTCACATGGCACTCTGACAAATTCATACTAGGATCTTGCTTAAGATGGT	CGAAGTAGGGATTGCCAGGTGATAACTTGCATTCAAATGAAATAATTTGG					chr11:102177495-102177495				11:102177436-102177823	Promoter_Associated							chr11:102177620-102178335	3
cg15128801	2.79349e-06	-0.358897	chr1	68202053	+	58735930		AATACTATAATATAAATTCTAAAACTATAAACTATACCTTTAACRTCCAC		II			NA	NA	NA	NA	NA	NA		OpenSea	CGAACCAAGCAGCAGGCAGGGAGAATGTTGCAGTAGAAGGCTACTGCTTCCTGATGCTAA[CG]TGGACGCCAAAGGCACAGCCCACAGTTCCAGAACCCACACCACAGCACCTGAAACAATTT	CGTGGACGCCAAAGGCACAGCCCACAGTTCCAGAACCCACACCACAGCAC	GNG12	NM_018841	5'UTR				TRUE		1:68201759-68202342	Promoter_Associated	GNG12	ENST00000370982.3	5'UTR	GNG12	ENST00000370982.3	5'UTR	chr1:68201620-68202315	3						TRUE
cg24399924	4.1034e-06	-0.358884	chr2	85980533	-	60762554	32763823	AATAAACTAAATTACCATACCAAACAAATATAAATCACCAAACAACTCCA	AATAAACTAAATTACCGTACCGAACGAATATAAATCGCCGAACAACTCCG	I	A	Red	NA	NA	NA	NA	NA	NA	chr2:85980499-85982198	Island	CCAGCAAGTGAGAGTGGACTGGGTTGCCGTGCCGGGCGGGTGTGGGTCGCCGGGCAACTC[CG]GAGTCTCCCCTTCCCCATCGGCCCCCAGCAGAAGTCCCAGCTCCCGGCGTTTTCTGTCTC	AGTGGACTGGGTTGCCGTGCCGGGCGGGTGTGGGTCGCCGGGCAACTCCG	ATOH8	NM_032827	TSS1500					2:85833812-85836082			ATOH8;ATOH8	ENST00000306279.3;ENST00000463422.1	TSS1500;TSS1500	ATOH8;ATOH8;ATOH8	ENST00000306279.3;ENST00000463422.1;ENST00000469442.1	TSS1500;TSS1500;5'UTR	chr2:85980125-85981535	3						TRUE
cg12921171	6.00371e-07	0.358838	chr15	63204710	+	83806372		CTAAAAAAACCTAATAATACCAAAATCTAACTATACTCTACCTCTACAAC		II			NA	NA	NA	NA	NA	NA		OpenSea	GACAAAAAAAAGTTAAAGCAGAGAAGTTCTATGATCTGGCCAAGGACCTGGGAGCTGTTA[CG]CTGCAGAGGCAGAGCATAGCCAGACTCTGGTATCATCAGGCCTTTCCAGCAGCCCACACT	CGCTGCAGAGGCAGAGCATAGCCAGACTCTGGTATCATCAGGCCTTTCCA							TRUE		15:63204699-63204781	Unclassified_Cell_type_specific														TRUE
cg20532937	1.10684e-05	0.358776	chr10	13748985	+	8718377	94720443	AAACTTAAAAAATCCTTTTCTTACAAAATAACATAACTCTCAACCAAACA	AAACTTAAAAAATCCTTTTCTTACGAAATAACGTAACTCTCGACCGAACG	I	T	Red	rs112032855	0.010522	NA	NA	NA	NA		OpenSea	CTCGCTCCCTGCTCCAAACTGACCATGAACAACGACAGCCCCAAAATAATATCCATAACA[CG]CCCGGCCGAGAGCCACGCCATCCCGCAAGAAAAGGACTTTTCAAGCTTACCTGCGTGGGT	CGCCCGGCCGAGAGCCACGCCATCCCGCAAGAAAAGGACTTTTCAAGCTT	FRMD4A	NM_018027	Body				TRUE	10:13788991-13789047			FRMD4A	ENST00000492155.1	3'UTR	FRMD4A;FRMD4A	ENST00000492155.1;ENST00000477221.1	3'UTR;3'UTR			chr10:13748545-13750131	6	chr10:13744568-13751125	6		TRUE
cg14220726	4.41419e-06	-0.358747	chr4	102122040	-	53607123		AAAAAATTAATCACTAACTAACCAAACTAACACTAAAATCTCCTAATTTC		II			NA	NA	NA	NA	NA	NA		OpenSea	CATCCAACGTCAAAGGATTAGTCACTAGCTAGCCAAACTAACACTAAGGTCTCCTGATTT[CG]ATTCCAGCACTTTACCCTCTATATTTACAAAATATTGTACTGACTAGTCACATATGGCTT	AAGGATTAGTCACTAGCTAGCCAAACTAACACTAAGGTCTCCTGATTTCG	PPP3CA;PPP3CA;PPP3CA	NM_001130691;NM_000944;NM_001130692	Body;Body;Body		chr4:102121858-102121858						PPP3CA	ENST00000507176.1	5'UTR	PPP3CA;PPP3CA;PPP3CA	ENST00000507176.1;ENST00000525819.1;ENST00000529324.1	5'UTR;5'UTR;5'UTR	chr4:102121840-102122115	3
cg16525461	9.63976e-06	-0.358565	chr8	38645456	+	67612288	37653887	CAAAAAAACTACAAATTCTAAATTAAATACAAAACTCTCCTAACAAAACA	CGAAAAAACTACAAATTCTAAATTAAATACGAAACTCTCCTAACGAAACG	I	A	Red	NA	NA	NA	NA	NA	NA	chr8:38644473-38645760	Island	GGTCCCCGTGTGCGTCCGAAAGTTCAGGATCTTCTGTCCTCCCGTGGGGTTTCTGGCCCC[CG]TTTCGCTAGGAGAGTTCCGCACCCAACCCAGAATCTGCAGTCTCTCCGCATCCCCGCTGG	CGGAGAGACTGCAGATTCTGGGTTGGGTGCGGAACTCTCCTAGCGAAACG	TACC1;TACC1;TACC1	NM_001146216;NM_001122824;NM_006283	5'UTR;Body;Body					8:38763631-38765004			TACC1;TACC1;TACC1;TACC1;TACC1	ENST00000520973.1;ENST00000519416.1;ENST00000520615.1;ENST00000443388.2;ENST00000520340.1	TSS200;5'UTR;5'UTR;5'UTR;5'UTR	TACC1;TACC1;TACC1;TACC1;TACC1;TACC1;TACC1;TACC1;TACC1;TACC1;TACC1	ENST00000521935.1;ENST00000523834.1;ENST00000521154.1;ENST00000521528.1;ENST00000519416.1;ENST00000520615.1;ENST00000443388.2;ENST00000520340.1;ENST00000522752.1;ENST00000522544.1;ENST00000523239.1	TSS1500;TSS1500;TSS1500;TSS200;5'UTR;5'UTR;5'UTR;5'UTR;5'UTR;5'UTR;5'UTR			chr8:38644137-38646208	6	chr8:38642040-38658492	6
cg10430994	7.9424e-07	0.358417	chr16	72096449	+	97791348		CRTAAATACAAATAACTCCTTAAAAAAAACAATACCTACATATTAAAAAC		II			NA	NA	NA	NA	NA	NA		OpenSea	ATTTCCTCGGGGGCCCTCTGCTGAAATTCCCTTCCCCTTGCTGTATTAGCACCTCCTACC[CG]CCTTCAACATGCAGGCACTGCCTCCTCTAAGGAGCCATCTGTACTTACGTAGCTGTGAGC	GTAAGTACAGATGGCTCCTTAGAGGAGGCAGTGCCTGCATGTTGAAGGCG	HPR	NM_020995	TSS1500								HPR;HPR	ENST00000540303.2;ENST00000561690.1	TSS1500;TSS1500	HPR;HPR;HPR	ENST00000540303.2;ENST00000566168.1;ENST00000561690.1	TSS1500;TSS1500;TSS1500					chr16:72095303-72102276	6		TRUE
cg12435551	2.48649e-06	-0.358276	chr1	118679290	-	30656119		CACAAAACRAACCTACATACATAAAACAAAATACTAACCCAAAATAAAAC		II			NA	NA	NA	NA	NA	NA		OpenSea	CTCCACCTACACACAGGGCGGGCCTGCATGCATAAAACAGGATGCTGGCCCAGGGTGAAA[CG]GAGAAACTCTTTTCCCCATCTGATGACTAATACTTGTCTCTGCTTTCAGAAAGGGAAAGC	ACAGGGCGGGCCTGCATGCATAAAACAGGATGCTGGCCCAGGGTGAAACG	SPAG17	NM_206996	Body				TRUE		1:118679082-118679455	Unclassified_Cell_type_specific							chr1:118679145-118679615	3						TRUE
cg03836087	2.57328e-06	0.358255	chr1	28046592	-	45794137		TATCCATAACAAAATTTACAACTCTACACATTTAACCCTAATATCCTAAC		II			NA	NA	NA	NA	NA	NA		OpenSea	AGCAAACTCCATATCCATGGCAGGGTTTACAGCTCTGCACATTTGGCCCTGGTGTCCTGG[CG]GCATCTTCACTCACCCTCAGCTATACTGGCCTCTTCTCCATTTCTTGAACATGCGACGTT	CGCCAGGACACCAGGGCCAAATGTGCAGAGCTGTAAACCCTGCCATGGAT																	chr1:28046505-28046770	3
cg06204531	3.86047e-07	0.358249	chr7	150080976	-	50661254	27780157	CTAAAACTATAAAAACTATACTAAACTAATAAAAAATTCCAAAAACAACA	CTAAAACTATAAAAACTATACTAAACTAATAAAAAATTCCAAAAACGACG	I	A	Red	NA	NA	NA	NA	NA	NA		OpenSea	CGACCTGGGGCGCTGAGGCTGTGAGAGCTGTGCTGGGCTGGTGGGAGGTTCCAGGGGCGG[CG]ATGGGGAGGACCTTGCCTCTTTCTGGCCTGTGGCCTTTCTCCTCCCCCAGCTGCTGTCTG	CGCCGCCCCTGGAACCTCCCACCAGCCCAGCACAGCTCTCACAGCCTCAG	ZNF775	NM_173680	5'UTR								RP4-584D14.6;ZNF775	ENST00000497366.1;ENST00000329630.5	TSS200;5'UTR	ZNF775;RP4-584D14.6;ZNF775;ZNF775;ZNF775;ZNF775	ENST00000490973.1;ENST00000497366.1;ENST00000486297.1;ENST00000478789.1;ENST00000483664.1;ENST00000329630.5	5'UTR;TSS200;5'UTR;5'UTR;5'UTR;5'UTR	chr7:150080845-150081195	3
cg06755671	2.72947e-06	-0.35821	chr7	148032221	+	4718538		AACTCTTTCCTTCTTAAACTTTCCCATAAAATTTACTAAATCTTACTACC		II			NA	NA	NA	NA	NA	NA		OpenSea	AAATAGAAGCATGACTAAGCTGATTTGTATTCTGCCAACCAAGGGAAAATATAATTAACA[CG]GCAGCAAGACTCAGCAAACCCCATGGGAAAGTCCAAGAAGGAAAGAGCTCCCGTGGCTCA	CGGCAGCAAGACTCAGCAAACCCCATGGGAAAGTCCAAGAAGGAAAGAGC	CNTNAP2;MIR548T	NM_014141;NR_036093	Body;Body														chr7:148031965-148032375	3
cg03877640	9.32346e-06	-0.357955	chr10	101766182	+	43808990		TTTCAAACTAAAACTATATAACTCACACCATAATTCTTCCCTAAATCTTC		II			NA	NA	NA	NA	NA	NA		OpenSea	TACTTGAAAACTTAAAATTCTTGAGCTAGAGAGGGCCCAGTTATTTTACAGATGAGGAAA[CG]AAGACTCAGGGAAGAATTATGGTGTGAGTCACACAGCTCTAGCTTGAAAAGGTCTCCCTG	CGAAGACTCAGGGAAGAATTATGGTGTGAGTCACACAGCTCTAGCTTGAA	DNMBP	NM_015221	5'UTR								DNMBP;DNMBP	ENST00000342239.3;ENST00000393570.2	5'UTR;5'UTR	DNMBP;DNMBP	ENST00000324109.4;ENST00000393570.2	5'UTR;5'UTR	chr10:101765545-101766595	3
cg09824255	2.01778e-06	0.357878	chr5	140014002	+	35739180		CTTTCCCCAAAAATCTAAAAATATAAACCTATAAAAACTATTATAAATAC		II			NA	NA	NA	NA	NA	NA	chr5:140011482-140012739	S_Shore	AAAAAACAGCAAACAAAACAAAACAAAAAAACAACAAATGTCCCAGAGAATAAGGAGCTA[CG]CATTTACAACAGCCCTCACAGGTCCACATCCCTAGACCTCTGGGGAAAGAACTATATGAA	CGCATTTACAACAGCCCTCACAGGTCCACATCCCTAGACCTCTGGGGAAA	CD14;CD14	NM_000591;NM_001040021	TSS1500;TSS1500								CD14	ENST00000302014.6	TSS1500	CD14;CD14;CD14;CD14	ENST00000498971.2;ENST00000519715.1;ENST00000512545.1;ENST00000302014.6	TSS1500;TSS1500;TSS1500;TSS1500								TRUE
cg27478635	3.61407e-06	-0.357838	chr20	39632437	+	4710192		TAATCAACAATTAAAATATCCACAAAACCAATAACTCACTCATTTAATAC		II			NA	NA	NA	NA	NA	NA		OpenSea	TGAAACCAAGTAGGACCTTGATTTGTCATTTCCGGGTCTCCGAACCACAAATGTTAAGTA[CG]TATTAAATGAGTGAGTCACTGGTCCTGTGGACATTTTAATTGCTGATTAAGTGTTCCATG	AATCAGCAATTAAAATGTCCACAGGACCAGTGACTCACTCATTTAATACG					chr20:39632234-39632234				20:39631983-39632655	Unclassified_Cell_type_specific							chr20:39631505-39632575	3
cg02448604	1.46305e-06	-0.357468	chr16	14110085	+	67701586		TAATCAAATAATAACTTAATTACTACTCTCTAAATAAAACTTTCACATCC		II			NA	NA	NA	NA	NA	NA		OpenSea	AATTTAGATCAAATGAAGGAACAGATGTGGGAGCTCTGTAGAAAGTTAGAAGAGTCATCT[CG]GATGTGAAAGCTCTATTTAGAGAGCAGCAATCAAGTCACCATCTGACCAATAACACCTAG	CGGATGTGAAAGCTCTATTTAGAGAGCAGCAATCAAGTCACCATCTGACC	LOC101927311	NR_110909	TSS1500								CTD-2135D7.5	ENST00000575424.1	TSS1500	CTD-2135D7.5;CTD-2135D7.5	ENST00000576797.1;ENST00000575424.1	TSS1500;TSS1500	chr16:14109880-14110175	3
cg19735698	1.23006e-06	-0.357451	chr2	23729523	+	90766532		ATAATCCCATAATATAATACTCTAATATAATAAATTCCCTACTACTCCCC		II			NA	NA	NA	NA	NA	NA		OpenSea	TTCCTCTTTGTGGCTGCTGAAATCACACTAGGACATTTAAAGGGGCTGCAGCCACAGCCA[CG]GGGAGCAGCAGGGAACTCATTACATCAGAGCATTACATCATGGGACCATGTGGCTCAGCA	CGGGGAGCAGCAGGGAACTCATTACATCAGAGCATTACATCATGGGACCA	KLHL29	NM_052920	5'UTR				TRUE				KLHL29	ENST00000486442.1	5'UTR	KLHL29	ENST00000486442.1	5'UTR	chr2:23729420-23729655	3						TRUE
cg13033858	6.35146e-06	-0.357448	chr12	109248326	+	83632377		TAAAACAATACTTTCCTAACACAACCAAACCTACTACCRACRTAAAAAAC		II			NA	NA	NA	NA	NA	NA	chr12:109251205-109251586	N_Shelf	TGGGAAAAAAAGAAAATTAAAAGAGAAAAGAGAGCCTTAGGACTGAGGGCTGTGATCCCC[CG]TTTCCCACGCCGGCAGCAGGCCTGGCTGTGTCAGGAAAGCACTGCCCTAAGTGTCTGACT	AGGGCAGTGCTTTCCTGACACAGCCAGGCCTGCTGCCGGCGTGGGAAACG	SSH1;SSH1	NM_001161330;NM_018984	Body;Body		chr12:109248007-109248007				12:109247204-109248524	Unclassified	SSH1	ENST00000360239.3	5'UTR	SSH1	ENST00000360239.3	5'UTR	chr12:109247705-109248575	3						TRUE
cg13916266	1.24711e-05	-0.357294	chr17	7787658	+	94681874		TAAAAAAAACRCTCAAAAATATTTCTCAAAACTAAAACACTAAAATAACC		II			NA	NA	NA	NA	NA	NA	chr17:7788261-7789091	N_Shore	TTTCTTTATGGAGGGGGTGGCGGTGCTGGAGGGGGGGTTGTTTTAAAAATAATTTCAAGG[CG]GCCATCTTAGTGCCTCAGCTCTGAGAAATATTTCTGAGCGCCCCCCTCAGAATTTAAATA	CGGCCATCTTAGTGCCTCAGCTCTGAGAAATATTTCTGAGCGCCCCCCTC	CHD3	NM_001005271	TSS1500								CHD3;LSMD1;LSMD1;LSMD1	ENST00000380358.4;ENST00000574125.1;ENST00000570555.1;ENST00000576861.1	TSS1500;5'UTR;3'UTR;5'UTR	CHD3;LSMD1;LSMD1;LSMD1	ENST00000380358.4;ENST00000574125.1;ENST00000570555.1;ENST00000576861.1	TSS1500;5'UTR;3'UTR;5'UTR	chr17:7787000-7787715	3						TRUE
cg17627629	3.28822e-05	-0.357209	chr5	179517140	-	88634220	86687876	TTAAAAACATAACATTAAAATATTACACACCTCAACAACTACATTTTCCA	TTAAAAACATAACATTAAAATATTACGCACCTCGACGACTACGTTTTCCG	I	A	Red	NA	NA	NA	NA	NA	NA	chr5:179517442-179517664	N_Shore	TAACTTTAACTTTTAAAAACATGGCATTAAAATATTGCGCACCTCGACGGCTGCGTTTTC[CG]GTCTCTCCGGCGTTTTGCGCGGGAGGAGAGTGAGGCGCTTTCTCGCCCACATCCCCCGCG	TTAAAAACATGGCATTAAAATATTGCGCACCTCGACGGCTGCGTTTTCCG								5:179449746-179450258	5:179517057-179518162	Unclassified									chr5:179517116-179517877	6	chr5:179516693-179518647	6		TRUE
cg00754989	2.03764e-05	-0.357166	chr15	72530044	+	55752247		TATCTAATTTTTAAATTAAAAAATTACAAACCCCTAAAATTTAACCTTCC		II			NA	NA	NA	NA	NA	NA		OpenSea	CACCACAAACTGAGTCATGGTCACACCCTGCCTGATGGAAAATTACCAGGAGGAGGGAAA[CG]GAAGGTTAAACTCCAGGGGTTTGTAATTTCTCAACCTAAAAATCAGATAAATGTTTGAGG	CGGAAGGTTAAACTCCAGGGGTTTGTAATTTCTCAACCTAAAAATCAGAT							TRUE										chr15:72529820-72530090	3						TRUE
cg11654662	2.05571e-06	0.357038	chr17	18264018	+	8734188		TCCTTTATCTAACCTTTAAACTTAAAATACTCTACACTTATTTACTCTAC		II			NA	NA	NA	NA	NA	NA	chr17:18266422-18267007	N_Shelf	GAGCTGAAATCTGAGCTGTGGAAAGGAGCCAACCATGAAATCTGGGATGAGAGCAATCTA[CG]CAGAGTAAACAAGTGCAGAGCACCCCAAGTTCAAAGGCCAGACAAAGGAGAAAGTGTGAC	CGCAGAGTAAACAAGTGCAGAGCACCCCAAGTTCAAAGGCCAGACAAAGG	SHMT1;SHMT1	NM_004169;NM_148918	5'UTR;5'UTR								SHMT1;SHMT1;SHMT1;SHMT1;SHMT1	ENST00000352886.6;ENST00000354098.3;ENST00000316694.3;ENST00000395685.3;ENST00000539052.1	5'UTR;5'UTR;5'UTR;5'UTR;5'UTR	SHMT1;SHMT1;SHMT1;SHMT1;SHMT1	ENST00000352886.6;ENST00000354098.3;ENST00000316694.3;ENST00000395685.3;ENST00000539052.1	5'UTR;5'UTR;5'UTR;5'UTR;5'UTR								TRUE
cg09361995	1.76497e-06	0.35695	chr8	63943870	+	58663146		TTAAAAATAATAAACACCATTCTAATATCACCCATTACTTTATAACTCTC		II			NA	NA	NA	NA	NA	NA		OpenSea	AAGTCCAAACAAGCTTTGCAAGTCCAGGTCTCTCACAAGTTCATAGTAATCTCTTCCTGG[CG]AGAGCCACAAAGCAATGGGTGATACCAGAATGGTGCTTACCATTCTTAAGTGGAGAAAAT	TAAGAATGGTAAGCACCATTCTGGTATCACCCATTGCTTTGTGGCTCTCG	GGH	NM_003878	Body								GGH	ENST00000518113.1	TSS1500	GGH;GGH;GGH;GGH	ENST00000518113.1;ENST00000520609.1;ENST00000518966.1;ENST00000523788.1	TSS1500;3'UTR;3'UTR;3'UTR
cg00069341	8.04049e-07	0.356916	chr6	111498607	-	83658362		ATATCTTCACAATCCTACTACCTTTACTCTTAAAAATTCTAATTAACAAC		II			NA	NA	NA	NA	NA	NA		OpenSea	TGCTGGCAGCAGTGTCTTCACAATCCTGCTGCCTTTGCTCTTAAGGGTTCTGATTGACAG[CG]TGGGCCTCTTTTACACATTGAGGGTGCTCTGCATCTTCATGTTTGTTCTCTTTCTGGCTG	CGCTGTCAATCAGAACCCTTAAGAGCAAAGGCAGCAGGATTGTGAAGACA	SLC16A10	NM_018593	Body								SLC16A10;SLC16A10;SLC16A10	ENST00000465319.1;ENST00000368850.1;ENST00000368850.1	5'UTR;1stExon;5'UTR	SLC16A10;SLC16A10;SLC16A10	ENST00000465319.1;ENST00000368850.1;ENST00000368850.1	5'UTR;1stExon;5'UTR
cg05217642	4.54513e-07	0.356854	chr11	121171471	+	75810252		AATACTTTAATTATCACTCTAAAATTAACTAACCTAAACTTACTACTTAC		II			NA	NA	NA	NA	NA	NA		OpenSea	CACATACCCAAGAAAGGGGAGAAGGCCCTAATTTCCCCTTTGGCTGACCTTGAGGGTTTA[CG]CAAGCAGTAAGTTCAGGCCAGTCAATTTTAGAGTGACAACTAAAGTATTGAAAGCATGGC	CGCAAGCAGTAAGTTCAGGCCAGTCAATTTTAGAGTGACAACTAAAGTAT	SC5D;SC5D	NM_006918;NM_001024956	5'UTR;5'UTR								SC5DL;SC5DL;SC5DL	ENST00000264027.4;ENST00000534230.1;ENST00000392789.2	5'UTR;5'UTR;5'UTR	SC5DL;SC5DL;SC5DL;SC5DL;SC5DL;SC5DL	ENST00000264027.4;ENST00000534455.1;ENST00000527762.1;ENST00000392789.2;ENST00000531140.1;ENST00000524683.1	5'UTR;5'UTR;5'UTR;5'UTR;5'UTR;5'UTR	chr11:121171120-121171730	3
cg20916830	3.93595e-06	0.356784	chr1	38583489	-	6626255		CTAAACTCAAAACAAAACCCAACAACATAAATATCTACCTAATTACTAAC		II			NA	NA	NA	NA	NA	NA		OpenSea	AGACCCAGGGCCTAAGCTCAAAACAGAGCCCAGCAGCATGAGTGTCTGCCTGGTTGCTGG[CG]TGCCTGAGCATGTCGGCCGGTGTCTCCGAGCTTGTCTTTGTGTGTGTGCACGTGTCTAAG	CGCCAGCAACCAGGCAGACACTCATGCTGCTGGGCTCTGTTTTGAGCTTA											RP5-884C9.2	ENST00000428151.1	5'UTR	RP5-884C9.2	ENST00000428151.1	5'UTR	chr1:38583100-38583655	3
cg19539115	2.38523e-06	0.356744	chr3	188664329	-	32743993		TCTAAAAAAAACAACAACTCTCCATACCCAATTTAATACTATAAATTAAC		II			NA	NA	NA	NA	NA	NA	chr3:188665275-188665552	N_Shore	AGATTTCGGTTTCTAGAGAAGACAGCAGCTCTCCATGCCCAGTTTAATACTGTGGATTAG[CG]TGGGAGTGGCCCCAGACCCACAGGCAGAAAAGGCCAATGGTCAGAGTGGAGATCCTCAGG	CGCTAATCCACAGTATTAAACTGGGCATGGAGAGCTGCTGTCTTCTCTAG	TPRG1-AS1	NR_046873	Body								TPRG1;TPRG1-AS1	ENST00000433971.1;ENST00000444488.1	TSS1500;3'UTR	TPRG1;TPRG1-AS1	ENST00000433971.1;ENST00000444488.1	TSS1500;3'UTR	chr3:188664105-188665075	3
cg16122483	5.93217e-06	0.356645	chr1	27265315	-	71786152		AACCACTAATCACATAACAAATACCCTACAAAACCTCTAAAAATATATAC		II			NA	NA	NA	NA	NA	NA		OpenSea	GAGGGTTTATTGACCACTGATCACATGGCAAGTGCCCTGCAAGGCCTCTAGGGGTATGTG[CG]TATGTGTGCACATGCACACTGTGTATGGGTTGGCATTGAGTTGAGTGTCCTAAGGGTATG	CGCACATACCCCTAGAGGCCTTGCAGGGCACTTGCCATGTGATCAGTGGT	NUDC	NM_006600	Body														chr1:27265205-27265515	3
cg22721243	2.62342e-06	-0.356563	chr6	16320208	+	49809949		AAATAATTAATAACTACCCTATATACAAAACCCAACCCTAAATTTATACC		II			rs112167822	0.021043	NA	NA	NA	NA		OpenSea	TTCTCTGTTGGAGCCTTTCCAGCACCAGAACAGACAGGAAGTGTGTATTACCAACAACTG[CG]GCACAAATCCAGGGCTGGGCTCTGCACACAGGGCAGTCACCAACTATCTATTTTTTGATA	CGGCACAAATCCAGGGCTGGGCTCTGCACACAGGGCAGTCACCAACTATC	ATXN1;ATXN1	NM_001128164;NM_000332	Body;Body		chr6:16319874-16319874				6:16320011-16320972	Promoter_Associated							chr6:16320100-16320575	3
cg11155222	1.36259e-06	0.356447	chr6	128602411	-	69797234		CCAATATCTAAAAACAAAACCAACCAAATATAAACTTCTCCAAATAAAAC		II			NA	NA	NA	NA	NA	NA		OpenSea	AGCAGGCAAGGCCAGTATCTGAGAACAGGGCCAGCCAGATGTGGACTTCTCCAAATAAAG[CG]AAGGCAGGAGGTGCTGATTGAGCTTTAGGGTCTAATGGTAAAGAAAACAATTTTTAGGTT	CGCTTTATTTGGAGAAGTCCACATCTGGCTGGCCCTGTTCTCAGATACTG	PTPRK;PTPRK	NM_002844;NM_001135648	Body;Body				TRUE				PTPRK;RP11-73O6.4	ENST00000524481.1;ENST00000563385.1	3'UTR;5'UTR	PTPRK;PTPRK;PTPRK;PTPRK;RP11-73O6.4	ENST00000524481.1;ENST00000524534.1;ENST00000495748.1;ENST00000429595.1;ENST00000563385.1	3'UTR;3'UTR;3'UTR;3'UTR;5'UTR	chr6:128602205-128602435	3						TRUE
cg07627002	3.61926e-06	-0.356264	chr11	65849129	+	59787888		AACTCAAAACAAAACTATAATTTACAAACRAAACCTATACCATCTCTTCC		II			NA	NA	NA	NA	NA	NA		OpenSea	GTTCTCTGAAGCAGTGGCTGGGTCGGGATCCTGTTTCTACATCCTGCCAGCTTATATGAA[CG]GAAGAGATGGTACAGGCCCCGCCTGCAAACCACAGCTTTGTTTTGAGCCAGCTTGACTTG	CGGAAGAGATGGTACAGGCCCCGCCTGCAAACCACAGCTTTGTTTTGAGC	PACS1	NM_018026	Body		chr11:65849089-65849089				11:65848875-65849354	Promoter_Associated				PACS1	ENST00000527224.1	5'UTR	chr11:65848945-65849455	3
cg19879265	8.24238e-05	0.35623	chr14	105963772	-	70706850	93720132	CACCTAAAAACTATCCTAACATAACAACACTCTAAACTAATCTTCTAACA	CGCCTAAAAACTATCCTAACGTAACGACGCTCTAAACTAATCTTCTAACG	I	A	Red	NA	NA	NA	NA	NA	NA	chr14:105963578-105963808	Island	CGTGAGAACCAGCGCCTGGAGGCTGTCCTGGCGTGGCGGCGCTCTGAGCTGGTCTTCTGG[CG]GTGGATGGTGAGGAAGCCCGCGCATCCCTCTCCCGGCATCCCTTCCCACAGCAGCCCCCA	CGCCAGAAGACCAGCTCAGAGCGCCGCCACGCCAGGACAGCCTCCAGGCG	C14orf80;C14orf80;C14orf80	NM_001134877;NM_001134876;NM_001134875	Body;Body;Body					14:105034624-105034840			C14orf80;C14orf80	ENST00000551054.1;ENST00000329886.7	5'UTR;ExonBnd	C14orf80;C14orf80;C14orf80;C14orf80;C14orf80;C14orf80	ENST00000551054.1;ENST00000546536.1;ENST00000551538.1;ENST00000551538.1;ENST00000329886.7;ENST00000546492.1	5'UTR;5'UTR;1stExon;5'UTR;ExonBnd;TSS200	chr14:105963540-105964035	3						TRUE
cg25506045	9.76799e-07	0.356137	chr17	46239623	+	2651270		AAATCCAAATTCAAAAACCATTTTCACATTTAAAAATACAAAACTAAACC		II			NA	NA	NA	NA	NA	NA		OpenSea	GGCAGTTCACCAGCCTCGGCCTCCCAAAGTGCTAGGATTGCAGGCGTGAGCCACCACGCC[CG]GCCTAGCCTTGTATTTTTAAATGTGAAAATGGTTCCTGAATCTGGATTTTCATTTAAAAC	AATCCAGATTCAGGAACCATTTTCACATTTAAAAATACAAGGCTAGGCCG	SKAP1;SKAP1	NM_003726;NM_001075099	Body;Body				TRUE																	TRUE
cg06197966	4.7697e-06	-0.355992	chr10	29948324	+	89603248		CCCAATTCAAAACCCTCTATACTTAAATAAATTCTTTTCTAACTTTTTCC		II			NA	NA	NA	NA	NA	NA		OpenSea	AGTTCCATCTTCTCATCTCCTCTCTGTTGTCTACTCAGCACTTCCTTGTATTCTTACCGC[CG]GAAAAAGTCAGAAAAGAATTCACTCAAGCACAGAGGGCTCTGAACTGGGCAACAGCTGGC	CCAGTTCAGAGCCCTCTGTGCTTGAGTGAATTCTTTTCTGACTTTTTCCG	SVIL	NM_003174	5'UTR			DMR			10:29947703-29948618	Promoter_Associated	SVIL;SVIL	ENST00000375398.2;ENST00000375400.3	5'UTR;5'UTR	SVIL;SVIL;SVIL	ENST00000464726.1;ENST00000375398.2;ENST00000375400.3	3'UTR;5'UTR;5'UTR	chr10:29947945-29948935	3						TRUE
cg05996789	1.72182e-06	0.355613	chr4	186063110	-	67687969		CTAACAACTTTCCACTAATTTCTAACTTTCATTCTACTTACCTAAATTTC		II			NA	NA	NA	NA	NA	NA	chr4:186064047-186064614	N_Shore	TGCTCTGACCTCTGGCAGCTTTCCACTAGTTTCTAGCTTTCATTCTGCTTACCTGGATTT[CG]GAACTCTAGCCTGCCCCACTCTTAGATAAACGCATGCCCTCTGTGGCCCTGGAACCTTAG	TGGCAGCTTTCCACTAGTTTCTAGCTTTCATTCTGCTTACCTGGATTTCG	SLC25A4	NM_001151	TSS1500								SLC25A4;SLC25A4	ENST00000281456.5;ENST00000515584.1	TSS1500;TSS1500	SLC25A4;SLC25A4	ENST00000281456.5;ENST00000515584.1	TSS1500;TSS1500								TRUE
cg09367815	2.93396e-06	-0.355589	chr21	30463648	-	74718160		AAATCATACAAAAAACATAAAATAACCTATATTCCCTCTAAAAAACTATC		II			NA	NA	NA	NA	NA	NA		OpenSea	TCCACCAATTTGAATCATGCAGGAAACATGAGATGGCCTGTGTTCCCTCTAAGAGACTGT[CG]TTTACAGTTTTGAGATTTTAAAAAATAGAATGTTTTTAGCCAGTTGATTTTTAAGTCACT	CGACAGTCTCTTAGAGGGAACACAGGCCATCTCATGTTTCCTGCATGATT	MAP3K7CL;MAP3K7CL;MAP3K7CL;MAP3K7CL;MAP3K7CL;MAP3K7CL;MAP3K7CL	NM_001286619;NM_001286622;NM_001286618;NM_001286617;NM_001286623;NM_001286634;NM_020152	TSS1500;5'UTR;5'UTR;5'UTR;Body;Body;Body								C21orf7;C21orf7;C21orf7;C21orf7	ENST00000339024.4;ENST00000496779.1;ENST00000545939.1;ENST00000399935.2	TSS1500;5'UTR;5'UTR;5'UTR	C21orf7;C21orf7;C21orf7;C21orf7;C21orf7	ENST00000339024.4;ENST00000496779.1;ENST00000545939.1;ENST00000492930.1;ENST00000399935.2	TSS1500;5'UTR;5'UTR;5'UTR;5'UTR	chr21:30463405-30463690	3
cg18177275	1.11721e-06	0.355561	chr14	73040574	+	65757198		AAAATCTTACATAAATAAAAACATTTCACTCAATAAATCAACTCACAATC		II			NA	NA	NA	NA	NA	NA		OpenSea	CCCTCACTTAGGGGTTAAGAAAGCTGCATATACACACACATGCACGTGCACACACACGCA[CG]ACTGTGAGCTGATCTATTGAGTGAAATGCTCCTATTCATGCAAGACTTTGCCAAGGTGAA	AAGTCTTGCATGAATAGGAGCATTTCACTCAATAGATCAGCTCACAGTCG							TRUE				RP3-514A23.2	ENST00000555303.1	3'UTR	RP3-514A23.2	ENST00000555303.1	3'UTR	chr14:73040460-73040790	3						TRUE
cg05478392	5.36097e-06	0.355547	chr5	34510767	+	81697283		ATAACTTAAATTAAAATCTTAACTCTACCACTTACTAACTAAAAAATCAC		II			NA	NA	NA	NA	NA	NA		OpenSea	TATTACTTGCGCATTTTATGGATGAGAAAACAAAACCTTAGAGGTGTTAAGTAACACAGC[CG]TGATCTCCCAGTTAGCAAGTGGCAGAGCCAAGATTCCAACCCAAGCCATTCACTCCAAAG	TGGCTTGGGTTGGAATCTTGGCTCTGCCACTTGCTAACTGGGAGATCACG							TRUE										chr5:34510440-34510790	3						TRUE
cg22291170	2.79349e-06	0.355516	chr14	77790295	+	87725886		AAAACCAACTCTACATAACCTTAAACAAACCTCTACCTTTTTAAATCTTC		II			NA	NA	NA	NA	NA	NA	chr14:77786690-77787794	S_Shelf	ATTGCTAGAGGATGCCCTGCCATCATTTTAGGGCAACCTTTGTTTTACAAATGAGGGAGC[CG]AAGATTTAAAAAGGCAGAGGTTTGTCCAAGGTCATGCAGAGCTGGTTCCTGCACCAGGTC	GAACCAGCTCTGCATGACCTTGGACAAACCTCTGCCTTTTTAAATCTTCG	GSTZ1;GSTZ1;GSTZ1	NM_145871;NM_145870;NM_001513	Body;Body;5'UTR								GSTZ1;GSTZ1;GSTZ1;GSTZ1;GSTZ1	ENST00000553586.1;ENST00000361389.4;ENST00000557639.1;ENST00000557053.1;ENST00000393734.1	TSS1500;5'UTR;5'UTR;5'UTR;5'UTR	GSTZ1;GSTZ1;GSTZ1;GSTZ1;GSTZ1;GSTZ1;GSTZ1;GSTZ1;GSTZ1;GSTZ1;GSTZ1;GSTZ1;GSTZ1	ENST00000553586.1;ENST00000555583.1;ENST00000361389.4;ENST00000553838.1;ENST00000557639.1;ENST00000553770.1;ENST00000553431.1;ENST00000557053.1;ENST00000553268.1;ENST00000554846.1;ENST00000556914.1;ENST00000555093.1;ENST00000555093.1	TSS1500;TSS1500;5'UTR;5'UTR;5'UTR;5'UTR;5'UTR;5'UTR;5'UTR;5'UTR;5'UTR;1stExon;5'UTR	chr14:77790045-77790355	3
cg08475134	1.15372e-06	-0.355394	chr11	86454585	+	81690199		AATCTCAAACCAATAAATCACCAACCTATAACTCAATTTTCACAACCTAC		II			NA	NA	rs2433437	0.011905	NA	NA		OpenSea	AAGTATAGCCCAGGATTCCCAGGATTCCCTGGGAGCCCAACAGTCAAACTCTGAGCCCTG[CG]TAGGCTGTGAAAACTGAGTCACAGGTTGGTGACTCACTGGCTTGAGACCACACCATGAGT	GTCTCAAGCCAGTGAGTCACCAACCTGTGACTCAGTTTTCACAGCCTACG					chr11:86454484-86454484						CTD-2005H7.2	ENST00000532979.1	5'UTR	CTD-2005H7.2	ENST00000532979.1	5'UTR	chr11:86454445-86455095	3
cg13576956	3.51465e-06	0.355388	chr16	10622774	-	80646383		ACAAACAAACTTAAAATTCTAAATTTCTTCATCATCAATAAACACAAAAC		II			NA	NA	NA	NA	NA	NA		OpenSea	TTAGTGTGTTTACAAACAGGCTTGGAGTTCTAGGTTTCTTCATCATCAGTGAACACAGAG[CG]TCCTAGAGCGCCAGCCTGTTCATGAGGGGTGTCCACAAAAGCACGCAAACTATAGCAGAG	CGCTCTGTGTTCACTGATGATGAAGAAACCTAGAACTCCAAGCCTGTTTG	EMP2	NM_001424	3'UTR								RP11-27M24.1;RP11-27M24.3;EMP2	ENST00000535363.1;ENST00000566787.1;ENST00000359543.3	TSS1500;TSS1500;3'UTR	RP11-27M24.1;RP11-27M24.3;EMP2	ENST00000535363.1;ENST00000566787.1;ENST00000359543.3	TSS1500;TSS1500;3'UTR
cg11760836	2.01778e-06	-0.355291	chr1	16698494	+	17611522		AAAATCAATCTTTCTCCAAATAACACAATAAAACTTAATACTAAAAATTC		II			NA	NA	NA	NA	NA	NA		OpenSea	AGACTGGAAGAATTTTTGTGTGTGTGAGTCATCTGAGGTCATTGTTTCCTGTATAGCTTC[CG]AATTCTTAGTATCAAGTCCTATTGTGTCATTTGGAGAAAGACTGACTTTGAGAAGTCCCT	AAGTCAGTCTTTCTCCAAATGACACAATAGGACTTGATACTAAGAATTCG	SZRD1;SZRD1;SZRD1;SZRD1;SZRD1;SZRD1	NR_073503;NR_073502;NR_073501;NR_073500;NM_001114600;NM_001271869	Body;Body;Body;Body;Body;Body								C1orf144	ENST00000472461.1	5'UTR	C1orf144;C1orf144;C1orf144;C1orf144;C1orf144	ENST00000475078.1;ENST00000486763.1;ENST00000475554.1;ENST00000472351.1;ENST00000472461.1	5'UTR;5'UTR;5'UTR;5'UTR;5'UTR	chr1:16698320-16698615	3
cg26908111	9.55596e-07	0.355206	chr16	15546626	+	88682114		AAAATTAAATCTTAATCCTAACTAATCCRATACACTTAAACTAAATTCTC		II			NA	NA	NA	NA	NA	NA		OpenSea	CTCCAGTCTCAGGACAATGGTGGTTGGGAGAAGCTAAGCTAAGGTCAAAGCCAAACACAG[CG]AGAACTTAGCCTAAGTGTATCGGACCAGCTAGGATCAAGACCCAACCCTTGACTAGGAAG	GGGTTGGGTCTTGATCCTAGCTGGTCCGATACACTTAGGCTAAGTTCTCG	C16orf45	NM_033201	Body								RP11-1021N1.1	ENST00000568222.1	3'UTR	RP11-1021N1.1;RP11-1021N1.1;C16orf45;C16orf45	ENST00000567442.1;ENST00000568222.1;ENST00000567550.1;ENST00000570249.1	3'UTR;3'UTR;5'UTR;3'UTR					chr16:15546294-15546687	3
cg24871226	3.62063e-06	-0.355177	chr12	109232209	-	62809172		TATATATATCCAAATTTTAAAAACCTCTCACATACACRACTCTAAACCAC		II			NA	NA	NA	NA	NA	NA		OpenSea	TCTTCCTGGTCTGTGTGTGTCCAGGTTTTGAGGGCCTCTCACATACACGGCTCTGGACCA[CG]TAAGATCTAATTTTAGCATTTTCCTGCTCGGAGACCACATGTTTGGAACAGCAGGGGCTG	CGTGGTCCAGAGCCGTGTATGTGAGAGGCCCTCAAAACCTGGACACACAC	SSH1;MIR619;SSH1	NM_001161330;NR_030350;NM_018984	Body;TSS1500;Body		chr12:109232143-109232143				12:109232093-109232611	Unclassified_Cell_type_specific	SSH1;MIR619	ENST00000360239.3;ENST00000384890.1	5'UTR;TSS1500	SSH1;MIR619	ENST00000360239.3;ENST00000384890.1	5'UTR;TSS1500	chr12:109232045-109232495	3
cg18600074	2.37373e-06	0.355107	chr9	97904835	+	96709404		ATAACTATAATATTCTTAACACAATACCTCRTATCCACAATAAATACCCC		II			NA	NA	NA	NA	NA	NA		OpenSea	TCTGAGATCAGGCAAGACTGGGCACATTTAGGGTGGAGTGGCTGTAGACGCTAATGGTTA[CG]GGGTATTTACTGTGGATACGAGGCACTGTGCTAAGAATATTACAGTCATTCAACCCATTT	CGGGGTATTTACTGTGGATACGAGGCACTGTGCTAAGAATATTACAGTCA	FANCC;FANCC;FANCC	NM_001243743;NM_000136;NM_001243744	Body;Body;Body								RN5S288	ENST00000516075.1	TSS200	RN5S288	ENST00000516075.1	TSS200	chr9:97904705-97904995	3
cg02880679	1.42071e-06	0.355094	chr17	49295615	-	4645891		CTTATTACTTCACTTTCTATTTACTTCTATTAAAAATCTTCTAACTAAAC		II			NA	NA	NA	NA	NA	NA		OpenSea	TTATTTACTCACTTATTGCTTCACTTTCTATTTACTTCTATTAAAAATCTTCTGGCTGGG[CG]CTGTGGCTCACACCTGTATTCCCAGCACTTTGGGAGGCTGAGGTGGGTGGATCATTTGAG	CGCCCAGCCAGAAGATTTTTAATAGAAGTAAATAGAAAGTGAAGCAATAA	MBTD1	NM_017643	Body																				TRUE	TRUE
cg22854419	3.0063e-06	-0.354973	chr16	4528222	+	3682280		TACTTTATTATCTATAACTCACTAACACTAACATTTCTAAAATTACTCAC		II			NA	NA	NA	NA	NA	NA	chr16:4526295-4526927	S_Shore	TTCCTTTTTTCCTTGGCTGTGGCAACATGTTGAAGTGCTGTGAGTCACCAAAAGGGGGAA[CG]TGAGCAACTCTAGAAATGCCAGTGCCAGTGAGTTACAGACAATAAAGCATTGACCGCCTT	CGTGAGCAACTCTAGAAATGCCAGTGCCAGTGAGTTACAGACAATAAAGC	HMOX2;HMOX2;HMOX2;HMOX2;HMOX2;HMOX2;HMOX2	NM_001127206;NM_001286267;NM_002134;NM_001127204;NM_001286269;NM_001286268;NM_001286271	5'UTR;5'UTR;5'UTR;5'UTR;5'UTR;5'UTR;5'UTR						16:4528078-4528342	Unclassified_Cell_type_specific	HMOX2;HMOX2;HMOX2;HMOX2;HMOX2;HMOX2	ENST00000406590.2;ENST00000570646.1;ENST00000458134.3;ENST00000219700.6;ENST00000575120.1;ENST00000574594.1	5'UTR;5'UTR;5'UTR;5'UTR;5'UTR;5'UTR	NMRAL1;HMOX2;HMOX2;HMOX2;HMOX2;HMOX2;HMOX2;HMOX2;HMOX2;HMOX2;HMOX2	ENST00000572559.1;ENST00000575051.1;ENST00000406590.2;ENST00000570646.1;ENST00000458134.3;ENST00000219700.6;ENST00000575120.1;ENST00000572812.1;ENST00000576827.1;ENST00000574594.1;ENST00000570445.1	3'UTR;5'UTR;5'UTR;5'UTR;5'UTR;5'UTR;5'UTR;5'UTR;5'UTR;5'UTR;5'UTR	chr16:4528045-4528315	3
cg17266515	1.0888e-05	0.354965	chr2	234627262	-	44658571		AAATATTCCCCAAAAACAACACAAAATCAAATAAACTTTTCAAAATAAAC		II			NA	NA	rs45454101	0.018397	rs45454101	0.018397		OpenSea	AGCTTGAACTTGGATGTTCCCCAGAGGCAGCACAGGGTCAGATGAGCTTTTCAAGATAGG[CG]TGATTGGTCTTTCCCAGGGTTGGGCCCATAACGAAAGGCAGTTATAGATTAATGGGTAAT	CGCCTATCTTGAAAAGCTCATCTGACCCTGTGCTGCCTCTGGGGAACATC	UGT1A10;UGT1A6;UGT1A8;UGT1A6;UGT1A9;UGT1A4;UGT1A7;UGT1A5	NM_019075;NM_205862;NM_019076;NM_001072;NM_021027;NM_007120;NM_019077;NM_019078	Body;Body;Body;Body;Body;TSS200;Body;Body								UGT1A4;UGT1A6	ENST00000373409.3;ENST00000480628.1	TSS200;5'UTR	UGT1A4;UGT1A4;UGT1A6;UGT1A6	ENST00000450233.1;ENST00000373409.3;ENST00000484784.1;ENST00000480628.1	TSS1500;TSS200;3'UTR;5'UTR								TRUE
cg00364557	1.361e-06	0.354942	chr12	109524566	-	71661991		TTCCTCTACTCTATAAAAAACTTTTTCTTACACAAAAATCCACTATAAAC		II			NA	NA	NA	NA	NA	NA		OpenSea	GCAACACCTGATTCCTCTGCTCTGTGGAAAACTTTTTCTTACACAAGGATCCACTGTGGA[CG]GTTACTTTCATCTGTTTATTTATTGCCCATGCAGAGCTCTTAAGGTTTACAGGTGGGAGC	TCCTCTGCTCTGTGGAAAACTTTTTCTTACACAAGGATCCACTGTGGACG	USP30	NM_032663	3'UTR								USP30	ENST00000257548.5	3'UTR	USP30;USP30	ENST00000479219.1;ENST00000257548.5	5'UTR;3'UTR					chr12:109523503-109525605	6		TRUE
cg01870479	8.86957e-07	0.354895	chr7	5219685	-	7623304		CTTAATTATCTCAATAATCAACTAATAACTAAACAAAAATATTCCTAAAC		II			NA	NA	NA	NA	NA	NA		OpenSea	TGAAGACTTTGCTTAGTTATCTCAGTGGTCAGCTAATAACTGGACAGAGATATTCCTAGA[CG]TCTACTTGCTTTGGCAGCACATACACTAAAATTAAAATGATACAGAGAAGATTATCTGAC	CGTCTAGGAATATCTCTGTCCAGTTATTAGCTGACCACTGAGATAACTAA											U6	ENST00000365169.1	TSS200	U6	ENST00000365169.1	TSS200					chr7:5219363-5219781	3
cg25470023	4.28882e-06	0.354883	chr8	121772624	+	73614236		AAAATTTCTACCCCAAATAAAATATAATTCTTTATATCTACCCCCTCTTC		II			NA	NA	NA	NA	NA	NA		OpenSea	CAACAATTCTTAGGTCTATCAGAGAAGTGAGGTTACAGATCAAATCACCACTGCTAAAAC[CG]AAGAGGGGGTAGATACAAAGAATTATATCTTACTTGGGGCAGAAATCTCACTGGAGCCAA	AGATTTCTGCCCCAAGTAAGATATAATTCTTTGTATCTACCCCCTCTTCG	LOC101927543;SNTB1	NR_125419;NM_021021	TSS1500;Body								RP11-713M15.1;SNTB1	ENST00000509350.1;ENST00000519177.1	TSS1500;3'UTR	RP11-713M15.1;SNTB1	ENST00000509350.1;ENST00000519177.1	TSS1500;3'UTR					chr8:121772086-121775207	6
cg17655851	4.37557e-05	-0.354883	chr5	112073249	-	10677966		CAAAAATCATAACAATCRAAATATAATTTATTACTCTCCCTCCCACCTCC		II			NA	NA	NA	NA	NA	NA		OpenSea	TCTCTGTGCTGCAAAAATCATAGCAATCGAGATGTAATTTATTACTCTCCCTCCCACCTC[CG]GCATCTTGTGCTAATCCTTCTGCCCTGCGGACCTCCCCCGACTCTTTACTATGCGTGTCA	AAAAATCATAGCAATCGAGATGTAATTTATTACTCTCCCTCCCACCTCCG	APC;APC;APC	NM_000038;NM_001127510;NM_001127511	TSS1500;TSS1500;Body						5:112073227-112074098	Promoter_Associated	APC;APC;APC	ENST00000257430.4;ENST00000508376.2;ENST00000457016.1	TSS1500;TSS1500;5'UTR	APC;APC;APC;APC;APC;APC;APC	ENST00000508624.1;ENST00000257430.4;ENST00000508376.2;ENST00000512211.2;ENST00000509732.1;ENST00000457016.1;ENST00000505350.1	TSS1500;TSS1500;TSS1500;TSS1500;5'UTR;5'UTR;5'UTR	chr5:112073185-112073355	3
cg16865442	1.17359e-06	0.354831	chr21	37853516	-	86663949		ATCTATACCAAAAAAATTACRTAAAACCACRCAAAATTTTACCTAACAAC		II			NA	NA	NA	NA	NA	NA		OpenSea	ACTATTTCACTATCTATGCCAGGAAAGTTACGTAAAACCACGCAGAATTTTACCTGACAA[CG]AAATAGACCTTTTCGTTAGATCCTCCACCCCACCTAAAGCAGTTACACAGGCTGAAATGA	CGTTGTCAGGTAAAATTCTGCGTGGTTTTACGTAACTTTCCTGGCATAGA	CLDN14;CLDN14;CLDN14;CLDN14	NM_001146078;NM_001146079;NM_001146077;NM_144492	5'UTR;TSS1500;5'UTR;TSS1500								CLDN14;AP000695.4;CLDN14;CLDN14	ENST00000399135.1;ENST00000428667.1;ENST00000399136.1;ENST00000342108.2	TSS1500;5'UTR;5'UTR;5'UTR	CLDN14;AP000695.4;CLDN14;CLDN14	ENST00000399137.1;ENST00000428667.1;ENST00000399136.1;ENST00000342108.2	TSS1500;5'UTR;5'UTR;5'UTR					chr21:37850092-37854552	6		TRUE
cg06795960	1.81433e-06	0.354744	chr17	41477948	-	20787969		TATCTCTCTCATCCTCTCTAAAAAAATAAACRCTACAAAACTATAAAAAC		II			NA	NA	NA	NA	NA	NA	chr17:41476220-41476715	S_Shore	ATGTCTTTGCATATCTCTCTCATCCTCTCTGGAGAAGTGGGCGCTGCAGGACTGTGGAGA[CG]TAAATGTAAACTGTGACTCTACCTCGACCCTGTTTCTTATTTTTCTTCTCTGGCTAAAAA	CGTCTCCACAGTCCTGCAGCGCCCACTTCTCCAGAGAGGATGAGAGAGAT	ARL4D	NM_001661	3'UTR						17:41477821-41477996	Unclassified_Cell_type_specific	ARL4D	ENST00000320033.2	3'UTR	ARL4D	ENST00000320033.2	3'UTR	chr17:41476980-41477955	3						TRUE
cg22586479	2.21849e-05	0.354571	chr1	119910690	-	26629291	20612242	TAAAATAATACATATAATATATCTAACACATCATAAACACATCACACACA	TAAAATAATACGTATAATATATCTAACACGTCGTAAACGCATCACACACG	I	T	Red	NA	NA	NA	NA	NA	NA		OpenSea	GTGAAGATCAAATGAAGTAATGCGTGTAGTGTGTCTGGCACGTCGTAAGCGCATCACACA[CG]TGAGCTGTGGCAATACTAAGGAGCAGTGGCAAGAGCTGGGGGAGGAGTGGAGACGAACAG	TGAAGTAATGCGTGTAGTGTGTCTGGCACGTCGTAAGCGCATCACACACG	HAO2;HAO2;HAO2-IT1	NM_016527;NM_001005783;NR_046780	TSS1500;TSS1500;TSS1500						1:119909778-119911029	Unclassified	HAO2;HAO2;HAO2-IT1	ENST00000361035.4;ENST00000325945.3;ENST00000419144.1	TSS1500;TSS1500;TSS1500	HAO2;HAO2;HAO2;HAO2-IT1	ENST00000457318.1;ENST00000361035.4;ENST00000325945.3;ENST00000419144.1	TSS1500;TSS1500;TSS1500;TSS1500					chr1:119909863-119910884	6
cg22280704	2.78058e-06	0.354569	chr17	17483916	+	60709986		TAAAATCTACTATACACATACAAAAAAATAACTCACTCTTAATACACTTC		II			NA	NA	NA	NA	NA	NA		OpenSea	GGGGGAGGGTGGAAAGCTGGCTCAGGGAAGAGTCGTGGCTTTGGTCATGCCTGGCACTTA[CG]AAGTGCACCAAGAGTGAGTTATCTCCCTGCATGTGCACAGCAGACCCTATGAGTGGGCCA	CGAAGTGCACCAAGAGTGAGTTATCTCCCTGCATGTGCACAGCAGACCCT	PEMT;PEMT;PEMT;PEMT	NM_007169;NM_148172;NM_001267551;NM_001267552	5'UTR;Body;Body;Body								PEMT	ENST00000395783.1	5'UTR	PEMT;PEMT;PEMT	ENST00000395783.1;ENST00000472446.1;ENST00000461404.1	5'UTR;3'UTR;3'UTR					chr17:17483860-17484594	6
cg26862991	5.42569e-06	-0.354564	chr4	119946785	-	77631962		TAAATTCCTTTAAATAAAATCCAAATAAAAACTCACRCCCTTCAACTAAC		II			NA	NA	NA	NA	NA	NA		OpenSea	AAATTCTAAGGTAAATTCCTTTGAGTAGAATCCAAGTAGAAGCTCACGCCCTTCAGCTGA[CG]TGCCTGCATGAGTCATAACTGTCTTTTAAGGAAGGAGGAAAGGGGCAAAGATAATTATGC	AAATTCCTTTGAGTAGAATCCAAGTAGAAGCTCACGCCCTTCAGCTGACG	SYNPO2;SYNPO2;SYNPO2;SYNPO2;SYNPO2	NM_001286754;NM_001128933;NM_001128934;NM_001286755;NM_133477	Body;Body;Body;Body;Body		chr4:119946666-119946666		TRUE										chr4:119946640-119947010	3
cg04470054	1.66547e-05	-0.354397	chr17	78830472	-	58665590	85702244	CCTAAATCATCAAAAAAAAACTAACATAACTCAATCACTTAATATATACA	CCTAAATCATCGAAAAAAAACTAACGTAACTCGATCACTTAATATATACG	I	T	Red	NA	NA	NA	NA	NA	NA	chr17:78831505-78831864	N_Shore	ACAGAGTCAGGGCCTGAGTCATCGGAGGAAGGCTGGCGTGACTCGGTCACTTGGTGTGTG[CG]TGGTGGTGTCGCTTAGTCATCCTGGAAAGGCCTGCGTGGTATTGCGTGCACTCTAAGAAG	CGCACACACCAAGTGACCGAGTCACGCCAGCCTTCCTCCGATGACTCAGG	RPTOR;RPTOR	NM_001163034;NM_020761	Body;Body		chr17:78830209-78830209		TRUE		17:78830300-78831041	Unclassified	RPTOR	ENST00000575542.1	5'UTR	RPTOR;RPTOR;RPTOR	ENST00000574767.1;ENST00000575542.1;ENST00000577161.1	3'UTR;5'UTR;5'UTR	chr17:78830325-78830555	3						TRUE
cg14040931	3.92621e-06	0.354364	chr9	36249297	-	99716258	4788876	TCAATTTTAATACCAAACATAATCAAAACAAATTTAAAATAATCTACACA	TCGATTTTAATACCAAACATAATCGAAACAAATTTAAAATAATCTACACG	I	A	Red	NA	NA	NA	NA	NA	NA		OpenSea	AAGAACTCAGGTTCGGTTTTAATGCCAAACATGATCGGGGCAAGTTTAGAATAATCTGCA[CG]GTTACAAGTAGCAACACAAACCCGCAGCTTTCGGTTATTTCCATTCTTCTCCATGATTTG	TCGGTTTTAATGCCAAACATGATCGGGGCAAGTTTAGAATAATCTGCACG	GNE;GNE	NM_005476;NM_001128227	Body;Body								GNE;GNE;GNE	ENST00000539815.1;ENST00000486079.2;ENST00000539208.1	1stExon;5'UTR;5'UTR	GNE;GNE;GNE	ENST00000539815.1;ENST00000486079.2;ENST00000539208.1	1stExon;5'UTR;5'UTR	chr9:36249185-36249510	3						TRUE
cg02909320	7.50471e-07	0.354353	chr3	45879990	-	28704531		ACCCTCTCACTAAACTAAAATAAACAATAAAATAACTATTAAATAAAAAC		II			NA	NA	NA	NA	NA	NA	chr3:45883221-45883860	N_Shelf	GAGAGGCACTGACCCTCTCACTGAACTGAGATGAGCAGTGAGATGGCTGTTAAGTGAGAG[CG]AAATAAACTTCTGTATTCTTCAAGCCACTTAACCTTACAGCAAAAAACAGCAACTCTGTT	CGCTCTCACTTAACAGCCATCTCACTGCTCATCTCAGTTCAGTGAGAGGG	LZTFL1	NM_020347	Body								LZTFL1;LZTFL1	ENST00000536047.1;ENST00000490463.1	5'UTR;3'UTR	LZTFL1;LZTFL1;LZTFL1;LZTFL1;LZTFL1;LZTFL1;LZTFL1;LZTFL1;LZTFL1;LZTFL1;LZTFL1	ENST00000411866.1;ENST00000445698.1;ENST00000492333.1;ENST00000472635.1;ENST00000536047.1;ENST00000418700.1;ENST00000448111.1;ENST00000469874.1;ENST00000490463.1;ENST00000495864.1;ENST00000480156.1	5'UTR;5'UTR;3'UTR;3'UTR;5'UTR;3'UTR;3'UTR;3'UTR;3'UTR;3'UTR;3'UTR								TRUE
cg20446300	5.57962e-07	0.354265	chr22	36206100	+	60757299		AATAAAAAAATATTCAAAAAATTCCATATACTCACTTTAAAAATAATTAC		II			NA	NA	NA	NA	NA	NA		OpenSea	CTCCTGGTTACCCTAAAACAAACAACAAGAGAAAGAAAAAGTGACTTTGAATCCTTGTTA[CG]TAACTATTTTTAAAGTGAGTATATGGAATTCTCTGAATATTCTCTCACTGCATAGGTAAA	GTGAGAGAATATTCAGAGAATTCCATATACTCACTTTAAAAATAGTTACG	RBFOX2;RBFOX2;RBFOX2;RBFOX2;RBFOX2;RBFOX2	NM_001082577;NM_014309;NM_001031695;NM_001082576;NM_001082579;NM_001082578	Body;Body;Body;Body;Body;Body								RBFOX2;RBFOX2	ENST00000397303.2;ENST00000359369.4	TSS200;5'UTR	RBFOX2;RBFOX2;RBFOX2;RBFOX2;RBFOX2	ENST00000397303.2;ENST00000473487.1;ENST00000397305.3;ENST00000491982.1;ENST00000359369.4	TSS200;3'UTR;5'UTR;3'UTR;5'UTR	chr22:36205885-36206190	3
cg08519278	4.21237e-06	0.354144	chr7	33462646	-	82780169		AAAAACTTAAAATAACTAAATCAATAACCCTTCTATCAAAACTAAATACC		II			NA	NA	NA	NA	NA	NA		OpenSea	ACTGGCTGGAAGAGAACTTGGGGTGACTAGGTCAATGACCCTTCTATCAGAACTGAATGC[CG]CTTTCCAAACAGGCCAGGACAGTGATCATGAGTGCCAGGGATCGGAACACTTTGCTGATT	CGGCATTCAGTTCTGATAGAAGGGTCATTGACCTAGTCACCCCAAGTTCT	BBS9;BBS9;BBS9;BBS9	NM_001033605;NM_001033604;NM_198428;NM_014451	Body;Body;Body;Body											BBS9	ENST00000433714.1	3'UTR					chr7:33462556-33463760	6
cg09279930	9.20581e-05	-0.354054	chr8	43232712	-	5786880		ATATTTACATATTACACTAAACATACTCTTTCTATATCTAACTAATTCAC		II			NA	NA	NA	NA	NA	NA		OpenSea	TCTATGATATAGTGTTTGCATGTTACACTGGGCATACTCTTTCTGTATCTGACTAGTTCA[CG]TTTTCTTTTCATCAGGTTTGACTGTCAGGTTGTCCAAATAGGCTTCCCATAAAGGAGAAA	CGTGAACTAGTCAGATACAGAAAGAGTATGCCCAGTGTAACATGCAAACA											U3	ENST00000364459.1	TSS1500	U3	ENST00000364459.1	TSS1500
cg03086379	1.95936e-06	-0.354018	chr22	28569260	+	83606322		TTCCCCATAAATAATAAATCTTCAAATTCTCATTAACAACCTAAAACCAC		II			NA	NA	NA	NA	NA	NA		OpenSea	AATCACAAATTAATCACTTGTCTTTGTTCCTGTTCCTGTAGAATAAGCTTAGATCTGAAA[CG]TGGTTTCAGGCTGTTAATGAGAATCTGAAGACCCACTATCTATGGGGAATCACAGGCTCC	CGTGGTTTCAGGCTGTTAATGAGAATCTGAAGACCCACTATCTATGGGGA	TTC28	NM_001145418	Body														chr22:28568925-28569315	3
cg08572315	8.98839e-06	-0.353873	chr2	85133831	-	11760142		CACACCTCRTAACATAACTAACRTAATCTAAATCTTTTAATTAAATATAC		II			NA	NA	NA	NA	NA	NA	chr2:85131950-85132234	S_Shore	TGAAAATAAAACACACCTCGTGGCATGGCTGGCGTGGTCTGAGTCTTTTAGTTGAGTATG[CG]TGGGCAGTGCCACTGCAGCAAAGCCCCTCGATGGAGTAGAGTTCCTGCCGCAAAGGGGAG	CGCATACTCAACTAAAAGACTCAGACCACGCCAGCCATGCCACGAGGTGT								2:84987342-84987414	2:85133723-85134894	Promoter_Associated				C2orf89;C2orf89;C2orf89	ENST00000474298.1;ENST00000474298.1;ENST00000489999.1	1stExon;3'UTR;3'UTR	chr2:85133725-85134990	3						TRUE
cg20898725	5.57259e-06	-0.353856	chr8	23075822	+	12790910		AATATAAATATCAAACTTACCTCTAAAACAACCTAACACAATACTAATCC		II			NA	NA	NA	NA	NA	NA		OpenSea	CTGCCCTGCCTCTTCCTGAGATGAGTCATTCACCAGGGGGTTTCCTTGCCTTGTTCCTCT[CG]GATTAGCATTGTGTTAGGCTGTTTCAGAGGTAAGTTTGATATTCACACTGATTTCCTCTC	CGGATTAGCATTGTGTTAGGCTGTTTCAGAGGTAAGTTTGATATTCACAC	TNFRSF10A	NM_003844	Body		chr8:23075543-23075543									TNFRSF10A	ENST00000524158.1	5'UTR	chr8:23075465-23076095	3
cg07071410	1.38634e-06	0.35372	chr7	7851657	-	89701470		ACCAAAATAAACTTACAACCTACTTCTCAAAATTTATAAAAATCTTTTTC		II			NA	NA	NA	NA	NA	NA		OpenSea	CCCAGAACACTGCCAAGATAAACTTACAGCCTGCTTCTCAAAGTTTGTGAAGGTCTTTTT[CG]TAACTTCAAATTTGTACATTTTTGTTACCACAACATCTGTATCCTAACTTCACCTTTGCT	CCAAGATAAACTTACAGCCTGCTTCTCAAAGTTTGTGAAGGTCTTTTTCG	UMAD1;UMAD1;UMAD1	NM_001302348;NM_001302349;NM_001302350	Body;Body;Body								AC006465.3	ENST00000469183.1	5'UTR	AC006465.3;AC006465.3;AC006465.3;AC006465.3	ENST00000463725.1;ENST00000469183.1;ENST00000468567.1;ENST00000482067.1	5'UTR;5'UTR;5'UTR;5'UTR			chr7:7851151-7852112	6
cg12996880	4.96311e-06	0.353519	chr14	68485645	+	29686931		CTCTCAACAACTCCACAAACTAAAAATTATTATATTCATTTCAAAAATAC		II			NA	NA	NA	NA	NA	NA		OpenSea	AGTCTGATTCTTCCATTTACCAGCTGTGAAAACTTGGGTAATTATTCTTTGGGCCTCAGA[CG]CATCTCTGAAATGAATATAATAATCCCTAGCTTGTGGAGTTGCTGAGAGGATTAGAGATA	CGCATCTCTGAAATGAATATAATAATCCCTAGCTTGTGGAGTTGCTGAGA	RAD51B;RAD51B;RAD51B	NM_133510;NM_002877;NM_133509	Body;Body;Body								RAD51B	ENST00000469165.2	5'UTR	RAD51B;RAD51B;RAD51B;RAD51B;RAD51B;RAD51B;RAD51B;RAD51B;RAD51B;RAD51B	ENST00000479335.1;ENST00000553595.1;ENST00000497460.1;ENST00000492236.1;ENST00000554244.1;ENST00000478014.1;ENST00000460526.1;ENST00000469165.2;ENST00000468382.1;ENST00000557045.1	3'UTR;5'UTR;5'UTR;5'UTR;5'UTR;5'UTR;5'UTR;5'UTR;5'UTR;5'UTR	chr14:68485380-68485650	3
cg02185252	7.63949e-07	0.353506	chr5	14698806	-	74639113		AAACTTTAACAAATTATACTATTACATTAAACTCTAACTTTCTAACACCC		II			NA	NA	NA	NA	NA	NA		OpenSea	CTTGCCTTTGAGGACTTTGGCAGATTGTGCTATTACATTGGGCTCTAACTTTCTGGCACC[CG]CAAGGCAGACCTATGATGTCCACATGGCTGACTCTTGACCCCTGGCCATTGTGAGCAGAG	CGGGTGCCAGAAAGTTAGAGCCCAATGTAATAGCACAATCTGCCAAAGTC	OTULIN	NM_138348	3'UTR								FAM105B	ENST00000284274.4	3'UTR	FAM105B	ENST00000284274.4	3'UTR	chr5:14698665-14698975	3
cg19155007	0.000636167	-0.353445	chr3	183543564	+	67784587	29607201	ATAAACACTTATAAATAAATACAAACAATTTCCAATACCCCCTAACAACA	ATAAACACTTATAAATAAATACAAACGATTTCCGATACCCCCTAACGACG	I	A	Red	NA	NA	NA	NA	NA	NA	chr3:183542496-183543804	Island	GCCGGGGCCGGCTGCGCACGGCTGGAGCTGGAGGGAGCGCGGATGGGGGAAAGGCTGCAC[CG]TCGCCAGGGGGCACCGGAAACCGCCTGCATTCATTTACAAGTGTCCATCTCGAAGAATGC	ATGGACACTTGTAAATGAATGCAGGCGGTTTCCGGTGCCCCCTGGCGACG	MAP6D1	NM_024871	TSS200					3:185025088-185026566	3:183543461-183544197	Unclassified	MAP6D1;MAP6D1;MAP6D1	ENST00000463801.1;ENST00000318631.3;ENST00000431348.1	TSS1500;TSS200;TSS200	MAP6D1;MAP6D1;MAP6D1;MAP6D1	ENST00000463801.1;ENST00000318631.3;ENST00000431348.1;ENST00000445426.1	TSS1500;TSS200;TSS200;TSS1500	chr3:183543265-183543995	3						TRUE
cg18715793	5.62876e-06	0.353222	chr19	4518890	+	22664594	76695387	TACACTAAAAACATAACAAAAAAACCTATATAACTAAAATAAAACAAACA	TACGCTAAAAACATAACGAAAAAACCTATATAACTAAAATAAAACAAACG	I	A	Red	NA	NA	NA	NA	NA	NA		OpenSea	GCACCACGTCCCGTAACATCCAGCTTCTTCTCTGCTCTCATCTCCCCCAGCTTCCTCCTT[CG]CTTGCTTCATCCCAGCCACACAGGCCTCCTCGCTATGCCTCCAGCGCACCTGGCACGGTC	CGCTTGCTTCATCCCAGCCACACAGGCCTCCTCGCTATGCCTCCAGCGCA	PLIN4	NM_001080400	TSS1500				TRUE				PLIN4	ENST00000301286.3	TSS1500	PLIN4	ENST00000301286.3	TSS1500	chr19:4518445-4518910	3						TRUE
cg22234930	1.85368e-05	-0.353214	chr15	72519739	+	1676198		TAAAAACAAATCAAAATATATTATCTTAACCAAAAACTAAAACTAAAACC		II			NA	NA	NA	NA	NA	NA	chr15:72522131-72524238	N_Shelf	TGGACTTTTGGAGTGATTCAGAAAGAAGGGTAATGTCAAATGAGTCATTTTCCTCTACTC[CG]GTCTCAGTCTTAGCTCTTGGCCAAGATAACACATCCTGACTTGCCTTCATAAAAGCTGAA	CGGTCTCAGTCTTAGCTCTTGGCCAAGATAACACATCCTGACTTGCCTTC	PKM2;PKM2;PKM2	NM_182470;NM_002654;NM_182471	5'UTR;5'UTR;5'UTR			RDMR			15:72518461-72519760	Promoter_Associated	PKM2;PKM2;PKM2;PKM2;PKM2;PKM2;PKM2;PKM2;PKM2	ENST00000568459.1;ENST00000565154.1;ENST00000565184.1;ENST00000389093.3;ENST00000335181.5;ENST00000319622.6;ENST00000327974.8;ENST00000568883.1;ENST00000449901.2	5'UTR;5'UTR;5'UTR;5'UTR;5'UTR;5'UTR;5'UTR;5'UTR;5'UTR	PKM2;PKM2;PKM2;PKM2;PKM2;PKM2;PKM2;PKM2;PKM2;PKM2;PKM2;PKM2;PKM2;PKM2;PKM2	ENST00000564276.1;ENST00000561609.1;ENST00000568459.1;ENST00000565154.1;ENST00000565184.1;ENST00000389093.3;ENST00000335181.5;ENST00000569857.1;ENST00000319622.6;ENST00000566809.1;ENST00000567087.1;ENST00000569050.1;ENST00000327974.8;ENST00000568883.1;ENST00000449901.2	3'UTR;5'UTR;5'UTR;5'UTR;5'UTR;5'UTR;5'UTR;5'UTR;5'UTR;5'UTR;5'UTR;5'UTR;5'UTR;5'UTR;5'UTR	chr15:72519580-72519870	3						TRUE
cg12109797	2.98541e-06	-0.353174	chr8	86414553	-	42774215		TATTATTCTAAATCAATCCCACTTCATATAATATTCACTTCCTATATCAC		II			NA	NA	NA	NA	NA	NA		OpenSea	ACCATATATTTTATTATTCTGAGTCAGTCCCACTTCATGTGATGTTCACTTCCTGTGTCA[CG]TATAACTGGCAGACCTTAAATACAAACTGAAGAGCAATCATTTTCTTGGTCATACATAAG	CGTGACACAGGAAGTGAACATCACATGAAGTGGGACTGACTCAGAATAAT							TRUE										chr8:86414400-86414655	3						TRUE
cg17063957	1.57919e-06	0.35315	chr2	101903053	-	13720129		AAAATAACTCAAATAAAAATAACAACAAAAATATTAACAAATCATCTTAC		II			NA	NA	NA	NA	NA	NA		OpenSea	CATAAGTCCATAAAATGACTCAAATGGAAATAACAACAAAAATATTAACAGATCATCTTG[CG]GTGGTAGGCTTATGCAACACTTATTTACTCTCTTACACAGTTTTGTATACACTCCATTTT	AAATGACTCAAATGGAAATAACAACAAAAATATTAACAGATCATCTTGCG	RNF149	NM_173647	Body											RNF149;RNF149	ENST00000490553.1;ENST00000463726.1	TSS1500;TSS200
cg07115139	1.54357e-05	-0.35304	chr20	33900399	+	27650860		TTTTATAATTACCTCCAAATTTAATACAAACATAACCCCTCCTAAAAAAC		II			NA	NA	rs79503641	0.016942	rs79503641	0.016942		OpenSea	GTAAGCACTGTGAGAGTGCAGGGAGGATGGAATGAGCTGAGTCACAGGAAGTTCAGGAAC[CG]CTTCCCAGGAGGGGTCATGCTTGCATTAAATCTGGAGGTAACCACAAAATCAGTATAAAA	CGCTTCCCAGGAGGGGTCATGCTTGCATTAAATCTGGAGGTAACCACAAA	UQCC1;UQCC1;UQCC1	NM_018244;NM_199487;NM_001184977	Body;Body;Body		chr20:33900177-33900177		TRUE				UQCC	ENST00000542501.1	3'UTR	UQCC;UQCC;UQCC;UQCC;UQCC;UQCC	ENST00000473982.1;ENST00000542501.1;ENST00000497717.1;ENST00000457259.1;ENST00000374394.3;ENST00000443429.1	3'UTR;3'UTR;3'UTR;3'UTR;3'UTR;3'UTR	chr20:33900220-33900470	3
cg02348252	1.51571e-06	0.35302	chr15	69857520	+	77613316		TCACAATACTACAAAACACTACAAATTATTCCAAATTCCTACAAAACAAC		II			NA	NA	NA	NA	NA	NA		OpenSea	AAAGGATGAAAGTCAAACTGATAGGTATATTTAAACATAAGTAAGTAAATAATTGTGCAT[CG]TTGTCCTGTAGGAACTTGGAATAACTTGCAGTGTCTTGCAGTATTGTGAAACCAGCAACT	CACAATACTGCAAGACACTGCAAGTTATTCCAAGTTCCTACAGGACAACG	DRAIC	NR_026979	Body								RP11-279F6.2;RP11-279F6.1;RP11-279F6.1;RP11-279F6.1;RP11-279F6.1;RP11-279F6.1;RP11-279F6.1	ENST00000558010.1;ENST00000559477.1;ENST00000558633.1;ENST00000559025.1;ENST00000560882.1;ENST00000558781.1;ENST00000498938.2	3'UTR;TSS200;5'UTR;5'UTR;5'UTR;5'UTR;5'UTR	RP11-279F6.2;RP11-279F6.1;RP11-279F6.1;RP11-279F6.1;RP11-279F6.1;RP11-279F6.1;RP11-279F6.1	ENST00000558010.1;ENST00000559477.1;ENST00000558633.1;ENST00000559025.1;ENST00000560882.1;ENST00000558781.1;ENST00000498938.2	3'UTR;TSS200;5'UTR;5'UTR;5'UTR;5'UTR;5'UTR	chr15:69857445-69858175	3
cg06398129	2.7026e-06	0.35298	chr2	46246083	-	43727158		ACTAATAAATACCTAACTTCCTCCCAACTAATATTAACAATAAATAAACC		II			NA	NA	NA	NA	NA	NA		OpenSea	GGTTGCAGGTGGCTGGTAAGTGCCTGGCTTCCTCCCAGCTGATGTTAGCAGTGAATGGAC[CG]CATGCTCTGCCCAGTGCTGGCCAGTGATGGTGCTGCGCTCTCTGCAGCAGAACTGCCTCC	CGGTCCATTCACTGCTAACATCAGCTGGGAGGAAGCCAGGCACTTACCAG	PRKCE	NM_005400	Body																chr2:46246019-46246162	3	chr2:46245927-46246646	6
cg18769937	1.79637e-06	0.352929	chr6	111498132	+	61686223		AATCATCAATAATTTTATTCAACCACCTCTTTCTATAAATTTCAAATAAC		II			rs7745038	0.020452	NA	NA	NA	NA		OpenSea	CCTGGCACCAACCTTTATTTCTGAGCTGTGGAGAGCACAGTTCTCACTCAGTGCTGTGTG[CG]TCACCTGAAATCCACAGAAAGAGGTGGCTGAACAAAATCACTGATGACCTTAATGGTTAT	GTCATCAGTGATTTTGTTCAGCCACCTCTTTCTGTGGATTTCAGGTGACG	SLC16A10	NM_018593	Body								SLC16A10;SLC16A10	ENST00000465319.1;ENST00000368850.1	5'UTR;TSS1500	SLC16A10;SLC16A10	ENST00000465319.1;ENST00000368850.1	5'UTR;TSS1500
cg00246451	4.69345e-06	-0.352859	chr1	155949012	+	43607253		RATAAAAATAAAAAATCCCAACCTAATCCCCCAAAATAACTAACAAAAAC		II			NA	NA	NA	NA	NA	NA	chr1:155947678-155948490	S_Shore	CTCCCACATGCCCCACCCTTCTGGGGCCTTCCTGACCCCACTCTGCCCTCCTCCTAGCTC[CG]CCTCTGCCAGCTACTTTGGGGGACTAGGTTGGGATTCTCCACTTTTACCGAAGGCCTTCC	CGCCTCTGCCAGCTACTTTGGGGGACTAGGTTGGGATTCTCCACTTTTAC	ARHGEF2;ARHGEF2;ARHGEF2	NM_001162383;NM_001162384;NM_004723	TSS1500;TSS1500;TSS1500						1:155948076-155949310	Promoter_Associated	ARHGEF2;ARHGEF2;ARHGEF2;ARHGEF2;ARHGEF2;ARHGEF2	ENST00000313695.7;ENST00000313667.4;ENST00000361247.4;ENST00000543433.1;ENST00000543433.1;ENST00000368316.1	TSS1500;TSS1500;TSS1500;1stExon;5'UTR;5'UTR	ARHGEF2;ARHGEF2;ARHGEF2;ARHGEF2;ARHGEF2;ARHGEF2;ARHGEF2;ARHGEF2;ARHGEF2;ARHGEF2;ARHGEF2;ARHGEF2	ENST00000313695.7;ENST00000497907.1;ENST00000313667.4;ENST00000476273.1;ENST00000361247.4;ENST00000543433.1;ENST00000471589.1;ENST00000465079.1;ENST00000477754.1;ENST00000495070.1;ENST00000543433.1;ENST00000368316.1	TSS1500;TSS1500;TSS1500;TSS1500;TSS1500;1stExon;TSS200;TSS200;3'UTR;3'UTR;5'UTR;5'UTR	chr1:155948240-155950135	3						TRUE
cg03282630	1.34658e-06	0.352774	chr2	223459490	-	70608975		CATTCATCTTAAAACTTTATTCCAATTTACTACAAATACTAAAATATCAC		II			NA	NA	NA	NA	NA	NA		OpenSea	GCTGACCAAGCCATTCATCTTGGGACTTTATTCCAATTTGCTACAAGTACTAAAGTATCA[CG]AAAACATCAAAATACCTACCCCTCAAAAAGAGTTAAGTGAACATGAGTGGAGAGAACTTT	CGTGATACTTTAGTACTTGTAGCAAATTGGAATAAAGTCCCAAGATGAAT	FARSB;FARSB	NR_130154;NM_005687	Body;Body														chr2:223459460-223459730	3
cg25338563	0.000132633	-0.352772	chr8	103669495	+	11630596		CTCTCTAATCCTAACCAACAATATTACTATCATTATTATTACTATTATTC		II			NA	NA	NA	NA	NA	NA	chr8:103666157-103668861	S_Shore	TGCCAATGCTATGCGTATCTTCCGATGGTTTTTTTCTAATGTATCTAAGGCCCAGGCTAG[CG]AACAACAGCAATAATAATGATAGTAATACTGTTGGCCAGGACCAGAGAGGCCCAGGGCTG	TCTCTGGTCCTGGCCAACAGTATTACTATCATTATTATTGCTGTTGTTCG							TRUE		8:103669435-103669877	Promoter_Associated	KLF10	ENST00000285407.6	TSS1500	KLF10	ENST00000285407.6	TSS1500	chr8:103669005-103671150	3						TRUE
cg00030476	1.47708e-06	0.352763	chr1	146642035	+	85701524		CTTATTTAAACTATCTACAAACCATCTAAATTTACTTCTTCAAAACTTTC		II			rs57570045	0.032022	NA	NA	NA	NA	chr1:146643470-146644501	N_Shore	TTAAATCCTGAGTCATCAACATAGGAAAAGGGTAAAAATATAATGAGGCGGATCACCTTT[CG]AAAGCTTTGAAGAAGTAAATTCAGATGGCTTGTAGATAGCCCAAATAAGAATGGAGAATT	TTATTTGGGCTATCTACAAGCCATCTGAATTTACTTCTTCAAAGCTTTCG	PRKAB2	NM_005399	Body											PRKAB2	ENST00000474939.1	3'UTR	chr1:146641740-146642110	3						TRUE
cg17130457	8.33535e-06	-0.352681	chr12	76414729	-	76786376		ATAAACCACACTACTAATTACAATTTACTATAACAAAATTCAAAATACTC		II			NA	NA	NA	NA	NA	NA		OpenSea	GCTCTGACGGGGTAAGCCACACTACTGGTTACAATTTGCTATGGCAAAGTTCAAAATACT[CG]CAAAATAAGTCAACTGTATGAACTATCAGCTTCTGGAGAAAGCCAGTGGAGGATAGTAAC	TAAGCCACACTACTGGTTACAATTTGCTATGGCAAAGTTCAAAATACTCG					chr12:76414369-76414369	DMR	TRUE		12:76414085-76415188	Unclassified_Cell_type_specific							chr12:76414540-76414990	3						TRUE
cg08331572	8.99682e-07	0.352662	chr19	16637181	+	10751199		ACCTAATAAATATAACAACCTAAACCAACCTCCCCTTAATAAAAATCAAC		II			NA	NA	NA	NA	NA	NA	chr19:16635980-16636825	S_Shore	AGGGGAGGAGCACAGAGGCCAATGAGAAGGCCGGTGTCTAGGGTCACAGCTGGGTAACTG[CG]CTGACCCCTACTAAGGGGAGGCTGGCCCAGGCTGCCACATTCACCAGGCTTCCAAGAGAA	CGCTGACCCCTACTAAGGGGAGGCTGGCCCAGGCTGCCACATTCACCAGG	CHERP	NM_006387	Body								CHERP;CALR3	ENST00000544299.1;ENST00000409035.1	TSS200;5'UTR	CHERP;CALR3	ENST00000544299.1;ENST00000409035.1	TSS200;5'UTR	chr19:16636905-16637255	3
cg24004665	1.014e-05	0.352658	chr10	52176755	-	91637565		ACCTCATCACAATCTCTATCTTCATAAATACATATATAATAATACTATTC		II			NA	NA	NA	NA	NA	NA	chr10:52177724-52178182	N_Shore	TCTATCTTTTAACCTCATCACAGTCTCTATCTTCATAAATGCATGTGTAATGATGCTATT[CG]TGACTTGCTCATTCATATTCATAACTTCATAATTCAGTTTACAAGTCTTCCCACCATCCT	CCTCATCACAGTCTCTATCTTCATAAATGCATGTGTAATGATGCTATTCG	SGMS1	NM_147156	5'UTR				TRUE				SGMS1	ENST00000361781.2	5'UTR	SGMS1	ENST00000361781.2	5'UTR	chr10:52176625-52176995	3						TRUE
cg07129333	1.96738e-06	0.35259	chr3	126073233	+	73663945		AACTTACTCAAAATTATAACTAATAATAATATTAACCATTAAACAATACC		II			NA	NA	NA	NA	NA	NA	chr3:126074783-126076865	N_Shore	CCCAGCATCACCTCTACACCCAGCCCCTCTGTCTCCAGGACCCCTTCAGGGCCTGGCACC[CG]GCACTGCCCAATGGCCAATACCATCATCAGCTACAACCTTGAGCAAGTCCTTGCTCCCCT	ACTTGCTCAAGGTTGTAGCTGATGATGGTATTGGCCATTGGGCAGTGCCG	KLF15	NM_014079	5'UTR								KLF15;KLF15	ENST00000509675.1;ENST00000296233.3	TSS200;5'UTR	KLF15;KLF15	ENST00000509675.1;ENST00000296233.3	TSS200;5'UTR	chr3:126073185-126073495	3
cg05439235	1.51571e-06	0.352438	chr9	115114944	-	6612490		TTCTTATTTCTTCACATTTCAAATTACTTCTAAACCTTCAAAAACATCTC		II			NA	NA	NA	NA	NA	NA		OpenSea	CTAGGTCCCAGTTCTTATTTCTTCACATTTCAAATTGCTTCTGGGCCTTCAGGAACATCT[CG]TTTACTCACTAAAAATGGCACGGAGTGACTATTTGGAGGAAATGTTTGTCAAATCTCACC	CGAGATGTTCCTGAAGGCCCAGAAGCAATTTGAAATGTGAAGAAATAAGA																					chr9:115114389-115115045	4
cg11122255	7.51527e-06	-0.352307	chr10	24995583	+	25730959		AAAAAAAATCTTATTTATAAACCACATCACTACAAAACTCTCRTAACCCC		II			NA	NA	NA	NA	NA	NA		OpenSea	ATGACTGCCTATAGCACAGTCTGCATCTCTTCTCTGACTCAGCTTCTGTCAGCAGAGCAG[CG]GGGTTACGAGAGCTCTGCAGTGATGTGGTCCACAAATAAGATCTTCCCCTCCCTTTCCTG	CGGGGTTACGAGAGCTCTGCAGTGATGTGGTCCACAAATAAGATCTTCCC	ARHGAP21	NM_020824	Body				TRUE		10:24995487-24995622	Unclassified_Cell_type_specific	ARHGAP21;ARHGAP21	ENST00000445703.2;ENST00000535396.1	5'UTR;5'UTR	ARHGAP21;ARHGAP21;ARHGAP21;ARHGAP21	ENST00000476499.1;ENST00000445703.2;ENST00000535396.1;ENST00000472150.1	3'UTR;5'UTR;5'UTR;3'UTR	chr10:24995420-24995715	3						TRUE
cg01756524	2.33267e-07	0.352276	chr1	110531244	-	82764976		ACCCAAATCTCCAACTTATTAAAAAACTCTTACAATAAACATATTTCTCC		II			NA	NA	NA	NA	NA	NA	chr1:110527248-110528026	S_Shelf	TCATAGTGTAAACCCAAATCTCCAACTTGTTGGAGAGCTCTTACAATAAGCATGTTTCTC[CG]GAAGGCCTTTCAGAACATTTGCTGTTCTCTGAACTTCTGAACATTAAAGGCACTCTCCAG	CGGAGAAACATGCTTATTGTAAGAGCTCTCCAACAAGTTGGAGATTTGGG	AHCYL1;AHCYL1	NM_001242673;NM_006621	5'UTR;Body								AHCYL1	ENST00000475081.1	5'UTR	AHCYL1	ENST00000475081.1	5'UTR	chr1:110531025-110531290	3
cg04465154	7.47464e-06	-0.352255	chr8	9045558	+	82789500		ACCACACAAAAAACAAAAACACAAATATAATAAATCAAAAACCAAATCTC		II			NA	NA	NA	NA	NA	NA		OpenSea	GCCTCCTCCCTTAGCTTCCCAAAGTGCTGAGACTGTAAGTGTGAACCACCACTCCCAGTC[CG]AGACCTGGCTTTTGACTTATTATACCTGTGCTCCTGCTTCCTGTGTGGCATTGGGCAATC	CCACACAGGAAGCAGGAGCACAGGTATAATAAGTCAAAAGCCAGGTCTCG											RP11-10A14.5;RP11-10A14.5;RP11-10A14.5	ENST00000512942.2;ENST00000417333.2;ENST00000523747.1	TSS1500;TSS1500;TSS1500	RP11-10A14.5;RP11-10A14.5;RP11-10A14.5	ENST00000512942.2;ENST00000417333.2;ENST00000523747.1	TSS1500;TSS1500;TSS1500	chr8:9045545-9045815	3						TRUE
cg17764798	1.9986e-06	0.352129	chr10	74283592	-	82705253		ATCAATTTAAAAAATACCTTTAAAAATATCCTTAAAAATCTCCTTAACCC		II			NA	NA	NA	NA	NA	NA		OpenSea	AGCCTTCAAAGATCAATTTAAAAAGTACCTTTAGGAGTGTCCTTGAAGATCTCCTTGGCC[CG]TCTGTAAGTATATATTCTTTTCATGGTTTTCTCCAAATATTTAGTTGCTTTTCCAAATTA	CGGGCCAAGGAGATCTTCAAGGACACTCCTAAAGGTACTTTTTAAATTGA	MICU1;MICU1;MICU1	NM_001195519;NM_001195518;NM_006077	1stExon;Body;Body								MICU1;MICU1;MICU1;MICU1;MICU1	ENST00000398763.4;ENST00000489666.1;ENST00000418483.2;ENST00000398763.4;ENST00000489666.1	1stExon;1stExon;1stExon;5'UTR;3'UTR	MICU1;MICU1;MICU1;MICU1;MICU1	ENST00000398763.4;ENST00000489666.1;ENST00000418483.2;ENST00000398763.4;ENST00000489666.1	1stExon;1stExon;1stExon;5'UTR;3'UTR					chr10:74282807-74284230	6
cg10297997	2.40898e-06	0.35212	chr18	72446092	+	43788540		ATTTACTAATTTCCTTCTACATACTACTAAAACCAATTACCTCACRAAAC		II			NA	NA	NA	NA	NA	NA		OpenSea	AAAGAACGATCTTCCTGCTGTTTGGCTCTGTGTCAGTGTTGACAAGTCGTACGTGTTCGA[CG]CTCCGTGAGGCAACTGGTTCCAGCAGTATGCAGAAGGAAACCAGTAAATCCTCAATGTCA	CGCTCCGTGAGGCAACTGGTTCCAGCAGTATGCAGAAGGAAACCAGTAAA	ZNF407;ZNF407;ZNF407	NM_001146190;NM_001146189;NM_017757	Body;Body;Body																chr18:72440714-72450103	6	chr18:72445134-72446888	6
cg07458761	3.21832e-05	-0.352114	chr13	43061293	+	57793597		ATTTTATCATATTTTATTTTCATTCAAACAATTTCAATCCCCTACAACAC		II			NA	NA	NA	NA	NA	NA		OpenSea	TCTGGTTCTTTCATGACTAATAGGCCAGGGGAATGTACTAAACAAACAGTTCAGCTCGAA[CG]TGTTGCAGGGGATTGAAACTGTCTGAATGAAAATAAAATATGATAAAATAATATAATTCA	CGTGTTGCAGGGGATTGAAACTGTCTGAATGAAAATAAAATATGATAAAA																	chr13:43060800-43061375	3
cg13155924	1.47708e-06	0.352018	chr2	68507016	+	9716171		CAACCAATTCTAAAAAACTAACCCCACTTACCTAAAAAATATATACCAAC		II			NA	NA	NA	NA	NA	NA		OpenSea	CCCTCTGGGGCCTATTAAATACTATACAAACAAGTCTGCCTCTTACTTTGGCTTATTTGG[CG]TTGGTACACACCTCTTAGGCAAGTGGGGCCAGCTCTCTAGAACTGGCTGTCTCGTCTTGA	AGCCAGTTCTAGAGAGCTGGCCCCACTTGCCTAAGAGGTGTGTACCAACG																	chr2:68506945-68507110	3
cg23930101	6.04314e-06	-0.351974	chr3	57677517	+	27739881		TCTTATATATAACCCCTTACCRAAAAACTTTAAAAACATCTATTCTTAAC		II			NA	NA	NA	NA	NA	NA	chr3:57678339-57678938	N_Shore	AACAATTTCCTTGGACACATGAAAGCAAGCAATTCCTTATGCTAAAAAGACCTTCAACAA[CG]TCAAGAATAGATGTTTCTAAAGCCTTTCGGTAAGGGGCCATACATAAGAATGGAAAAGTT	CGTCAAGAATAGATGTTTCTAAAGCCTTTCGGTAAGGGGCCATACATAAG	DENND6A	NM_152678	Body						3:57677082-57677651	Promoter_Associated_Cell_type_specific	RP11-755B10.3	ENST00000465933.1	TSS1500	RP11-755B10.3;FAM116A	ENST00000465933.1;ENST00000464875.1	TSS1500;3'UTR	chr3:57676900-57677750	3
cg13077693	3.59288e-06	-0.351919	chr1	172327995	-	83613959		AAATAATAAAAAACACATAAAATTTCCATACTCATATTTAACTCCTTTCC		II			NA	NA	NA	NA	NA	NA		OpenSea	CTTTTTACTTAAGATAATAAAAAGCACATAAAATTTCCATGCTCATATTTGACTCCTTTC[CG]GGTCTCCCTTCCTGATTCTAACACACTGTGGAAATGGTGCAAGGAAAAAAAAGCCACAGA	GATAATAAAAAGCACATAAAATTTCCATGCTCATATTTGACTCCTTTCCG	DNM3;DNM3	NM_001136127;NM_015569	Body;Body		chr1:172327558-172327558		TRUE										chr1:172327460-172328475	3
cg05639088	5.98493e-07	-0.351667	chr2	208176244	+	33774970		AAAACTACTAAAAATCACCAATAATTCTCATCAATCTAAATACTCCAATC		II			NA	NA	NA	NA	NA	NA		OpenSea	TGAAGCACTTTCTCCATAATGTTCACTTCTTTAATGACAGGATAGATGTTGCTGTTCTGA[CG]ACTGGAGTATTCAGACTGATGAGAACCACTGGTGATTCTCAGCAGTCCCAACATCACATG	CGACTGGAGTATTCAGACTGATGAGAACCACTGGTGATTCTCAGCAGTCC					chr2:208176046-208176046				2:208176076-208176506	Unclassified_Cell_type_specific	AC009226.1;AC007879.5	ENST00000401123.1;ENST00000412387.1	TSS1500;3'UTR	AC009226.1;AC007879.5	ENST00000401123.1;ENST00000412387.1	TSS1500;3'UTR	chr2:208176025-208176495	3
cg08865625	1.88199e-06	0.351642	chr17	53345639	-	80626454		AAAAACTCTCCCACTTTAATAAACATCCATATCACTCATCTAAAAAATCC		II			NA	NA	NA	NA	NA	NA	chr17:53342198-53343061	S_Shelf	CCACTCCTGGCAGAGGCTCTCCCACTTTAATGAGCATCCATATCACTCATCTGGAGAGTC[CG]GTAAATACAGACTCTTTGTATCTACCCCTAGAAATTCTGATTTTGCAAGTCTGGAATGAG	CGGACTCTCCAGATGAGTGATATGGATGCTCATTAAAGTGGGAGAGCCTC	HLF	NM_002126	Body														chr17:53345285-53345655	3						TRUE
cg24244370	5.15116e-06	0.351588	chr12	89710818	+	49670157		CAAACATTAATAATACTCTTTCTACTTCCCCACTAATTAATTCTAAATAC		II			NA	NA	NA	NA	NA	NA		OpenSea	CAAAAACAAGCAATTAGGATAAGGTCTGTTAATCCTCTCCTTTCGACCTCAAGGTAATTA[CG]TATTCAGAACCAACCAGTGGGGAAGCAGAAAGAGCACTACCAATGCCTGCAGCTATTTAG	CGTATTCAGAACCAACCAGTGGGGAAGCAGAAAGAGCACTACCAATGCCT																	chr12:89710525-89710930	3
cg17604469	1.29433e-05	-0.351577	chr2	191747443	+	65646114		AAACRCTATTTTATAACACAAAACCAACATCACAAAATACCACAAATTTC		II			NA	NA	NA	NA	NA	NA	chr2:191745286-191746599	S_Shore	TTCTAAAGTTCTTCTCCCAGACTGAAAAAGATTATTTGAAAAAAATCACTTGATGATGGG[CG]AAATTTGTGGTATTTTGTGATGTTGGTTTTGTGCCACAAAATAGCGTCCTGACCATGGAC	GACGCTATTTTGTGGCACAAAACCAACATCACAAAATACCACAAATTTCG	GLS;GLS	NM_001256310;NM_014905	Body;Body								AC005540.3	ENST00000413911.1	TSS1500	AC005540.3;GLS;GLS	ENST00000413911.1;ENST00000479552.1;ENST00000496170.1	TSS1500;5'UTR;5'UTR			chr2:191744426-191748461	6	chr2:191744211-191749089	6
cg11232081	2.08535e-05	-0.351501	chr4	85859683	-	52667859		TCTTTCCCACTAACTACTATCATATTTAACAATAATTAACATACAAAACC		II			NA	NA	NA	NA	NA	NA		OpenSea	AATGACTCATTTCTTTCCCACTAACTGCTGTCATATTTAACAATGGTTGGCATGCAGGGC[CG]TAACACCAGCACACAGGAAAATATTACAAAAATGTTCATTCCAAACTGGTTCCAGAGAAA	CGGCCCTGCATGCCAACCATTGTTAAATATGACAGCAGTTAGTGGGAAAG	WDFY3	NM_014991	5'UTR								WDFY3	ENST00000322366.6	5'UTR	WDFY3;WDFY3	ENST00000509172.1;ENST00000322366.6	5'UTR;5'UTR	chr4:85859540-85859775	3
cg08651611	7.18045e-06	0.351398	chr7	76832226	-	92805445		ACCTATATCTAATTCAAAATTCATATCTTTTCTCTTTACCACATTACCAC		II			NA	NA	NA	NA	NA	NA		OpenSea	CTGGAATTTGAACCTGTATCTGATTCAAAGTTCATATCTTTTCTCTTTGCCACATTGCCA[CG]TAGGAGGAAAGATAACATGGGGAGGGTATGTGAGAACTATGTGGAGAGCCTGTGCTTAAA	CGTGGCAATGTGGCAAAGAGAAAAGATATGAACTTTGAATCAGATACAGG	CCDC146	NM_020879	Body								CCDC146	ENST00000431197.1	5'UTR	CCDC146	ENST00000431197.1	5'UTR			chr7:76831576-76833092	5	chr7:76831444-76833150	6
cg21363050	1.14184e-05	-0.351281	chr4	55144066	+	28780953		TCATTATCTTCAATTCAAACATAAAAACTTATTTTTCACTAAATCTAACC		II			NA	NA	NA	NA	NA	NA		OpenSea	TGAGAACAGGAAGTTGGTAGCTCAGCTGGACTGATATGTGATTTATTCTTTCAACAGCCA[CG]GCCAGATCCAGTGAAAAACAAGCTCTCATGTCTGAACTGAAGATAATGACTCACCTGGGG	CGGCCAGATCCAGTGAAAAACAAGCTCTCATGTCTGAACTGAAGATAATG	PDGFRA	NM_006206	Body				TRUE				FIP1L1	ENST00000507166.1	ExonBnd	PDGFRA;PDGFRA;FIP1L1;PDGFRA	ENST00000461294.2;ENST00000507536.1;ENST00000507166.1;ENST00000509092.1	5'UTR;5'UTR;ExonBnd;5'UTR	chr4:55143880-55144195	3						TRUE
cg04655894	1.19796e-06	0.351239	chr1	11899943	-	61663168		CCCACCRCTTACACATCTATAAAACAAACTAATCATAATAAAAACTAAAC		II			NA	NA	NA	NA	NA	NA	chr1:11898393-11898732	S_Shore	ACTTCAAGGGCCCCACCGCTTGCACATCTGTGAAGCAGGCTGGTCATGATGGGAGCTGAG[CG]CTGAGCATGTGCCCTGTGGAAGGACATTTTAGTTCAGATGCCAGCTGGCCCAAGCCCTTT	CGCTCAGCTCCCATCATGACCAGCCTGCTTCACAGATGTGCAAGCGGTGG	NPPA-AS1;CLCN6;CLCN6;CLCN6	NR_037806;NR_046428;NM_001286;NM_001256959	TSS1500;Body;Body;Body								NPPA-AS1;CLCN6	ENST00000446542.1;ENST00000312413.6	TSS1500;3'UTR	NPPA-AS1;CLCN6	ENST00000446542.1;ENST00000312413.6	TSS1500;3'UTR
cg20968743	3.96304e-06	-0.351237	chr11	44883965	+	9662478		TAACTACATAATAAATCAAAACTTTAAAACCCACAAACRAAACACAAAAC		II			NA	NA	NA	NA	NA	NA		OpenSea	AGCTGCCCCTTGCTTGGTTTTGGTCAACCACAAACCTCCTGGCCCTCCCCCAGTCTCTCT[CG]CTCTGTGTCTCGCCTGTGGGCTCCAAAGCTCTGACTCACCATGCAGCCAGCTCAGCGCTC	CGCTCTGTGTCTCGCCTGTGGGCTCCAAAGCTCTGACTCACCATGCAGCC	TSPAN18	NM_130783	5'UTR		chr11:44883806-44883806	DMR	TRUE		11:44883593-44884220	Promoter_Associated	TSPAN18;TSPAN18	ENST00000520358.2;ENST00000340160.3	5'UTR;5'UTR	TSPAN18;TSPAN18;TSPAN18;TSPAN18;TSPAN18;TSPAN18;TSPAN18	ENST00000520837.1;ENST00000533786.1;ENST00000533202.1;ENST00000533080.1;ENST00000520358.2;ENST00000520999.2;ENST00000340160.3	5'UTR;5'UTR;5'UTR;5'UTR;5'UTR;5'UTR;5'UTR	chr11:44883845-44884195	3						TRUE
cg02123424	8.64512e-06	-0.351216	chr8	74433128	-	45650958		TAAAACTCACCCTTCCTTTAAACTTCCTATTATATAAAATAATAAAATTC		II			NA	NA	NA	NA	NA	NA		OpenSea	TCAACCAACCCTGGAGCTCACCCTTCCTTTGAACTTCCTGTTATGTGAGATAATGAGGTT[CG]TTATTATTTAAGCCAATATGAGTCAGGTTTTCTGTTACTTGTAGCCAAAAGCATCCTGGC	CGAACCTCATTATCTCACATAACAGGAAGTTCAAAGGAAGGGTGAGCTCC	STAU2;STAU2;STAU2;STAU2	NM_001164383;NM_001164382;NM_001164380;NM_001164381	Body;Body;Body;Body		chr8:74432524-74432524												chr8:74432840-74433210	3
cg26897365	2.63848e-06	-0.351088	chr14	50374625	+	75747987		ACTAACTCATTTCCTTAAATAATTCAACCTCRTAACCTTAACACTAACTC		II			NA	NA	NA	NA	NA	NA		OpenSea	AAGTATTAAAGCTTTATTTTTCCCCCATTCTGAATTAAAATAGGAAGGGAGAGAGGAAGA[CG]AGTCAGTGTTAAGGCCACGAGGTTGAATCATCTAAGGAAATGAGTCAGTGACTATAAACC	CGAGTCAGTGTTAAGGCCACGAGGTTGAATCATCTAAGGAAATGAGTCAG					chr14:50374574-50374574		TRUE										chr14:50374520-50374770	3
cg25074170	7.34041e-06	0.351025	chr4	187088169	+	81618287	90679412	ACCATTCCAAAATAACTATTCTTTCTCAAAAACACAATCATTCTATACCA	ACCGTTCCAAAATAACTATTCTTTCTCGAAAACGCGATCGTTCTATACCG	I	T	Red	NA	NA	NA	NA	NA	NA		OpenSea	ATCCTTCATTTAGTACAGAGGAAGGCATCTACAAAACCGTGTGTTGAGTGCCATGCCTGA[CG]GTACAGAACGATCGCGTCTTCGAGAAAGAACAGCCACCCTGGAACGGTTGTCAAGGCCCA	CGGTACAGAACGATCGCGTCTTCGAGAAAGAACAGCCACCCTGGAACGGT	FAM149A;FAM149A	NM_015398;NM_001006655	Body;Body					4:187325163-187325210						FAM149A;FAM149A;FAM149A	ENST00000514956.1;ENST00000502894.1;ENST00000515078.1	5'UTR;TSS200;5'UTR								TRUE
cg05784329	2.86592e-06	0.350999	chr1	8066925	+	99800187		TAACAAACCAAAAAACATAATATAAATTTCTAACTTAATACTAAAATTTC		II			NA	NA	NA	NA	NA	NA		OpenSea	CAAGTCCTTGACTGTATTTTAGTTTGAACAAAACTTATTTTCCTAAGGATAAGAATACCT[CG]AAACTCTAGTACTAAGTTAGAAATTCACACTATGCCTCCTGGCTTGTCACGCACTTCCAA	GACAAGCCAGGAGGCATAGTGTGAATTTCTAACTTAGTACTAGAGTTTCG											ERRFI1-IT1	ENST00000423628.1	TSS200	ERRFI1-IT1;ERRFI1	ENST00000423628.1;ENST00000474874.1	TSS200;3'UTR	chr1:8066385-8067030	3
cg24046474	5.03978e-07	-0.350955	chr9	130212550	+	18632979		TAATATAACAAACTATATCTCATACCTACTAAACAACTACTAACTTCCCC		II			NA	NA	NA	NA	NA	NA	chr9:130213143-130214335	N_Shore	CTGTGCAAGGATTAAATAAAGGCCTAATGAAATTCAGAGAAATCCAAGAGGACAGAATGA[CG]GGGAAGCCAGCAGTTGCTCAGCAGGCATGAGACACAGCCTGCCACATTAACTGCTAGGTT	CGGGGAAGCCAGCAGTTGCTCAGCAGGCATGAGACACAGCCTGCCACATT	RPL12;LRSAM1;LRSAM1	NM_000976;NM_138361;NM_001005373	Body;TSS1500;TSS1500								RPL12;RPL12;LRSAM1;LRSAM1;LRSAM1	ENST00000497322.1;ENST00000497322.1;ENST00000300417.6;ENST00000373324.4;ENST00000323301.4	3'UTR;1stExon;TSS1500;TSS1500;TSS1500	RPL12;RPL12;RPL12;RPL12;LRSAM1;LRSAM1;LRSAM1;LRSAM1	ENST00000497825.1;ENST00000497322.1;ENST00000497322.1;ENST00000483598.1;ENST00000300417.6;ENST00000373324.4;ENST00000323301.4;ENST00000486587.1	3'UTR;3'UTR;1stExon;TSS1500;TSS1500;TSS1500;TSS1500;TSS1500	chr9:130211720-130213035	3					TRUE	TRUE
cg04389853	4.74666e-06	-0.350938	chr10	123900927	-	28696142		CTATTAAATCACACTTATTTAATACCTTTAACTAACRAAACCCAACCAAC		II			NA	NA	NA	NA	NA	NA		OpenSea	TCTTAAATGAGCTGTTGAGTCACACTTGTTTGATGCCTTTGGCTAACGGGACCCAGCCAG[CG]CAGGAAGGGTGTGGCCATGGCAGTTGGGACCAACAGAAGGAAGGGAGGAGGGAGCAGCCA	CGCTGGCTGGGTCCCGTTAGCCAAAGGCATCAAACAAGTGTGACTCAACA	TACC2;TACC2;TACC2;TACC2;TACC2	NM_001291879;NM_001291876;NM_001291877;NM_206862;NM_206861	5'UTR;Body;Body;Body;Body		chr10:123900798-123900798		TRUE				TACC2;TACC2;TACC2	ENST00000493951.1;ENST00000369001.1;ENST00000369000.1	5'UTR;5'UTR;5'UTR	TACC2;TACC2;TACC2;TACC2	ENST00000493951.1;ENST00000369001.1;ENST00000492237.1;ENST00000369000.1	5'UTR;5'UTR;5'UTR;5'UTR	chr10:123900740-123901175	3
cg20979153	1.96611e-06	-0.350863	chr20	52199748	+	19782520	6787935	CTACTACATAAAAAAAACCATATAACTCACCCACACCAACCTTCTCTTCA	CTACTACGTAAAAAAAACCGTATAACTCACCCACACCAACCTTCTCTTCG	I	C	Grn	rs6022601	0.017348	NA	NA	NA	NA	chr20:52198058-52198400	S_Shore	AGACAAGGGATTTCCAAACCCTAGAGGAAAAAAAACAGAAACGGTTAGCTACACTCAGAG[CG]AAGAGAAGGCTGGTGTGGGTGAGTCATACGGTCTTTTCCACGCAGCAGAGAAGGTACCTA	CTGCTGCGTGGAAAAGACCGTATGACTCACCCACACCAGCCTTCTCTTCG	ZNF217	NM_006526	TSS200						20:52199667-52199861	Promoter_Associated_Cell_type_specific	ZNF217;ZNF217;ZNF217;ZNF217	ENST00000302342.3;ENST00000395971.2;ENST00000371471.2;ENST00000540425.1	TSS200;5'UTR;5'UTR;3'UTR	ZNF217;ZNF217;ZNF217;ZNF217;ZNF217	ENST00000302342.3;ENST00000395971.2;ENST00000371471.2;ENST00000431687.1;ENST00000540425.1	TSS200;5'UTR;5'UTR;5'UTR;3'UTR	chr20:52199565-52199830	3						TRUE
cg16517469	1.15222e-05	-0.350773	chr15	96868430	-	4727164		TCAAATCTAACATACATCTTACCATAACAATTTCCTAAAATAAAAAATCC		II			NA	NA	NA	NA	NA	NA	chr15:96864881-96866787	S_Shore	AGTTCCATTTGTCAAGTCTGACATACATCTTACCATAACAGTTTCCTAAAATAAAAGATC[CG]TGTTTCCCCATTATTCTTCTCTTAAAACAAAACAAAACAAAAATCCATTAGTTAAGACAG	CGGATCTTTTATTTTAGGAAACTGTTATGGTAAGATGTATGTCAGACTTG	NR2F2;NR2F2-AS1;NR2F2-AS1;NR2F2-AS1	NM_001145155;NR_125738;NR_102743;NR_102744	TSS1500;Body;Body;Body			RDMR					NR2F2;RP11-327J17.3;RP11-327J17.3;RP11-327J17.3;RP11-327J17.3;RP11-327J17.3;RP11-327J17.3;RP11-327J17.3	ENST00000421109.2;ENST00000560800.1;ENST00000502125.2;ENST00000561344.1;ENST00000557863.1;ENST00000560170.1;ENST00000558935.1;ENST00000560010.1	TSS1500;3'UTR;3'UTR;3'UTR;3'UTR;3'UTR;3'UTR;3'UTR	NR2F2;RP11-327J17.3;RP11-327J17.3;RP11-327J17.3;RP11-327J17.3;RP11-327J17.3;RP11-327J17.3;RP11-327J17.3	ENST00000421109.2;ENST00000560800.1;ENST00000502125.2;ENST00000561344.1;ENST00000557863.1;ENST00000560170.1;ENST00000558935.1;ENST00000560010.1	TSS1500;3'UTR;3'UTR;3'UTR;3'UTR;3'UTR;3'UTR;3'UTR	chr15:96867405-96868450	3
cg03157546	5.49505e-06	0.350719	chr18	55714258	-	63742884	14718101	ATCACATTACCCTTCAAAAAATCAAAAAATACCTTCATAAAATATTAACA	ATCACGTTACCCTTCAAAAAATCAAAAAATACCTTCGTAAAATATTAACG	I	A	Red	NA	NA	NA	NA	NA	NA	chr18:55710828-55712532	S_Shore	CAGTTTCATGCTGTCACGTTGCCCTTCAGAGAATCAGGGAATGCCTTCGTAGAATATTAA[CG]ACAAATTGTTGAATTTGCACAGCTTGTTTTGTCTCCCTGAATTAGTATGTGTAAGAAAAA	GTCACGTTGCCCTTCAGAGAATCAGGGAATGCCTTCGTAGAATATTAACG	NEDD4L;NEDD4L;NEDD4L;NEDD4L	NM_001144964;NM_015277;NM_001243960;NM_001144967	TSS200;Body;Body;Body								NEDD4L;NEDD4L	ENST00000456986.1;ENST00000256832.7	TSS200;5'UTR	NEDD4L;NEDD4L	ENST00000456986.1;ENST00000256832.7	TSS200;5'UTR	chr18:55714100-55714335	3
cg17721249	3.99078e-05	-0.350594	chr1	203598594	-	1628369	77605843	CCTATTTTCAATAATCTAATTAAAAATCAATATTAATAAACTCAAAAACA	CCTATTTTCAATAATCTAATTAAAAATCGATATTAATAAACTCGAAAACG	I	A	Red	NA	NA	NA	NA	NA	NA	chr1:203598471-203598853	Island	GCAGCCGGCCTTCCTATTTTCAGTAATCTGATTAGGGGTCGATGTTGGTGGGCTCGGGGA[CG]GCTTCTCCGTGAGGTCGTTATTTAGCGCGCACCGGGTCGCCTGAGCCCGGGGTCGCGGCC	CCTATTTTCAGTAATCTGATTAGGGGTCGATGTTGGTGGGCTCGGGGACG	ATP2B4;ATP2B4	NM_001001396;NM_001684	5'UTR;5'UTR			DMR	TRUE	1:201865104-201865630	1:203598038-203599275	Promoter_Associated	ATP2B4;ATP2B4	ENST00000357681.5;ENST00000367219.3	5'UTR;5'UTR	ATP2B4;ATP2B4	ENST00000357681.5;ENST00000367219.3	5'UTR;5'UTR					chr1:203594504-203599544	6		TRUE
cg20576624	7.93834e-05	-0.350539	chr13	43061212	-	43726200		TATTATTACTTCATCTATAACCTATTTCCAAAAACAATAAATAAACCCCC		II			rs77533124	0.015204	NA	NA	NA	NA		OpenSea	GTCAGTGTGGTTATTGTTACTTCATCTGTGGCCTGTTTCCAAAAGCAATGAGTGAGCCCC[CG]CAAGATAATCACTAGATTATCTGGTTCTTTCATGACTAATAGGCCAGGGGAATGTACTAA	CGGGGGCTCACTCATTGCTTTTGGAAACAGGCCACAGATGAAGTAACAAT																	chr13:43060800-43061375	3
cg26389380	1.34847e-06	-0.350425	chr3	11330567	-	92789122		ATTTAAATAATAAACACAACCCCRAAAAATTATATTAATTAACCACACAC		II			NA	NA	NA	NA	NA	NA		OpenSea	ATTTGCACCAAGTTTGGGTGGTAGACACAGCCCCGGGGGATTGTATTGGTTAACCACACA[CG]CTGCTATTTCAGTTTAATCTTGACTGAACTTCTTGGCTACTGCAGGCTTTCTTACACCAC	TTTGGGTGGTAGACACAGCCCCGGGGGATTGTATTGGTTAACCACACACG	ATG7;ATG7;ATG7	NM_001136031;NM_006395;NM_001144912	5'UTR;5'UTR;5'UTR				TRUE				ATG7;ATG7	ENST00000446450.2;ENST00000469654.2	5'UTR;5'UTR	ATG7;ATG7;ATG7;ATG7;ATG7;ATG7;ATG7;ATG7;ATG7;ATG7	ENST00000451513.1;ENST00000435760.1;ENST00000460444.1;ENST00000470474.1;ENST00000444619.1;ENST00000418682.1;ENST00000446450.2;ENST00000419112.1;ENST00000469654.2;ENST00000423116.1	5'UTR;5'UTR;5'UTR;5'UTR;5'UTR;5'UTR;5'UTR;5'UTR;5'UTR;5'UTR	chr3:11330360-11331310	3						TRUE
cg16242693	2.72947e-06	-0.350422	chr17	70335239	+	86757200		AAATAATATATCTAAATAACTTCCTATCTCTTTACTACCAAACAACAACC		II			NA	NA	NA	NA	NA	NA		OpenSea	GGGGCTGAGCACACCCAATGTGCTAAATATTTCCCTGCTGCAGAATCTATTTTGCTGCTG[CG]GCTGCTGCTTGGCAGCAAAGAGACAGGAAGCTATTTAGATATATTATCTTCCTTTTCAGG	CGGCTGCTGCTTGGCAGCAAAGAGACAGGAAGCTATTTAGATATATTATC							TRUE												chr17:70334733-70336027	6	chr17:70334448-70336057	6
cg24731477	4.5356e-06	-0.350159	chr6	146867982	+	97799902		TAATAATTCTAACCTATCATACTTACCACAACTTTCAAACATAAAAATTC		II			NA	NA	NA	NA	NA	NA	chr6:146864481-146865426	S_Shelf	TTTTTTTTTTTTTTTTTTTGGTTGCTTCAGTGAGAGGGCGAGGTAGTGAAGAAATTATGA[CG]AATCTCTATGCTTGAAAGCTGTGGCAAGTATGATAGGCTAGAATTATCAAATGTTTTCTA	GATAATTCTAGCCTATCATACTTGCCACAGCTTTCAAGCATAGAGATTCG	RAB32	NM_006834	Body														chr6:146867925-146868150	3
cg08760633	2.22924e-06	0.350102	chr1	117525176	-	84714917		AAACAACAAACTTTAACCCTTCTAAAACAATATCTTAAATCAAATTCTCC		II			NA	NA	NA	NA	NA	NA		OpenSea	AGCAGGGGTGGGGACAGCAGACTTTGGCCCTTCTGAGGCAGTATCTTAGGTCAGGTTCTC[CG]CAAGCAAAGACAGACAAGCACGCGAGTGATGGATTGAGGGAGTGTTCTCAGGAGAACACT	CGGAGAACCTGACCTAAGATACTGCCTCAGAAGGGCCAAAGTCTGCTGTC	PTGFRN	NM_020440	Body				TRUE										chr1:117525025-117525195	3
cg16040017	2.47425e-06	0.350062	chr11	47748535	+	98722364		TTATACTTCTAAAAAAAACATCCACCAATATTTAAAAATCTAACTAATCC		II			NA	NA	NA	NA	NA	NA		OpenSea	TGGAGAAGAAACAAAGTCTGTAACTGGTTGTGATTAATTAGTTGTAAACACCACTGCACT[CG]GACCAGCCAGATTTTCAAATATTGGTGGATGTCTCCTCTAGAAGCATAATGCAATACCAA	CGGACCAGCCAGATTTTCAAATATTGGTGGATGTCTCCTCTAGAAGCATA	FNBP4	NM_015308	Body								snoU13;Y_RNA	ENST00000516638.1;ENST00000363220.1	TSS1500;1stExon	FNBP4;FNBP4;snoU13;Y_RNA;FNBP4	ENST00000525792.1;ENST00000531394.1;ENST00000516638.1;ENST00000363220.1;ENST00000530207.1	3'UTR;3'UTR;TSS1500;1stExon;TSS200					chr11:47748268-47749029	5
cg04725504	9.98255e-07	0.349933	chr6	37986386	-	22787535		CCTCTACTATACCCTTTTCTTTCTACTCAAAATTTCTTAAAAATCATTTC		II			NA	NA	NA	NA	NA	NA		OpenSea	TCATATTTACACCTCTGCTGTGCCCTTTTCTTTCTACTCAGAATTTCTTGGAGGTCATTT[CG]TATCGGTACCAATGCTCATTCTTTTATTGTGGCTGTATAGTTTTACATTATACTGCCATT	CTCTGCTGTGCCCTTTTCTTTCTACTCAGAATTTCTTGGAGGTCATTTCG	ZFAND3	NM_021943	Body																		chr6:37986364-37986972	6
cg26851805	1.44547e-05	-0.349932	chr1	55683355	+	1780275		CTTCCTCTATCATATTCTATAAACCTACCACCRTTAATAAATCTTTTAAC		II			NA	NA	NA	NA	NA	NA	chr1:55680465-55681708	S_Shore	CCACTAAAATTTGAGGTAGAACCTAAAAGGTCATGAAAGAGCCGACTGAATCAGATGGCA[CG]TTAAAAGACTCATCAACGGTGGCAGGTTTATAGAACATGACAGAGGAAGCTGTGCTTAGC	TTCCTCTGTCATGTTCTATAAACCTGCCACCGTTGATGAGTCTTTTAACG									1:55683106-55683957	Unclassified_Cell_type_specific	RP11-101C11.1	ENST00000451250.1	TSS200	RP11-101C11.1	ENST00000451250.1	TSS200	chr1:55683265-55683655	3
cg20881548	3.39339e-06	0.349783	chr12	102873840	+	91681410		AAACTATTACAAAATACTTATACTAAATCCTCCACTTCTACAAAACTTCC		II			NA	NA	NA	NA	NA	NA		OpenSea	CCATGCTCTATAGCCCTTAGCCATAGAGAGGATTTAAAGGAATCTTCTGTAATGACACCA[CG]GAAGCCCTGCAGAAGTGGAGGATTTAGCATAAGTACCTTGCAATAGTTTCTACTCATACA	CGGAAGCCCTGCAGAAGTGGAGGATTTAGCATAAGTACCTTGCAATAGTT	IGF1;IGF1;IGF1;IGF1	NM_001111284;NM_000618;NM_001111283;NM_001111285	TSS1500;Body;Body;Body								IGF1	ENST00000424202.2	TSS1500	IGF1	ENST00000424202.2	TSS1500			chr12:102871832-102874795	6	chr12:102872147-102875035	6
cg25828758	3.49586e-06	0.349682	chr3	135853076	-	23663907		AAAAACAAATTACAAAAACACCTCACTCTAAACTTACTACAAAAAAACAC		II			NA	NA	NA	NA	NA	NA		OpenSea	TGTCTCATAGAAGAAACAAATTGCAGAAACACCTCACTCTAGGCTTACTGCAGGAAGACA[CG]CACTTTCAAACATTGCTGGTAAAAGCATATTGCCCCAGTGTCCCTGGAAAGTAATTTGAC	GAAACAAATTGCAGAAACACCTCACTCTAGGCTTACTGCAGGAAGACACG	PPP2R3A;PPP2R3A;PPP2R3A	NM_002718;NM_181897;NM_001190447	Body;Body;Body																		chr3:135852917-135854675	6
cg25174264	3.84553e-06	0.34966	chr22	40533318	+	17668164		AAATCAAACAAACCTAAAATTCAACCCAAATAATATTACTTACCAACTAC		II			NA	NA	NA	NA	NA	NA		OpenSea	TATTCTGAGAGCAGATTGGAAAAGCAAACATGCAGCGCAAGTGCTTTCCCCATTTGTTTA[CG]TAGCTGGTAAGCAACATCATTTGGGTTGAACTCCAGGCCTGTCTGACTCCAGAGGCCATA	CGTAGCTGGTAAGCAACATCATTTGGGTTGAACTCCAGGCCTGTCTGACT	TNRC6B	NM_001024843	Body														chr22:40533145-40533455	3
cg25250968	2.04866e-05	-0.349625	chr6	11318770	-	60789529		CATATTACATAATTAAAATTCACCTTCAAACTTTACTATCTTACCATTTC		II			rs149518270	0.0101	NA	NA	NA	NA		OpenSea	GATGACTCACTCATGTTACATAATTAGAATTCACCTTCAGACTTTGCTGTCTTACCATTT[CG]TCTCATAGAAACAAGGCTTCCTAGCTTGGCTTGTTTTCTTGTTACTCAGGGGCTGTTGCT	ATGTTACATAATTAGAATTCACCTTCAGACTTTGCTGTCTTACCATTTCG	NEDD9	NM_001142393	5'UTR		chr6:11318376-11318376				6:11318408-11318875	NonGene_Associated	NEDD9	ENST00000504387.1	5'UTR	NEDD9;NEDD9;NEDD9;NEDD9;NEDD9;NEDD9;NEDD9;NEDD9;NEDD9;NEDD9	ENST00000459670.2;ENST00000514660.1;ENST00000397378.3;ENST00000448183.2;ENST00000504387.1;ENST00000513989.1;ENST00000468612.1;ENST00000508546.1;ENST00000512665.1;ENST00000504634.1	3'UTR;3'UTR;5'UTR;5'UTR;5'UTR;5'UTR;3'UTR;5'UTR;3'UTR;3'UTR	chr6:11318565-11318995	3						TRUE
cg21099238	1.33943e-06	-0.349572	chr5	96299144	-	95641491		CATAAAATCACTCTTATAACAATCATCATCTAACAACTTAACTTAAAACC		II			NA	NA	NA	NA	NA	NA		OpenSea	TGCTGATCTTGCATGAGGTCACTCTTGTAGCAGTCATCATCTGGCAGCTTGACTTGGAGC[CG]GATGGTCTAAGATAGTTTCACTCATATCTGCCAGTTGATGATGGCTTTTGACTGGGTTTG	CGGCTCCAAGTCAAGCTGCCAGATGATGACTGCTACAAGAGTGACCTCAT	LNPEP;LNPEP	NM_175920;NM_005575	5'UTR;Body								Y_RNA;LNPEP	ENST00000364014.1;ENST00000395770.3	TSS1500;5'UTR	Y_RNA;LNPEP	ENST00000364014.1;ENST00000395770.3	TSS1500;5'UTR	chr5:96299000-96299370	3
cg08855504	2.44895e-06	0.349459	chr4	52924627	+	83684407		CAAAAAAACATTTAAAAATTAACAAAACAAATTAACCTAAAAAACCTTTC		II			NA	NA	NA	NA	NA	NA		OpenSea	AAATTAACCCAGCTGCCCTCTCAGTTACAAGTCCATCCCATCCAAACTCCATGCCAGGTG[CG]AAAGGCTCTCCAGGTCAACTTGCCCTGCCAACCTCTAAATGTCCTTCTGTGCCTCTGCCA	AGAAGGACATTTAGAGGTTGGCAGGGCAAGTTGACCTGGAGAGCCTTTCG	SPATA18	NM_145263	Body				TRUE				SPATA18	ENST00000506829.1	5'UTR	SPATA18;SPATA18;SPATA18	ENST00000514670.1;ENST00000506829.1;ENST00000511028.1	5'UTR;5'UTR;5'UTR								TRUE
cg01463768	5.80709e-05	-0.349425	chr1	95329202	-	94610374		ACTCTTCTAATTTATCAAATCTAAATAAATTCCTATTAACAATAACTTCC		II			NA	NA	NA	NA	NA	NA		OpenSea	TGGCCTACACTACTCTTCTAGTTTATCAGATCTAAATGAATTCCTATTAGCAATAGCTTC[CG]TGGTTTTTCCTACTTTAAATAACACTGTGTTGAAACACACATCCTTTTTTTTTGTGGGAC	CGGAAGCTATTGCTAATAGGAATTCATTTAGATCTGATAAACTAGAAGAG	SLC44A3;SLC44A3;SLC44A3;SLC44A3;SLC44A3;SLC44A3;SLC44A3	NM_001301079;NM_152369;NM_001258340;NM_001114106;NM_001258343;NM_001258342;NM_001258341	Body;Body;Body;Body;Body;Body;Body				TRUE				SLC44A3	ENST00000530397.1	5'UTR	SLC44A3;SLC44A3	ENST00000475883.1;ENST00000530397.1	3'UTR;5'UTR	chr1:95328785-95329455	3
cg04678916	1.40213e-06	-0.349402	chr2	54900910	-	12696972		TTAACTTATCTTTTCRAATATTTATCACACRATAAAAACCCATTATATCC		II			NA	NA	NA	NA	NA	NA		OpenSea	TCCACTTGGCCTTGACTTGTCTTTTCGGATATTTATCACACGGTGGAGACCCATTGTGTC[CG]GGAGTGGAAATCAGGGAGGCAGGACGTTAGTGGTGTTTCCTGAAACTGGTTCTTTAAAGG	TGACTTGTCTTTTCGGATATTTATCACACGGTGGAGACCCATTGTGTCCG					chr2:54900806-54900806			2:54754379-54754622									chr2:54900485-54901135	3						TRUE
cg07416581	5.03753e-06	0.34938	chr9	104203720	-	63767198		AAACAAAATTTTAACCCTAACTTTACCTTAATAACATTACCCACTAAAAC		II			NA	NA	NA	NA	NA	NA		OpenSea	TGAGAATCAGAAAACAAGGTTTTGGCCCTAGCTTTGCCTTGATGACATTGCCCACTGGAG[CG]TATTCCCATTAGTTGAGCACGTACTATTAGGGAGACTTTTCTGGGCTCTAGAATGTGTCA	CGCTCCAGTGGGCAATGTCATCAAGGCAAAGCTAGGGCCAAAACCTTGTT																					chr9:104202625-104203789	6
cg05336982	1.88357e-06	-0.349272	chr16	69564735	+	61748851		ACTCAAAACATCCCTAAACAAAAAAATAAATCATCCRATAAATCAACCCC		II			NA	NA	NA	NA	NA	NA		OpenSea	GGAAAGGGTAACAGAGAGGAGCAGTGACATGGAACAATCCCAAGAATGAAAGCAGGGCGG[CG]GGGCTGACTCACCGGATGACTCACTTCCTTGCCCAGGGATGTTCTGAGCATCCACGGAGC	CTCAGAACATCCCTGGGCAAGGAAGTGAGTCATCCGGTGAGTCAGCCCCG					chr16:69564577-69564577	DMR	TRUE		16:69564532-69564808	Promoter_Associated							chr16:69564380-69564875	3						TRUE
cg06478031	3.27663e-06	-0.349021	chr9	34540992	+	61771258		AAAATATTAACTAAATTTTACTCCAATCACAATCTTCCCTTTCCTATCTC		II			NA	NA	NA	NA	NA	NA		OpenSea	GAGATCCTCCCTACAAGAGACAAGGAGAAAAAAAAAAAAAGCCTGACCAGACCTTCTGCA[CG]AGACAGGAAAGGGAAGATTGTGACTGGAGCAAAACTCAGTTAACATCCTTGTGAGTCATC	GGATGTTAACTGAGTTTTGCTCCAGTCACAATCTTCCCTTTCCTGTCTCG																	chr9:34540900-34541150	3
cg12910830	3.6852e-06	0.348908	chr5	162929657	-	71673129		AAACACRTTCATAACCCTTAAAAATCTTCRAAAACAAATTACTAAACTTC		II			NA	NA	NA	NA	NA	NA	chr5:162932454-162932946	N_Shelf	CAAAGCTCACTGAGCACGTTCATGACCCTTGAAAGTCTTCGAAAACAGATTACTGGGCTT[CG]CTCCCAGAGAATGATTTCGTTTCTTAGGTTCTGTGGTGCAGGCAGGTTTGGAAATCACTT	AGCACGTTCATGACCCTTGAAAGTCTTCGAAAACAGATTACTGGGCTTCG	MAT2B	NM_182796	TSS1500								MAT2B;MAT2B	ENST00000280969.5;ENST00000518731.1	TSS1500;TSS1500	MAT2B;MAT2B;MAT2B	ENST00000280969.5;ENST00000518731.1;ENST00000519719.1	TSS1500;TSS1500;TSS1500	chr5:162929540-162929910	3						TRUE
cg26329725	5.53769e-06	0.348901	chr6	12229358	+	76779105		AATATACRTTCTTTCACTAATAAAACRTAAATTCCACCAAAACAAATACC		II			NA	NA	NA	NA	NA	NA		OpenSea	ATGCAAGAGGCACACCAGTACATGCGGTTCTGGGGGTACACATGGTGAGGAAAAGAGACA[CG]GTACCTGCCCTGGTGGAATTTACGCTTTACTAGTGAAAGAACGCATACTGGGGGACAAGT	CGGTACCTGCCCTGGTGGAATTTACGCTTTACTAGTGAAAGAACGCATAC																					chr6:12228892-12229506	3
cg06418458	5.40592e-07	0.348886	chr4	4489889	-	6760879		AATAACAATTTATAACCTACAATTTATAATCAACAACAACTCCTCCTCTC		II			NA	NA	NA	NA	NA	NA		OpenSea	TATGACAAGCAGGTAACAATTTATGACCTACAGTTTATAATCAGCAGCAACTCCTCCTCT[CG]TGAGGTGAACAGATTAGCAGCATAGTATAAAGTTTGTGGCAACAAACAGGTTCTATCCAA	CGAGAGGAGGAGTTGCTGCTGATTATAAACTGTAGGTCATAAATTGTTAC	STX18	NM_016930	Body				TRUE							STX18;STX18	ENST00000507908.1;ENST00000512780.1	5'UTR;3'UTR					chr4:4489713-4491167	6
cg20355467	6.37266e-07	0.348757	chr9	110063450	-	93641883		CCTAACTACCTAATAATAACCTTCAACACRACCACAATTTTATATACTTC		II			NA	NA	NA	NA	NA	NA		OpenSea	CACTAGAGAGTCCTAGCTACCTAATAGTGACCTTCAGCACGACCACAGTTTTGTGTACTT[CG]TGCATTTCTAAGTTCTGTAGCATCTTGCCCTTTCTTGTGTATCATGTCGTTTTCTGAAGT	CTAGCTACCTAATAGTGACCTTCAGCACGACCACAGTTTTGTGTACTTCG	RAD23B;RAD23B;RAD23B	NM_002874;NM_001244724;NM_001244713	Body;5'UTR;Body								RAD23B;RAD23B	ENST00000374678.2;ENST00000416373.2	5'UTR;5'UTR	RAD23B;RAD23B	ENST00000374678.2;ENST00000416373.2	5'UTR;5'UTR			chr9:110063063-110063647	6
cg23451228	1.50117e-05	-0.348483	chr8	129527284	-	98647290		AAATAAATCTTTCCTTAAAATAAATAATACTAATAACTTTTAAACACCTC		II			NA	NA	NA	NA	NA	NA		OpenSea	GAAACACAAGGGAATGAATCTTTCCTTAAAATGAATAATACTGATGACTTTTGAGCACCT[CG]CTGCCTCCTAAAACAATTTAAACCTCTTATTGTTAGTAATAACGATACCTTTTAAGTGCA	AATGAATCTTTCCTTAAAATGAATAATACTGATGACTTTTGAGCACCTCG	LINC00824	NR_121672	Body		chr8:129527030-129527030						RP11-89M16.1	ENST00000520766.1	3'UTR	RP11-89M16.1	ENST00000520766.1	3'UTR	chr8:129527045-129527330	3
cg01303222	3.83467e-06	0.348444	chr19	17350726	+	11701289		TTAAACRAAATCTCCTATACTAAATTTCAAATTCCTCTAAAAACTATATC		II			NA	NA	NA	NA	NA	NA	chr19:17346165-17346886	S_Shelf	AAAACTTCAAAGCAGGGGAGGCTCAGGTTAGACATTAGAAAGAACTGCCAGCCTGGCCCA[CG]ACACAGTCCCCAGAGGAACCTGAAACCCAGCACAGGAGATCTCGTCCAATAGGCTAGATT	TGGACGAGATCTCCTGTGCTGGGTTTCAGGTTCCTCTGGGGACTGTGTCG	NR2F6	NM_005234	Body														chr19:17350665-17350815	3						TRUE
cg16422856	6.40998e-07	0.34833	chr12	121165630	+	72768852		TCACAAATCTAAATCCATAAAATATATAATAATACTACCTTTAACCRAAC		II			NA	NA	NA	NA	NA	NA	chr12:121163472-121163913	S_Shore	TTCAGGTGATCTGCCCACCTCGGCCTCCCAAAGTGCTGGGATTACAGGTGTGAGACACCA[CG]CCCGGCCAAAGGTAGTATTATTATATACCCCATGGACTCAGACTTGTGAACAAGTTAAAT	CGCCCGGCCAAAGGTAGTATTATTATATACCCCATGGACTCAGACTTGTG	ACADS;ACADS	NM_001302554;NM_000017	Body;Body											ACADS	ENST00000539690.1	5'UTR	chr12:121165585-121165830	3
cg06754199	2.07783e-06	0.348167	chr11	35772138	-	89772530		AATAAAATATATTTAATTTATTTAACCTAACATTCCCACACTTATTAACC		II			NA	NA	NA	NA	NA	NA		OpenSea	AGCCTTGTGATAATGAAATATGTTTAGTTTGTTTAACCTGACATTCCCACACTTATTGAC[CG]TAAGACTCTTAACCCCATCACATAAATGTAAGTCTTTAGAAGTGGTGTTCCTCAAGATAT	CGGTCAATAAGTGTGGGAATGTCAGGTTAAACAAACTAAACATATTTCAT	TRIM44	NM_017583	Body								TRIM44	ENST00000532066.1	5'UTR	TRIM44	ENST00000532066.1	5'UTR	chr11:35771980-35772170	3
cg10269366	2.13783e-05	0.348127	chr19	45229825	+	31789954	9799223	ACAAATATAAACCACCACACCCAACCCTACATCTTTACTTCTTTTAATCA	ACAAATATAAACCACCGCGCCCGACCCTACATCTTTACTTCTTTTAATCG	I	T	Red	NA	NA	rs112715859	0.010979	NA	NA		OpenSea	TCCCCTGGGTCCTCTCTGTCCTCCGTCTCCTGGTTCCCTGTACCTCTCCAAAAGCCCCCA[CG]ACCAAAAGAAGTAAAGATGTAGGGCCGGGCGCGGTGGCCTACACCTGTATTTCCCAGCAC	ACAGGTGTAGGCCACCGCGCCCGGCCCTACATCTTTACTTCTTTTGGTCG											snoZ6	ENST00000516391.1	TSS1500	snoZ6	ENST00000516391.1	TSS1500	chr19:45229645-45230015	3
cg01279577	1.56491e-06	0.348118	chr2	174079189	-	91698279		ACRTTCCRATCTATATCTCTTAACAAAACACTTAATTAATTATATTTCCC		II			NA	NA	NA	NA	NA	NA		OpenSea	TGTTGTGATGAGCGTTCCGATCTGTGTCTCTTGGCAAAACACTTGGTTGGTTGTGTTTCC[CG]TGGTGACCAAAGTACTCTCACCATGACGTGCGTTCTTAAAAAACCAGAGATCAAAAATGT	CGGGAAACACAACCAACCAAGTGTTTTGCCAAGAGACACAGATCGGAACG	ZAK;ZAK;MLK7-AS1	NM_133646;NM_016653;NR_033882	Body;Body;Body								MLK7-AS1;MLK7-AS1	ENST00000422703.1;ENST00000423106.2	3'UTR;3'UTR	MLK7-AS1;MLK7-AS1	ENST00000422703.1;ENST00000423106.2	3'UTR;3'UTR	chr2:174079000-174079235	3
cg14026546	4.3035e-05	-0.348095	chr3	149095562	+	4626417		TCACATCCTACCCCTAATTTTACCTATCCCAAAAATTTCRTCTAAAAAAC		II			NA	NA	NA	NA	NA	NA		OpenSea	GCTTTCATTGGTCCTAATGGCAGGCTCTGGCTGTGGTGCGAAGAGGCAGGGGGAATGTCC[CG]CCCTTCAGACGAAATCCTTGGGACAGGCAAAACCAGGGGCAGGATGTGAGAAACAGCCTC	CGCCCTTCAGACGAAATCCTTGGGACAGGCAAAACCAGGGGCAGGATGTG	TM4SF1;TM4SF1;TM4SF1-AS1;TM4SF1-AS1;TM4SF1-AS1	NM_014220;NM_014220;NR_046650;NR_109810;NR_109809	1stExon;5'UTR;TSS200;TSS200;TSS200								TM4SF1-AS1;TM4SF1;TM4SF1;TM4SF1-AS1;TM4SF1	ENST00000484046.1;ENST00000305366.3;ENST00000305366.3;ENST00000496491.1;ENST00000383054.2	TSS1500;1stExon;5'UTR;TSS200;TSS200	TM4SF1-AS1;TM4SF1;TM4SF1;TM4SF1-AS1;TM4SF1;TM4SF1;TM4SF1	ENST00000484046.1;ENST00000305366.3;ENST00000305366.3;ENST00000496491.1;ENST00000493298.1;ENST00000493348.1;ENST00000383054.2	TSS1500;1stExon;5'UTR;TSS200;TSS200;TSS200;TSS200	chr3:149095360-149096095	3
cg11289406	1.03604e-05	-0.348062	chr8	81446908	+	78721213		AAACAATTTCATAATAAATTCCTAAATATAACCTTAAACCTCTTTAACAC		II			NA	NA	NA	NA	NA	NA		OpenSea	AAAGTTTTTCCTGTTAGGTGCAAGACTTTTTGAATGACTCATCATAGTTCCTGCTTAAGA[CG]TGTCAAAGAGGCCCAAGGCTATATTTAGGAACTTACTATGAAATTGCCTGTCAGTTCCAA	CGTGTCAAAGAGGCCCAAGGCTATATTTAGGAACTTACTATGAAATTGCC									8:81446750-81446980	Unclassified_Cell_type_specific							chr8:81446565-81447010	3
cg05498503	1.49855e-05	-0.347994	chr6	143224021	+	13609557		ATCCTATTTCATCACAAATATTTATCATTTTACTCATTAATTCTCCACCC		II			NA	NA	NA	NA	NA	NA		OpenSea	TGTGGACAGGCATTCCCCAGCCTCTTGGCTGGGTGACAGCAACCACAGCAGCCCACAAGA[CG]GGTGGAGAACCAATGAGTAAAATGATAAACATTTGTGATGAAACAGGATGTTGGAGACAG	CGGGTGGAGAACCAATGAGTAAAATGATAAACATTTGTGATGAAACAGGA	HIVEP2	NM_006734	5'UTR		chr6:143223836-143223836				6:143223918-143224185	Unclassified	HIVEP2	ENST00000367603.2	5'UTR	HIVEP2	ENST00000367603.2	5'UTR	chr6:143223860-143224250	3
cg11504078	8.74267e-07	0.347987	chr1	240761363	-	69797878		AACTATCATCTAAAACAAAAAATCAATTCAACACCACTACAATTAATATC		II			NA	NA	NA	NA	NA	NA		OpenSea	TTGATAGTTTTGGCTGTCATCTGAAACAGAAAATCAGTTCAACACCACTGCAGTTAATAT[CG]ACTAAACAGCTCCGAACCTCAATTGGCCAACGTTTTAATCATATGGAGACAATTTGAATT	GCTGTCATCTGAAACAGAAAATCAGTTCAACACCACTGCAGTTAATATCG	GREM2	NM_022469	5'UTR				TRUE				GREM2	ENST00000318160.4	5'UTR	GREM2	ENST00000318160.4	5'UTR								TRUE
cg09742918	2.6983e-05	-0.347949	chr22	39570729	-	54617837		TTATCCTATTTTATTTTTTACRAAACTAACAATACTACTCAATACTTAAC		II			NA	NA	NA	NA	NA	NA		OpenSea	ATTAAATCTTTTTGTCCTGTTTTGTTTTTTACGGGGCTGACAATGCTGCTCAGTGCTTAG[CG]CGGCTTCCTGTGTTTCTGCCCCAGCGCAGGCCTCGATGGGGCTGTGCTTCCTGTTGTGAG	TGTCCTGTTTTGTTTTTTACGGGGCTGACAATGCTGCTCAGTGCTTAGCG					chr22:39570711-39570711		TRUE		22:39569900-39571131	Unclassified_Cell_type_specific							chr22:39570625-39571175	3
cg10547050	2.96355e-06	-0.347906	chr17	27253274	-	70623213		ATCCTATTTCTACAACCAAAAAAATCATCATTCATTATAACATCATATTC		II			NA	NA	NA	NA	NA	NA		OpenSea	TTAATCATCTCATCCTGTTTCTGCAACCAAGGAAGTCATCATTCATTGTGACATCATGTT[CG]GGGACCAGGCAAATAGAGGTGAGGTCACAACATAGGAAAGTTGCTTGGTGTATAATTAGT	TCCTGTTTCTGCAACCAAGGAAGTCATCATTCATTGTGACATCATGTTCG	PHF12;PHF12	NM_020889;NM_001033561	Body;Body				TRUE		17:27252984-27253643	Promoter_Associated_Cell_type_specific	PHF12	ENST00000483934.1	3'UTR	PHF12	ENST00000483934.1	3'UTR	chr17:27253080-27253375	3						TRUE
cg17415382	3.168e-06	-0.347797	chr2	97472472	-	53617123		CTATTTATTTAAAACCATCCTACATATCTTCACAATTAACTTCTTTATAC		II			NA	NA	NA	NA	NA	NA		OpenSea	TAGTCCGCTTCCTGTTTGTTTAAAACCATCCTGCATGTCTTCACAATTAACTTCTTTGTG[CG]TTTCATGGTTTCCTGTGTTCTCAAAAACAAGTTAATGATATACAGTAACGTATATCATTT	CGCACAAAGAAGTTAATTGTGAAGACATGCAGGATGGTTTTAAACAAACA	CNNM4	NM_020184	Body		chr2:97472369-97472369				2:97472009-97472927	Unclassified_Cell_type_specific	CNNM4	ENST00000496186.1	5'UTR	CNNM4	ENST00000496186.1	5'UTR	chr2:97472260-97472795	3
cg23601181	7.71839e-07	0.347681	chr4	185725241	+	24736261		ACCAAATAACCAACTATAAATTTCCCAACATTTATATTACCACTATTATC		II			NA	NA	NA	NA	NA	NA	chr4:185724434-185724647	S_Shore	AACAAGTTCCCAAACTGGTTAAACACACCAATGTAAATTTCACCTTCTGTACTCCTCACA[CG]ACAACAGTGGCAATATAAATGCTGGGAAACCCATAGTTGGCTATCTGGTAAGATGAGTTT	CCAGATAGCCAACTATGGGTTTCCCAGCATTTATATTGCCACTGTTGTCG	ACSL1;ACSL1;ACSL1;ACSL1;ACSL1	NM_001286710;NM_001286712;NM_001286708;NM_001286711;NM_001995	5'UTR;5'UTR;5'UTR;5'UTR;5'UTR								ACSL1;ACSL1;ACSL1;ACSL1;ACSL1;ACSL1;ACSL1;ACSL1;ACSL1	ENST00000513317.1;ENST00000509038.1;ENST00000437665.3;ENST00000454703.2;ENST00000504342.1;ENST00000507295.1;ENST00000504900.1;ENST00000281455.2;ENST00000515030.1	5'UTR;3'UTR;5'UTR;5'UTR;5'UTR;5'UTR;5'UTR;5'UTR;5'UTR	ACSL1;ACSL1;ACSL1;ACSL1;ACSL1;ACSL1;ACSL1;ACSL1;ACSL1;ACSL1	ENST00000513317.1;ENST00000509038.1;ENST00000437665.3;ENST00000454703.2;ENST00000506733.1;ENST00000504342.1;ENST00000507295.1;ENST00000504900.1;ENST00000281455.2;ENST00000515030.1	5'UTR;3'UTR;5'UTR;5'UTR;5'UTR;5'UTR;5'UTR;5'UTR;5'UTR;5'UTR	chr4:185725125-185725310	3
cg06433467	8.63788e-06	-0.347601	chr5	67730071	-	74688951		CATATACTATACRCAAAAACATTCCAATAATAATTTCAAATACAAAAAAC		II			NA	NA	NA	NA	NA	NA		OpenSea	TGGGAAGCAGGCATGTGCTGTGCGCAGAGGCATTCCAATAATAGTTTCAGATGCAGAGGA[CG]GGCGGGCTGCTGTGACTCATGTCCCCAGCGCACGCACGTCTCCAGGCAGAGGGGACGTGG	ATGTGCTGTGCGCAGAGGCATTCCAATAATAGTTTCAGATGCAGAGGACG						DMR		5:67765789-67765897	5:67729978-67730609	Unclassified	CTC-537E7.3	ENST00000507733.1	3'UTR	CTC-537E7.3	ENST00000507733.1	3'UTR	chr5:67729920-67730755	3						TRUE
cg13511889	1.33406e-06	0.347393	chr14	24405555	-	28635926		AATCAAAACTACCCCAAAATCCCCACAAATCTAACAAAAATTTATATAAC		II			NA	NA	rs115492638	0.021286	NA	NA		OpenSea	TGGATTCTGGCAGTCAGGACTGCCCCAGGATCCCCACAAATCTGACAAGGATTTGTGTGA[CG]CCTTTGCTAGGTCTCATTGGTTGGTAGTGAGTATGTGGTGTGTTATCTTCCCTTCTTTTA	GTCAGGACTGCCCCAGGATCCCCACAAATCTGACAAGGATTTGTGTGACG																					chr14:24405541-24406057	5
cg00760272	1.36187e-06	0.347387	chr2	44067042	-	79704210		ACAAACRACTTTTATAAAAACATCAACATATATAACTCTAACAAACAATC		II			NA	NA	NA	NA	NA	NA		OpenSea	GAGACAGGGTGACAGACGGCTTTTGTGGGAACATCAGCATGTGTGGCTCTAACAGGCAAT[CG]TAAGTTCTGCGAGAAAGCTGGAAGGAGTAGAAGCAGCCAGGTGGCAGGAGGTGGAGGTAT	CGATTGCCTGTTAGAGCCACACATGCTGATGTTCCCACAAAAGCCGTCTG	ABCG5;ABCG8	NM_022436;NM_022437	TSS1500;Body								ABCG5;ABCG5;ABCG5	ENST00000543989.1;ENST00000405322.1;ENST00000260645.1	TSS1500;TSS1500;TSS1500	ABCG5;ABCG5;ABCG5;ABCG5	ENST00000543989.1;ENST00000405322.1;ENST00000260645.1;ENST00000409962.1	TSS1500;TSS1500;TSS1500;TSS1500								TRUE
cg26454563	4.96654e-05	0.347308	chr6	25875832	+	33692107	78726404	AAATCTTTTACCTAAAAAAATAAAATTAACACTACCCCCACACAATAACA	AAATCTTTTACCTAAAAAAATAAAATTAACACTACCCCCACACGATAACG	I	A	Red	NA	NA	NA	NA	NA	NA		OpenSea	GAAAAAAAACAGATTTCTTCCATCTGCACTTTAAGAATTTAAGTATGGAAAATTTAAGCC[CG]TTATCGTGTGGGGGTAGTGTCAATTTCACCTTTCTAGGTAAAAGATTTTTCCCTGAGTCA	AAATCTTTTACCTAGAAAGGTGAAATTGACACTACCCCCACACGATAACG	SLC17A3;SLC17A3	NM_001098486;NM_006632	TSS1500;TSS1500								SLC17A3;SLC17A3;SLC17A3	ENST00000361703.6;ENST00000397060.4;ENST00000360657.3	TSS1500;TSS1500;5'UTR	SLC17A3;SLC17A3;SLC17A3;SLC17A3;SLC17A3	ENST00000361703.6;ENST00000506105.1;ENST00000503922.1;ENST00000397060.4;ENST00000360657.3	TSS1500;TSS1500;TSS1500;TSS1500;5'UTR	chr6:25875820-25876050	3
cg08514417	4.05548e-07	0.346934	chr2	209040663	-	12673121		ATCCCTATATACAACTAATATATAACTCCAAAAATAAAACCTAAACTAAC		II			NA	NA	NA	NA	NA	NA		OpenSea	ATGTGGCAAAAGTCCCTGTGTGCAGCTGATGTGTAGCTCCAAGAGTAAGGCCTGAACTGG[CG]TTCTGGAGGCGGGGAGCTTGTGAGGCTCACGGGGCAGATCCTCAGGCTCTTAGACTCTTG	CGCCAGTTCAGGCCTTACTCTTGGAGCTACACATCAGCTGCACACAGGGA	C2orf80	NM_001099334	Body																		chr2:209038913-209040855	6
cg03707117	7.57143e-07	0.346879	chr7	115316970	-	88668423		ACCACAACTATAACTAACTAACCTTTAAAAAATAAACAAATTTAATTTTC		II			NA	NA	NA	NA	NA	NA		OpenSea	AAATTCTCAGGGCCACAACTGTGGCTAGCTAACCTTTGGAAAATAAGCAAATTTAGTTTT[CG]CTAACATTCAGAGTAGAACCATATTGGCATAAATCCACACCTAGAGACTGTTTACTTGAA	CCACAACTGTGGCTAGCTAACCTTTGGAAAATAAGCAAATTTAGTTTTCG											RP11-458K10.1	ENST00000471672.1	TSS1500	RP11-458K10.1	ENST00000471672.1	TSS1500
cg00031042	4.80133e-06	-0.346421	chr6	158254767	-	89610462		ATTAATTCTTTATAATTAAACAAAATTTCCAACACTACACTTCTCCTCCC		II			NA	NA	NA	NA	NA	NA		OpenSea	GAGGCAGGGTGGTTAATTCTTTGTGGTTAGGCAGGGTTTCCAGCACTGCACTTCTCCTCC[CG]CCTTCCTAAACCATGACTCAGATTTTAGAGTCAAGAGTTGAATAATATGATTTTACAGTT	CGGGAGGAGAAGTGCAGTGCTGGAAACCCTGCCTAACCACAAAGAATTAA	SNX9	NM_016224	Body														chr6:158254620-158255170	3
cg21289280	2.63652e-05	-0.346417	chr1	24645885	+	6706238		TATTAAAATTTAAATATCRAAATTTTACTAACAAATAAATTCCCAACAAC		II			NA	NA	NA	NA	NA	NA	chr1:24648202-24648985	N_Shelf	GCACCTGTTGAGGTATACCTCCAGTCGCCGGCACCTGTACCTGTAGCCAATCAGCGCCAG[CG]CTGCTGGGAACCTACCTGTCAGCAAAATCTCGACACCCAAACCTCAACATAAATCAAACA	GTTGAGGTTTGGGTGTCGAGATTTTGCTGACAGGTAGGTTCCCAGCAGCG	GRHL3;GRHL3	NM_198173;NM_198173	1stExon;5'UTR	low-CpG:24518433-24518555							GRHL3;GRHL3;GRHL3;GRHL3;GRHL3;GRHL3;GRHL3;RP11-10N16.3;RP11-10N16.3	ENST00000350501.5;ENST00000530984.1;ENST00000361548.4;ENST00000361548.4;ENST00000356046.2;ENST00000342072.4;ENST00000342072.4;ENST00000446220.1;ENST00000437965.1	TSS200;TSS200;5'UTR;1stExon;TSS200;1stExon;5'UTR;3'UTR;3'UTR	GRHL3;GRHL3;GRHL3;GRHL3;GRHL3;GRHL3;GRHL3;GRHL3;RP11-10N16.3;RP11-10N16.3	ENST00000524724.1;ENST00000350501.5;ENST00000530984.1;ENST00000361548.4;ENST00000361548.4;ENST00000356046.2;ENST00000342072.4;ENST00000342072.4;ENST00000446220.1;ENST00000437965.1	TSS1500;TSS200;TSS200;5'UTR;1stExon;TSS200;1stExon;5'UTR;3'UTR;3'UTR	chr1:24645685-24646315	3						TRUE
cg03849047	3.74271e-06	0.346315	chr17	8355415	+	26614926		AACTACTAATAATCTATTACCTACCCTTTATCCTCAACAATAAACCTAAC		II			NA	NA	NA	NA	NA	NA		OpenSea	CGAGATGATATCAGATAAGGTATGTGAAGGTGCTGTATGGTTGTAAGGTGTTACTAATTG[CG]CTAGGTTTACTGCTGAGGACAAAGGGCAGGCAATAGATTATTAGCAGTCATCAGGAGCCC	CGCTAGGTTTACTGCTGAGGACAAAGGGCAGGCAATAGATTATTAGCAGT	NDEL1;NDEL1	NM_001025579;NM_030808	Body;Body
cg06441252	0.00010092	-0.346303	chr15	67420481	-	70723198		TAAACTAACCAAACCTTAACCAAACRTAAATATAATTATACACRAACTCC		II			NA	NA	NA	NA	NA	NA		OpenSea	GTGACTAACTCTGAGCTAACCAAGCCTTGGCCAGACGTGGATATGGTTATGCACGGACTC[CG]TTTTGTGGTTTGTCATTTCTGACTTGCTGGGAAATCCTTTGTTGGGGGTGGGGATGGGAA	CGGAGTCCGTGCATAACCATATCCACGTCTGGCCAAGGCTTGGTTAGCTC	SMAD3;SMAD3	NM_001145102;NM_005902	5'UTR;Body								SMAD3	ENST00000540846.2	5'UTR	SMAD3;SMAD3;SMAD3;SMAD3;SMAD3;SMAD3	ENST00000558894.1;ENST00000560175.1;ENST00000540846.2;ENST00000558894.1;ENST00000559460.1;ENST00000559937.1	1stExon;5'UTR;5'UTR;5'UTR;5'UTR;5'UTR	chr15:67420325-67420675	3
cg10934718	5.07963e-06	-0.346207	chr2	39667058	-	99655538		AAATACTTTCAATAAAAAATAACTCATTACTTCCCAAAACAACCCACCTC		II			NA	NA	NA	NA	NA	NA	chr2:39663897-39664667	S_Shelf	TGCTGCTGCTTGAATACTTTCAATAAAAGGTGACTCATTGCTTCCCAAAACAACCCACCT[CG]TTGTGATACAGTGCTAGTAAATGATCATAATAACTAGGAGAAAAGTAGTAATTTCTAACA	CGAGGTGGGTTGTTTTGGGAAGCAATGAGTCACCTTTTATTGAAAGTATT	LOC728730	NR_037875	Body								AC007246.3	ENST00000449569.1	5'UTR	AC007246.3;AC007246.3;AC007246.3;AC007246.3;AC007246.3	ENST00000445520.1;ENST00000426083.1;ENST00000443038.1;ENST00000422128.1;ENST00000449569.1	5'UTR;5'UTR;5'UTR;5'UTR;5'UTR	chr2:39666900-39667170	3
cg22631616	2.3567e-05	0.346175	chr4	141575212	-	66718526		AAAAAAAACTAAATTACCACATACTAAACTTTAATACTATTAAAAATAAC		II			NA	NA	NA	NA	NA	NA		OpenSea	TCTGCTGTTGAGAAAAAAGCTGAGTTGCCACATACTAAGCTTTAATACTGTTAGGAATAA[CG]CTCAAAACCCTAAGGAAATTGAACACTTGAACAAAAGATTCTTAGCAAAGCAATTTTACT	AAAAAAGCTGAGTTGCCACATACTAAGCTTTAATACTGTTAGGAATAACG	TBC1D9	NM_015130	Body				TRUE												chr4:141574815-141575276	3	chr4:141574814-141575792	6		TRUE
cg12564461	7.07735e-06	0.345964	chr14	68678792	-	31658825		AATCAACACATTAACATTCTCRTTTACTCCACCAATTTATTATAAACTTC		II			NA	NA	NA	NA	NA	NA		OpenSea	TAACTGTTGTAAATCAACACATTGGCATTCTCGTTTGCTCCACCAGTTTGTTGTGAACTT[CG]TCAGGGGAAGGCATCATGCCTAAGTCTATTCAACTCTGGGATACTGACAAGGTCAAATTT	ATCAACACATTGGCATTCTCGTTTGCTCCACCAGTTTGTTGTGAACTTCG	RAD51B;RAD51B;RAD51B	NM_133510;NM_002877;NM_133509	Body;Body;Body								RAD51B	ENST00000469165.2	5'UTR	RAD51B;RAD51B;RAD51B;RAD51B;RAD51B;RAD51B;RAD51B;RAD51B;RAD51B;RAD51B	ENST00000479335.1;ENST00000553595.1;ENST00000497460.1;ENST00000492236.1;ENST00000554244.1;ENST00000478014.1;ENST00000460526.1;ENST00000469165.2;ENST00000468382.1;ENST00000557045.1	3'UTR;5'UTR;5'UTR;5'UTR;5'UTR;5'UTR;5'UTR;5'UTR;5'UTR;5'UTR	chr14:68678520-68678890	3
cg20982699	2.25556e-06	0.345943	chr18	36613479	-	21690592		TAATAACCATCCCCAAATTTTTCTTAAATAATCTAAACTCTAATCTTTTC		II			NA	NA	NA	NA	NA	NA		OpenSea	CTGTGTCTCTCTAATGGCCATCCCCAGATTTTTCTTGAATAATCTGGACTCTGATCTTTT[CG]ATTATTTCAGGTTGGCAGAGTCTTCATGAAAGTGTTTTGGGAGAGGCACTCCAGTGTCAT	CGAAAAGATCAGAGTCCAGATTATTCAAGAAAAATCTGGGGATGGCCATT											U6	ENST00000517229.1	TSS1500	U6	ENST00000517229.1	TSS1500
cg25040746	2.49929e-05	0.345861	chr2	46594007	-	94638591	93726132	AACAAAAAAAACCCTTATATACCATAAAAACAACCTTATAAACAAACTCA	AACGAAAAAAACCCTTATATACCGTAAAAACGACCTTATAAACAAACTCG	I	A	Red	NA	NA	NA	NA	NA	NA		OpenSea	CTGGGGGAAATGAGCGGGGAAGGCCCTTGTGTGCCGTAGGAGCGACCTTATAAACAAGCT[CG]GTTCATTAACCTCCCCACTGGCGTCTACGTGCCTGCACGTGGGGGCGAATGACCATGAGC	AGCGGGGAAGGCCCTTGTGTGCCGTAGGAGCGACCTTATAAACAAGCTCG	EPAS1	NM_001430	Body		chr2:46593968-46593968				2:46592871-46594020	Unclassified_Cell_type_specific							chr2:46593860-46594090	3
cg10993458	1.40689e-05	-0.345842	chr4	187622671	+	65717847	83750989	ACTAAAATTCCTAACAACAAAAACTTAATTAAAAACAAATAAAAAACCCA	ACTAAAATTCCTAACAACAAAAACTTAATTAAAAACGAATAAAAAACCCG	I	A	Red	NA	NA	NA	NA	NA	NA		OpenSea	CTTCAGGGAGGAGCCAGCAACACAAAAGCCCTTTCACCAGCACATTTTTTAACTCTCTGC[CG]GGCCTCCCACCCGTCTCTAATCAAGTTCCTGCTGCCAGGAATTCTAGCCCCAGCTCCCAC	CGGGCCTCCCACCCGTCTCTAATCAAGTTCCTGCTGCCAGGAATTCTAGC	FAT1	NM_005245	Body		chr4:187622574-187622574		TRUE										chr4:187622380-187622895	3
cg20638583	2.10254e-06	0.345796	chr4	37897060	-	68762297		AATACCATTCTAAAAAACTAACCTTAAATTAACTCTAATTTATATAACTC		II			NA	NA	NA	NA	NA	NA	chr4:37891656-37893314	S_Shelf	TAAGAAGTGACAGTGCCATTCTAAAGGACTAGCCTTGAGTTGGCTCTAATTTATATGACT[CG]TGCCTGTAATCCCAGCACTTTGGGAGGCCGAGGCTGGCAGATCACTTGAGGTCAGGAGTT	GTGCCATTCTAAAGGACTAGCCTTGAGTTGGCTCTAATTTATATGACTCG	TBC1D1	NM_015173	5'UTR								TBC1D1;TBC1D1	ENST00000508802.1;ENST00000402522.1	5'UTR;5'UTR	TBC1D1;TBC1D1	ENST00000508802.1;ENST00000402522.1	5'UTR;5'UTR								TRUE
cg07421015	1.50251e-05	-0.345723	chr11	113951150	-	1618362		TCTTTTATAACCTAACAATACAAAAACCTTATACTAAACTACACATACTC		II			NA	NA	NA	NA	NA	NA	chr11:113953620-113953839	N_Shelf	TTGGACTCGGCTCTTTTGTGACCTAACAGTGCAGGGGCCTTGTGCTGAGCTGCACATGCT[CG]CTCTCGCTGGTGCTCCCTCTCTCTCTCTCTCTCTCTCTGCATTATTTATAGTAAACCATA	CTTTTGTGACCTAACAGTGCAGGGGCCTTGTGCTGAGCTGCACATGCTCG	ZBTB16;ZBTB16	NM_006006;NM_001018011	Body;Body		chr11:113950793-113950793				11:113951074-113951280	Promoter_Associated_Cell_type_specific				ZBTB16	ENST00000541602.1	5'UTR	chr11:113950985-113951375	3
cg06933072	1.14254e-06	0.345675	chr1	167882951	+	4619172		TATCTTTCTAACTTACTTTCTTTATTTACCTCTTTTCTACAATTTCTCAC		II			rs138105559	0.0124	NA	NA	NA	NA		OpenSea	AGAGCCCCCTTCAAGAGGTAGGCACTTGGTAGTTGTTGACTGATAAAAAGGAGGATATCA[CG]TGAGAAACTGCAGAAAAGAGGCAAATAAAGAAAGTAAGCTAGAAAGACAGAGCATCCAGG	CGTGAGAAACTGCAGAAAAGAGGCAAATAAAGAAAGTAAGCTAGAAAGAC	ADCY10;ADCY10	NM_001167749;NM_018417	5'UTR;5'UTR								ADCY10;ADCY10;ADCY10	ENST00000367848.1;ENST00000367851.4;ENST00000545172.1	5'UTR;5'UTR;5'UTR	ADCY10;ADCY10;ADCY10;ADCY10	ENST00000367848.1;ENST00000476818.1;ENST00000367851.4;ENST00000545172.1	5'UTR;3'UTR;5'UTR;5'UTR					chr1:167882804-167884118	6	TRUE	TRUE
cg25984524	3.40101e-06	0.345647	chr10	104871849	-	68740163		ACACCCTAAATCTAAAATACAAACCAAATCTAATCCTAAAATATTAAATC		II			NA	NA	NA	NA	NA	NA		OpenSea	TTACTTTTCTGGCACCCTGAGTCTGGAATACAAGCCAAGTCTGATCCTAAAATGTTAAGT[CG]AAAGACAAACAGAAAAATAAGTCTATTGGTCTTAGTTTATTTTCTCTAGCACATTTCAGG	CGACTTAACATTTTAGGATCAGACTTGGCTTGTATTCCAGACTCAGGGTG	NT5C2;NT5C2	NM_001134373;NM_012229	Body;Body				TRUE				NT5C2	ENST00000369857.4	3'UTR	NT5C2;NT5C2;NT5C2;NT5C2	ENST00000487810.1;ENST00000470299.1;ENST00000369857.4;ENST00000461461.1	3'UTR;3'UTR;3'UTR;3'UTR			chr10:104871591-104872837	6	chr10:104870422-104872733	6		TRUE
cg24092803	2.71826e-07	0.345641	chr7	90082445	-	90742891		TTTTTTTCCAAAAAATATTTTCRACAACCTATAAAACAAATTCAACTCAC		II			NA	NA	NA	NA	NA	NA		OpenSea	ACCTTCAACTTTTTTTTTCCAAGAAATGTTTTCGACAGCCTGTAAAACAAATTCAACTCA[CG]TGAGAATGTAAATCAAGTTAGGATATGAAATCACATATGTTACTTTCTGGCTCCCTAGAA	CGTGAGTTGAATTTGTTTTACAGGCTGTCGAAAACATTTCTTGGAAAAAA														CLDN12;CLDN12;CLDN12;CLDN12	ENST00000480135.1;ENST00000498033.1;ENST00000483862.1;ENST00000451941.2	5'UTR;5'UTR;5'UTR;5'UTR					chr7:90082268-90083704	4
cg24359231	9.4413e-06	-0.345632	chr17	41892237	+	21754976		ATCTCTAAATTTTTTTTTCCTAAATCATATAAAACTTAATTATAAACATC		II			NA	NA	NA	NA	NA	NA		OpenSea	CCCTGAGAAAGTCCTTGGCCTTAGGAAATACATGCTGAGAGATTTAGGGTTAAAGGGACA[CG]ATGTCTACAACTAAGTCTCATATGACTCAGGAAAAAAAAATTCAGAGATGTGGGAAAGGA	TCTCTGAATTTTTTTTTCCTGAGTCATATGAGACTTAGTTGTAGACATCG	MPP3;MPP3	NR_003562;NM_001932	Body;Body								MPP3	ENST00000496503.1	3'UTR	MPP3;MPP3;MPP3;MPP3	ENST00000466083.1;ENST00000475450.1;ENST00000496503.1;ENST00000479797.1	TSS1500;TSS1500;3'UTR;3'UTR	chr17:41892160-41892375	3
cg10074188	1.49363e-05	-0.345562	chr9	82239251	-	64684953		AAATTTTAATTTTCTCACCTTCCCTAATAAATACTTCCTCAAACTATAAC		II			NA	NA	NA	NA	NA	NA		OpenSea	TCTTCCTGTTTGGGTTTTAATTTTCTCACCTTCCCTGGTGGGTGCTTCCTCAGGCTGTGG[CG]TAATGTTACATGGTGTGGCTGAGTGAGCTAATATATTAGGGTGTTTCTGGTGCTTTCAGA	CGCCACAGCCTGAGGAAGCACCCACCAGGGAAGGTGAGAAAATTAAAACC	TLE4;TLE4;TLE4;TLE4;TLE4;TLE4	NM_001282760;NR_104239;NM_001282748;NM_001282749;NM_001282753;NM_007005	5'UTR;Body;Body;Body;Body;Body						9:82239081-82239383	Unclassified	TLE4	ENST00000376534.4	5'UTR	TLE4;TLE4;TLE4;TLE4;TLE4;TLE4;TLE4;TLE4	ENST00000485159.1;ENST00000466428.1;ENST00000455913.1;ENST00000496853.1;ENST00000474519.1;ENST00000483597.1;ENST00000376534.4;ENST00000470872.1	5'UTR;5'UTR;5'UTR;5'UTR;5'UTR;5'UTR;5'UTR;3'UTR	chr9:82238740-82239635	3
cg06727632	7.56246e-06	0.345519	chr11	121436140	-	5631123		TTTATAATATAAATTAACCAATAATATACCCACACACCCAAAACTACTAC		II			NA	NA	NA	NA	NA	NA		OpenSea	TTTTATTTTTATTTGTAATGTAAATTAACCAATGATGTGCCCACACACCCAAAGCTACTG[CG]TATATTATCCATATCGACACTGATTATCATTCATGAACTTCGTCTAACCTGTAGGCCAGG	CGCAGTAGCTTTGGGTGTGTGGGCACATCATTGGTTAATTTACATTACAA	SORL1	NM_003105	Body								SORL1	ENST00000525532.1	TSS1500	SORL1	ENST00000525532.1	TSS1500			chr11:121435624-121436265	5	chr11:121434462-121436445	6
cg00859434	5.45173e-06	-0.345503	chr3	17081344	+	81725136		TTCAATACAAAAAATTCCTCTACTAATAATAACAATAAATATCRTCCCCC		II			NA	NA	NA	NA	NA	NA		OpenSea	TATTGTGTTCTCCACCCTGAAGTATTAGTCATCTTCATATTTTATATACTACTCATGAAT[CG]GGGGACGATATTCACTGTCATTATCAGCAGAGGAACTTCCTGTATTGAAATCTAAGCCAC	CGGGGGACGATATTCACTGTCATTATCAGCAGAGGAACTTCCTGTATTGA	PLCL2;PLCL2	NM_015184;NM_001144382	Body;Body				TRUE										chr3:17081045-17081495	3
cg03930153	3.53163e-06	-0.345426	chr3	176868896	-	92683394		TCAAACACTTTAAACATACTATTCAACTCCTTTATTTTATAAATAACACC		II			NA	NA	NA	NA	NA	NA		OpenSea	GAATCACAGAATCAGACACTTTAAACATGCTGTTCAACTCCTTTATTTTATAGATAGCAC[CG]CTGTGGTGAAGAGAAAGTTGAGTCACTTGTGAAGGGCCACAGTGGTATATAAAAGCAAAG	CGGTGCTATCTATAAAATAAAGGAGTTGAACAGCATGTTTAAAGTGTCTG	TBL1XR1	NM_024665	5'UTR				TRUE		3:176868864-176869023	Promoter_Associated_Cell_type_specific	TBL1XR1;TBL1XR1;TBL1XR1	ENST00000536758.1;ENST00000430069.1;ENST00000457928.2	5'UTR;5'UTR;5'UTR	TBL1XR1;TBL1XR1;TBL1XR1;TBL1XR1;TBL1XR1;TBL1XR1;TBL1XR1;TBL1XR1;TBL1XR1;TBL1XR1;TBL1XR1;TBL1XR1;TBL1XR1;TBL1XR1;TBL1XR1	ENST00000424913.1;ENST00000428970.1;ENST00000536758.1;ENST00000431421.1;ENST00000437738.1;ENST00000443315.1;ENST00000430069.1;ENST00000450267.1;ENST00000431674.1;ENST00000422066.1;ENST00000413084.1;ENST00000427349.1;ENST00000352800.5;ENST00000457928.2;ENST00000422442.1	5'UTR;5'UTR;5'UTR;5'UTR;5'UTR;5'UTR;5'UTR;5'UTR;5'UTR;5'UTR;5'UTR;5'UTR;5'UTR;5'UTR;5'UTR	chr3:176868800-176869095	3						TRUE
cg21410633	4.5053e-06	-0.345384	chr1	40525679	-	79717390		ATATCCTATTAACTATATTACCTTACCTCCCCACTTTCATATAAAAACAC		II			NA	NA	NA	NA	NA	NA		OpenSea	ACTCCTGTTCTGTATCCTGTTGACTGTATTACCTTGCCTCCCCACTTTCATGTAGAAGCA[CG]TTTTAAAGAAGCCTCCTTCTGATGCATGGCTGATTCTTTGTGGTGTGTTTGTCTTTAGCA	CGTGCTTCTACATGAAAGTGGGGAGGCAAGGTAATACAGTCAACAGGATA	CAP1;CAP1	NM_006367;NM_001105530	Body;Body						1:40525059-40525771	Promoter_Associated_Cell_type_specific							chr1:40525500-40525855	3						TRUE
cg01494352	5.77768e-06	-0.34531	chr17	75461889	-	6641259		TAATAAACTAACAAACCTAAATAAATAAACCACTTACAACTAATTACAAC		II			NA	NA	NA	NA	NA	NA		OpenSea	TGTCTTTTCTGTGGTAGACTGGCAGGCCTGGGTGGGTGAGCCACTTGCAGCTAGTTGCAG[CG]TGAGAGAGGAAGTGGGAGGGGAGGGAGAGGGTGAGTTTGGTGTAACTCACCCCTGGAAGG	CGCTGCAACTAGCTGCAAGTGGCTCACCCACCCAGGCCTGCCAGTCTACC	SEPT9;SEPT9;SEPT9;SEPT9;SEPT9;SEPT9;SEPT9;SEPT9;SEPT9;SEPT9	NM_001113493;NM_001113494;NM_001113492;NM_001293696;NM_001113496;NM_001293697;NM_001293698;NM_001293695;NM_001113491;NM_006640	Body;Body;Body;Body;5'UTR;5'UTR;5'UTR;Body;Body;Body		chr17:75461802-75461802		TRUE		17:75461467-75462199	Unclassified_Cell_type_specific	SEPT9;SEPT9	ENST00000431235.1;ENST00000397613.4	5'UTR;5'UTR	SEPT9;SEPT9	ENST00000431235.1;ENST00000397613.4	5'UTR;5'UTR	chr17:75461385-75462115	3
cg15357179	1.99866e-06	0.345255	chr11	47988356	-	7723191		TAACAACCAAAAATTAAATTAATTAACTAACACCTAAATATAACCCAAAC		II			NA	NA	NA	NA	NA	NA		OpenSea	TCTCTTCCAGCTGACAGCCAAAAGTTGAGTTGGTTGGCTAACACCTGGATATGGCCCAGG[CG]TGCAGGAAGCATATCTACCTCTGGCTGGTGCTAAAGGCCCTAAGGCCGGGAAGCAGGGAG	CGCCTGGGCCATATCCAGGTGTTAGCCAACCAACTCAACTTTTGGCTGTC																	chr11:47988205-47988475	3
cg23838838	2.22924e-06	-0.345168	chr12	89740403	+	60749224		TTTCCTCCTAAAACCTACATACATTAAATTCCTACTACTTAACTCAAACC		II			NA	NA	NA	NA	NA	NA		OpenSea	TGGACTGACAAACAACAAACCCACAGTAAAACGAGAGGAAGTGCTGGGGAGGCCAGCTGT[CG]GCTTGAGCCAAGCAGTAGGAACTCAATGTATGCAGGTTCTAGGAGGAAAGAGATAATAAT	CGGCTTGAGCCAAGCAGTAGGAACTCAATGTATGCAGGTTCTAGGAGGAA					chr12:89740084-89740084				12:89740136-89740487	Unclassified							chr12:89740140-89740475	3
cg20727933	1.15372e-06	0.34513	chr2	230745792	-	92748373		TAAACAATAATCTCAAATATTCTAAATTTTCAACAACAACTCTACTAACC		II			NA	NA	NA	NA	NA	NA		OpenSea	ATAGAGTAAATTGAGCAATGGTCTCAGATATTCTGGATTTTCAACAGCAGCTCTGCTGGC[CG]TGACCTTGGACAAAATAATCTCTACCTTTAATTTACTCTCCTTTAAAACCAGTACGTTAC	CGGCCAGCAGAGCTGCTGTTGAAAATCCAGAATATCTGAGACCATTGCTC	TRIP12;TRIP12;TRIP12;TRIP12	NM_001284215;NM_001284214;NM_004238;NM_001284216	TSS1500;5'UTR;5'UTR;5'UTR								TRIP12;TRIP12;TRIP12;TRIP12;TRIP12	ENST00000389045.3;ENST00000409677.1;ENST00000543084.1;ENST00000389044.4;ENST00000283943.4	5'UTR;5'UTR;5'UTR;5'UTR;5'UTR	TRIP12;TRIP12;TRIP12;TRIP12;TRIP12;TRIP12;TRIP12;TRIP12;TRIP12;TRIP12	ENST00000428959.1;ENST00000430954.1;ENST00000389045.3;ENST00000409677.1;ENST00000543084.1;ENST00000343290.5;ENST00000389044.4;ENST00000283943.4;ENST00000435716.1;ENST00000479037.1	5'UTR;5'UTR;5'UTR;5'UTR;5'UTR;5'UTR;5'UTR;5'UTR;5'UTR;3'UTR
cg03474251	3.38067e-06	0.345031	chr11	111660825	-	99743923		ATCTACACTAAAAATATATTATCATCAAAAACACTAACTAACAACCRAAC		II			NA	NA	NA	NA	NA	NA		OpenSea	AAACTATCTTGGTCTGCACTGGGGATATATTATCATCAAAAACACTAACTAGCAGCCGGG[CG]CGGTGGCTCACTTGAGGTCAGGAGCTCAAGACCAGCCTGGCCAACATGGTGAAACCCTGT	CGCCCGGCTGCTAGTTAGTGTTTTTGATGATAATATATCCCCAGTGCAGA	ALG9;ALG9;ALG9;ALG9	NM_001077692;NM_001077691;NM_024740;NM_001077690	Body;Body;Body;Body								ALG9;RP11-108O10.8	ENST00000527228.1;ENST00000524880.1	3'UTR;3'UTR	ALG9;ALG9;ALG9;ALG9;ALG9;ALG9;ALG9;RP11-108O10.8	ENST00000525910.1;ENST00000527212.1;ENST00000524457.1;ENST00000526272.1;ENST00000532374.1;ENST00000524671.1;ENST00000527228.1;ENST00000524880.1	3'UTR;3'UTR;3'UTR;3'UTR;3'UTR;3'UTR;3'UTR;3'UTR					chr11:111660561-111662270	6
cg14015726	1.09248e-06	0.345027	chr22	40807049	+	47612124		ACTATCTATCTAACTACAATTTAACTAAAATAAATAAAACCTAACCAAAC		II			NA	NA	NA	NA	NA	NA		OpenSea	AGAAAGGAAGGAGATTCACCCCTTAACCTGTCTCAGCCCTGGGTCAGAAGAGAAGCCTCC[CG]CCTGGCCAGGCTTCACCTACCTTAGCCAAATTGTAGCCAGACAGACAGTGCCCCCTGACC	CGCCTGGCCAGGCTTCACCTACCTTAGCCAAATTGTAGCCAGACAGACAG	MKL1	NM_020831	3'UTR						22:40807033-40807142	Gene_Associated_Cell_type_specific	MKL1;MKL1;MKL1;MKL1	ENST00000355630.3;ENST00000396617.3;ENST00000402042.1;ENST00000407029.1	3'UTR;3'UTR;3'UTR;3'UTR	MKL1;MKL1;MKL1;MKL1	ENST00000355630.3;ENST00000396617.3;ENST00000402042.1;ENST00000407029.1	3'UTR;3'UTR;3'UTR;3'UTR	chr22:40806845-40807235	3						TRUE
cg00934162	2.06357e-06	0.345021	chr2	160656533	+	99776438		ATTAACACATTATTAACTAAAATCCATTATCCACACTAAAATTCATCTTC		II			NA	NA	NA	NA	NA	NA	chr2:160654229-160654631	S_Shore	ATACTGTAATGGTAGATGTGTATCACTATACATGTGTCAAAACCCATAGAATGCACAAAA[CG]AAGATGAACCCTAGTGTGGACAATGGACTTTAGTTAATAATGTGTCAATATTGGCTCATC	CGAAGATGAACCCTAGTGTGGACAATGGACTTTAGTTAATAATGTGTCAA	LY75-CD302;LY75-CD302	NM_001198760;NM_001198759	Body;Body																		chr2:160656296-160657202	6
cg15166478	1.81309e-06	-0.344978	chr2	109237735	-	90628505		AAAAATTTCTAAAACTAAATCAAATATACTAAAATCCCTCRACAAAAAAC		II			NA	NA	NA	NA	NA	NA		OpenSea	TTGGTCTGCCTGGAGGTTTCTAAGGCTGAGTCAGGTGTGCTGAGGTCCCTCGGCAAGGGA[CG]CTGCTTTCCCCTGGCAGCCACACTGCTGAGCATAAATGCTTTAAAGTGTCAGCAATTGAT	GAGGTTTCTAAGGCTGAGTCAGGTGTGCTGAGGTCCCTCGGCAAGGGACG	LIMS1;LIMS1;LIMS1;LIMS1;LIMS1;LIMS1	NM_001193484;NM_001193484;NM_004987;NM_001193488;NM_001193482;NM_001193483	5'UTR;1stExon;5'UTR;5'UTR;Body;Body						2:109237353-109237846	Promoter_Associated	LIMS1;LIMS1;LIMS1;LIMS1	ENST00000409441.1;ENST00000409441.1;ENST00000332345.6;ENST00000393310.1	5'UTR;1stExon;5'UTR;5'UTR	LIMS1;LIMS1;LIMS1;LIMS1;LIMS1;LIMS1;LIMS1;LIMS1	ENST00000449684.2;ENST00000409441.1;ENST00000409441.1;ENST00000422797.1;ENST00000422797.1;ENST00000332345.6;ENST00000393310.1;ENST00000449684.2	1stExon;5'UTR;1stExon;5'UTR;1stExon;5'UTR;5'UTR;5'UTR	chr2:109237520-109238035	3
cg07039975	5.57573e-07	0.344887	chr2	74592036	+	58602212		ATACTTACACAATTTCACTCTATACCAATTTTCACCAAATTTTCCCTTCC		II			NA	NA	NA	NA	NA	NA		OpenSea	CCTCATTAACAATTTAGTAATGCCCTCCTTTGCCCAGAGAAACTCAGCACACATCTTCAG[CG]GAAGGGAAAACTTGGTGAAAACTGGCACAGAGTGAAACTGTGTAAGCATGTTCCTGGCTG	TGCTTACACAGTTTCACTCTGTGCCAGTTTTCACCAAGTTTTCCCTTCCG	DCTN1;DCTN1;DCTN1;DCTN1	NM_001135040;NM_004082;NM_001135041;NM_023019	Body;Body;Body;Body											DCTN1;DCTN1;DCTN1;DCTN1	ENST00000434055.1;ENST00000491465.1;ENST00000497666.1;ENST00000466110.1	3'UTR;TSS200;3'UTR;3'UTR			chr2:74592005-74592920	4				TRUE
cg13800209	0.00350555	-0.344862	chr15	37390284	-	67751290	12734183	ATTAAAATACAAAACATACACACCATAATACTATATAACATAAAACAACA	ATTAAAATACGAAACGTACGCGCCGTAATACTATATAACGTAAAACGACG	I	A	Red	NA	NA	NA	NA	NA	NA	chr15:37390175-37390380	Island	GGCCGGCATGACATTGGGGTGCGGGGCGTGCGCGCCGTAGTGCTGTGTGGCGTGGAGCGG[CG]GCCCGTGGTTCAGGTGGTGAACCGGGGGGATCGGCCGCGGCGCGTGAGGGTCTCCGTACA	ATTGGGGTGCGGGGCGTGCGCGCCGTAGTGCTGTGTGGCGTGGAGCGGCG	MEIS2;MEIS2;MEIS2;MEIS2;MEIS2;MEIS2;MEIS2	NM_172315;NM_170674;NM_170675;NM_172316;NM_002399;NM_170677;NM_170676	1stExon;Body;Body;5'UTR;Body;Body;Body					15:35177111-35177705			RP11-128A17.1;MEIS2;MEIS2;MEIS2;MEIS2;MEIS2	ENST00000559509.1;ENST00000559085.1;ENST00000397624.3;ENST00000397624.3;ENST00000397620.2;ENST00000219869.9	TSS1500;1stExon;1stExon;5'UTR;5'UTR;5'UTR	MEIS2;RP11-128A17.1;MEIS2;MEIS2;MEIS2;MEIS2;MEIS2;MEIS2;MEIS2;MEIS2	ENST00000560617.1;ENST00000559509.1;ENST00000559085.1;ENST00000397624.3;ENST00000561163.1;ENST00000397624.3;ENST00000397620.2;ENST00000558313.1;ENST00000219869.9;ENST00000561163.1	TSS1500;TSS1500;1stExon;1stExon;1stExon;5'UTR;5'UTR;5'UTR;5'UTR;3'UTR	chr15:37388985-37390555	3						TRUE
cg03699074	2.30758e-06	-0.344843	chr16	88849875	+	80647280		CRTCCCRTTCACACTAATCRTTCCATTTCCTCTTATATCTAAATAAAAAC		II			NA	NA	NA	NA	NA	NA	chr16:88850204-88850537	N_Shore	ACTCTGCCCAAGGAGCAGCTGCCATCTGAGAGGGGGGGCATTCCCTGCAGGGAGGACACC[CG]CTCCCACTCAGACACAAGAGGAAATGGAACGATCAGTGTGAACGGGACGTTTCAGAAGCT	GTCCCGTTCACACTGATCGTTCCATTTCCTCTTGTGTCTGAGTGGGAGCG	FAM38A	NM_001142864	Body			RDMR			16:88849291-88850949	Promoter_Associated							chr16:88849820-88850595	3						TRUE
cg13417066	3.3218e-05	0.344837	chr5	23012826	+	88710420		AATACAAAACTATCCCTCCAACTATTCAATTTAAATCATTACTTAATATC		II			NA	NA	NA	NA	NA	NA		OpenSea	AAACTGTGCATGGTGCTTCTGGTAGAGCAGAAAAGGCATATTCTAGTTGGAAGCTCAAGA[CG]ACATCAAGTAATGATTTAAACTGAATAGCTGGAGGGATAGTTTTGTACTATTTTATATAC	GTACAAAACTATCCCTCCAGCTATTCAGTTTAAATCATTACTTGATGTCG											CTD-2234B20.1	ENST00000507674.1	TSS1500	CTD-2234B20.1	ENST00000507674.1	TSS1500					chr5:23012540-23014600	4
cg07230666	4.10712e-06	0.34479	chr12	122846061	+	32731581		ATCTACCAAAATTAAATACCTATTTAATTTCCTTTCCCTTTATTTAACAC		II			NA	NA	NA	NA	NA	NA		OpenSea	ACAACCTGATAAATGTACAGCAGAGGAGTTTAGCAATAGAACAAGCCCATTTAATAAAAC[CG]TGCCAAACAAAGGGAAAGGAAATCAAACAGGCACCTAACTTTGGCAGATCCATTAAAGTA	TCTGCCAAAGTTAGGTGCCTGTTTGATTTCCTTTCCCTTTGTTTGGCACG	CLIP1;CLIP1;CLIP1	NM_001247997;NM_002956;NM_198240	Body;Body;Body								CLIP1;CLIP1	ENST00000450731.2;ENST00000545889.1	5'UTR;5'UTR	CLIP1;CLIP1	ENST00000450731.2;ENST00000545889.1	5'UTR;5'UTR	chr12:122845940-122846155	3
cg19918700	4.64393e-06	-0.344651	chr6	24743575	+	90700899		TCTTTCTTCAAACTTATATTACTAAAAAATCATAACTAATCTCACTTAAC		II			NA	NA	NA	NA	NA	NA		OpenSea	AAGTAAAATGTCTAAACTGTCTGCAAAGGCAAATGGCTAAAAGCTTTGACAGGAATACTT[CG]TTAAGTGAGATTAGTCATGACCTCTTAGTAATATAAGCCTGAAGAAAGAAATGAAAGTTG	CTTTCTTCAGGCTTATATTACTAAGAGGTCATGACTAATCTCACTTAACG					chr6:24743523-24743523		TRUE				RP3-369A17.4	ENST00000453179.1	5'UTR	RP3-369A17.4	ENST00000453179.1	5'UTR	chr6:24743545-24743795	3
cg08771528	4.92644e-06	-0.344594	chr1	109133234	+	94680866		CTTATATTCAAATCCTACCTCTACTCCCTACCAACTATCACRCTAAACAC		II			NA	NA	NA	NA	NA	NA		OpenSea	TAGGTATTGTTACATCCTGTTTCACAGAGGAGGAAATGCAGAATGCAGAGAGGTTAGGAA[CG]TGTCCAGCGTGACAGTTGGCAGGGAGCAGAGGCAGGATTTGAACACAAGCAGCCTGGCTC	CGTGTCCAGCGTGACAGTTGGCAGGGAGCAGAGGCAGGATTTGAACACAA	FAM102B	NM_001010883	Body		chr1:109133120-109133120												chr1:109133080-109133355	3
cg00782158	1.93011e-06	0.344542	chr10	96830284	-	87621101		CACCTTAACTCTATTCAAAAAACAACAAACTTCACATTAAATAAAAATCC		II			NA	NA	NA	NA	NA	NA		OpenSea	TGAAGATACGCCACCTTGACTCTGTTCAGAAAGCAACAGGCTTCACATTAAATAGAAGTC[CG]TTATTTGTTTATAAGGATAAGAGGACCGGAGACGCTCAAAAGAAGAAATAAAAATTAGAG	CGGACTTCTATTTAATGTGAAGCCTGTTGCTTTCTGAACAGAGTCAAGGT	CYP2C8;CYP2C8;CYP2C8;CYP2C8	NM_001198854;NM_000770;NM_001198853;NM_001198855	TSS1500;TSS1500;TSS1500;TSS1500								CYP2C8;CYP2C8	ENST00000371270.3;ENST00000535868.1	TSS1500;TSS1500	CYP2C8;CYP2C8;CYP2C8;CYP2C8	ENST00000526814.1;ENST00000490994.2;ENST00000527420.1;ENST00000533320.1	TSS1500;TSS1500;TSS1500;TSS1500
cg11768833	2.00791e-05	0.3445	chr9	13140958	+	41795208	5622862	ATAATCTACCTTAACAAAAAAAAACTAATATTATCCTTAAAACCATACCA	ATAATCTACCTTAACAAAAAAAAACTAATATTATCCTTAAAACCATACCG	I	C	Grn	NA	NA	NA	NA	NA	NA		OpenSea	ATGCAGGCTTGTCTACCAGAGAGCCAGTTTGTTAGCACAGAGCACACACTCGGATGTGAG[CG]GCATGGTTTTAAGGACAACACCAGCTTTCCCTTGCCAAGGCAGATCACAAGATAAATGAG	CGGCATGGTTTTAAGGACAACACCAGCTTTCCCTTGCCAAGGCAGATCAC	MPDZ;MPDZ;MPDZ	NM_003829;NM_001261406;NM_001261407	Body;Body;Body				TRUE				MPDZ	ENST00000540202.1	TSS200	MPDZ;MPDZ;MPDZ;MPDZ;MPDZ	ENST00000542806.1;ENST00000535169.1;ENST00000540202.1;ENST00000539508.1;ENST00000319198.6	TSS1500;TSS1500;TSS200;3'UTR;3'UTR	chr9:13140840-13141070	3
cg13920856	0.00609442	-0.344496	chr2	159867184	+	8698563		CCTTTCATTCATTTCTATAAACACATAATTCTAAATATAATCTCCTATCC		II			NA	NA	NA	NA	NA	NA		OpenSea	CTGACACGTGGCTCTAGTTTACAGATTCTAATCTGCCAAATCCTATTTCAAGGATGTGGA[CG]GACAGGAGACTACATTCAGAACTATGTGCTTATAGAAATGAATGAAAGGCTTTTTTTTTT	CGGACAGGAGACTACATTCAGAACTATGTGCTTATAGAAATGAATGAAAG	TANC1;TANC1	NM_001145909;NM_033394	5'UTR;5'UTR				TRUE				TANC1;TANC1	ENST00000454300.1;ENST00000263635.6	5'UTR;5'UTR	TANC1;TANC1	ENST00000454300.1;ENST00000263635.6	5'UTR;5'UTR	chr2:159866805-159867195	3
cg10378228	1.23006e-06	0.344385	chr5	14717378	+	88622134		CTTACTCTAAATACTAATATTTCCCTTTTCATTATATATACTAATTCTAC		II			NA	NA	NA	NA	NA	NA		OpenSea	TTTACAGCTTTAACAAGCAATAAAAAAAGACCTGAAAGTACTTGGATGTGTACAGAACCA[CG]CAGAATCAGCACACATAATGAAAAGGGAAATATTAGTATTTAGAGTAAGGATCAGCCTAT	CGCAGAATCAGCACACATAATGAAAAGGGAAATATTAGTATTTAGAGTAA	ANKH	NM_054027	Body											ANKH	ENST00000502585.1	TSS200	chr5:14717225-14717410	3
cg04522529	3.60348e-05	-0.344298	chr11	88269344	-	37788546		AAAAAATAATTCAACTCATAATACTAAAACCTTATAACTACTCTAAAAAC		II			NA	NA	NA	NA	NA	NA		OpenSea	GATTAGGTCATGGGAAATGATTCAGCTCATAGTACTGAAGCCTTATAACTACTCTGAAAA[CG]CTTTTGTTCACATATATTGAAGAATTGGCATGGGCTTATACATATTTAACAAAAATTGTT	GGAAATGATTCAGCTCATAGTACTGAAGCCTTATAACTACTCTGAAAACG	GRM5;GRM5	NM_001143831;NM_000842	Body;Body		chr11:88269213-88269213												chr11:88269020-88269595	3
cg10735689	5.51816e-06	-0.344234	chr18	21032577	+	94652541		TCAATACACTATTCAAATCTTTCATTAACTTTTTAATCCTCAAAATTACC		II			NA	NA	NA	NA	NA	NA	chr18:21033071-21033657	N_Shore	CTCTCTGTGCCTCAGTTTCAATATCAGTAAAATAGAGATAATGACAGAATTTAGCTCTCA[CG]GTAATTTTGAGGACTAAAAAGTTAATGAAAGATTTGAACAGTGCATTGATATACTAAGTG	CGGTAATTTTGAGGACTAAAAAGTTAATGAAAGATTTGAACAGTGCATTG	RIOK3	NM_003831	TSS1500						18:21032305-21034015	Promoter_Associated	RIOK3	ENST00000339486.3	TSS1500	RIOK3	ENST00000339486.3	TSS1500					chr18:21032024-21035311	6
cg05938423	4.10005e-06	-0.344199	chr1	85085313	+	90738395		TCATTCTACATAAACAAACTAATTCCRAATAACAACTCTATCTTTTTATC		II			NA	NA	NA	NA	NA	NA	chr1:85086321-85086766	N_Shore	TACCCAGGGAACCTAAAGTGCTGCTTGGTGTAGGTGGGAGATGATTAATCTCTCCGTGCA[CG]ATAAAAAGACAGAGCTGCCACCCGGAATTAGTCTGTTTATGTAGAATGAGGACAGCCCCA	CATTCTACATAAACAGACTAATTCCGGGTGGCAGCTCTGTCTTTTTATCG									1:85085182-85085393	Unclassified_Cell_type_specific							chr1:85085100-85085375	3						TRUE
cg06861370	7.39738e-07	0.344091	chr1	29311006	+	78729913		AATTCATTCAACAAATTCTTATCAAACACCTAACACAAAACTAATACTAC		II			NA	NA	NA	NA	NA	NA		OpenSea	AATGTAAACTCCATGATGACATAGACCTTGACTGTTTTGTTTACTGTTGTATTTCTAGCA[CG]TAGCATCAGTCCTGTGCTAGGTGCCTGATAAGAATTTGTTGAATGAATCAATTAGTATCA	ATTCATTCAACAAATTCTTATCAGGCACCTAGCACAGGACTGATGCTACG	EPB41;EPB41;EPB41;EPB41;EPB41;EPB41	NM_001166006;NM_203343;NM_001166005;NM_001166007;NM_004437;NM_203342	5'UTR;5'UTR;5'UTR;5'UTR;5'UTR;5'UTR								EPB41;Y_RNA;EPB41;EPB41;EPB41;EPB41	ENST00000373797.1;ENST00000383977.1;ENST00000343067.4;ENST00000373800.3;ENST00000347529.3;ENST00000373798.1	5'UTR;TSS1500;5'UTR;5'UTR;5'UTR;5'UTR	EPB41;Y_RNA;EPB41;EPB41;EPB41;EPB41;EPB41	ENST00000373797.1;ENST00000383977.1;ENST00000356093.2;ENST00000482464.1;ENST00000349460.4;ENST00000347529.3;ENST00000373798.1	5'UTR;TSS1500;5'UTR;5'UTR;5'UTR;5'UTR;5'UTR					chr1:29309546-29311082	6
cg11454468	7.65398e-06	-0.344019	chr3	142569221	+	80617487		TCTTCCTTTTTCTATCCACATTCACTCTAAAAATAACTTCATCAAATTTC		II			NA	NA	NA	NA	NA	NA		OpenSea	TTTTTTTCCTGCATGAATAGTGACTATTTGTATAAATGTATAGAGGGTAATTCAAAGCTA[CG]AAACTTGATGAAGTCACTCCCAGAGTGAATGTGGATAGAAAAAGGAAGAGGTCTAAGTAT	CTTCCTTTTTCTATCCACATTCACTCTGGGAGTGACTTCATCAAGTTTCG	PCOLCE2	NM_013363	Body											PCOLCE2	ENST00000495732.1	3'UTR	chr3:142569205-142569530	3
cg13525697	5.75565e-06	0.343975	chr10	61320994	-	54650203	15696193	AAAATTAACTTATATTTACACATAAATAAAAATCAACAAAACAAACTACA	AAAATTAACTTATATTTACACATAAATAAAAATCAACGAAACAAACTACG	I	A	Red	NA	NA	NA	NA	NA	NA		OpenSea	GGGTGATTTGCAGGGATTGACTTATGTTTACACATAGATAAAGGTCAACGAAGCAAACTG[CG]GAACTTCTTTTCCAGTTTCTACTTTTCTAGCTTCAGTGGAGCTGCCTCTACCATACCTTA	CGCAGTTTGCTTCGTTGACCTTTATCTATGTGTAAACATAAGTCAATCCC							TRUE										chr10:61320785-61321010	3						TRUE
cg19843051	2.3957e-06	0.343888	chr15	75786387	-	64765870		ACATAATCAAACTCATTTATTTCTATACTCACTAAATATATTTTAACAAC		II			rs114941581	0.01477	NA	NA	NA	NA		OpenSea	GTTTTATTGGAACATAGTCAAGCTCATTTATTTCTGTACTCACTAAGTATATTTTGACAG[CG]TTGAGTACTTGTAACAAAGACTGTAAACCTCACAATACCGAAATATTTACTATCTTACCC	CGCTGTCAAAATATACTTAGTGAGTACAGAAATAAATGAGCTTGACTATG	PTPN9	NM_002833	Body								PTPN9	ENST00000564970.1	3'UTR	PTPN9	ENST00000564970.1	3'UTR	chr15:75786165-75786390	3
cg21412128	2.46997e-06	0.343861	chr12	57387165	+	91744207		CCACACTTAACAAATAACAAAATAACCTAAACCTAAACCAAAAATATATC		II			NA	NA	NA	NA	NA	NA		OpenSea	GGTTAATTTTATGCTATGGGAATTTCACCTCGACTTAATATATACTCAATCCCGTCCAGC[CG]ACACACCTTTGGCTCAGGCCTAGGCCACTCTGCCATCTGCCAAGTGTGGCTTGTGTAACA	CACACTTGGCAGATGGCAGAGTGGCCTAGGCCTGAGCCAAAGGTGTGTCG	GPR182	NM_007264	TSS1500								GPR182	ENST00000300098.1	TSS1500	GPR182	ENST00000300098.1	TSS1500
cg04882739	1.44955e-06	0.343855	chr3	108855428	-	79632388		CACCAACAATACRTAAATAATCCAATTTTTCTACCTTTTTTTAACATTAC		II			NA	NA	NA	NA	NA	NA		OpenSea	TTTTACATTTCCACCAGCAATACGTGAGTGATCCAGTTTTTCTACCTTTTTTTAACATTA[CG]TTAATCTATGTAGATGGTAAAATTAGTAAATAAATAAATTACCCACATAAGAACAGCCTG	CGTAATGTTAAAAAAAGGTAGAAAAACTGGATCACTCACGTATTGCTGGT											RP11-59E19.1;RP11-59E19.1;RP11-59E19.1	ENST00000467240.1;ENST00000477643.1;ENST00000479039.1	TSS200;TSS1500;TSS1500	RP11-59E19.1;RP11-59E19.1;RP11-59E19.1	ENST00000467240.1;ENST00000477643.1;ENST00000479039.1	TSS200;TSS1500;TSS1500								TRUE
cg12405231	1.88323e-06	0.343759	chr1	211749023	-	59795186		TTAAAACCTACACTAACAAATTCAAACTAAATAATAATAACRTAAATTCC		II			NA	NA	NA	NA	NA	NA	chr1:211751121-211753177	N_Shelf	CTACACTTGATTTAGAGCCTACACTAGCAAATTCAGGCTGAATGGTAGTAGCGTGAATTC[CG]TGATTATGAAAAACGTCTTTAATGGTTTTAGCCACCTCCATGTATGATGTTGGATCTTCA	CGGAATTCACGCTACTACCATTCAGCCTGAATTTGCTAGTGTAGGCTCTA	SLC30A1	NM_021194	Body																chr1:211748586-211749735	6	chr1:211746042-211753983	6		TRUE
cg03617636	1.42071e-06	0.343748	chr18	21463807	-	95733571		ACRTAATAACATCAAAATCAACTTCCAACTTCCATAAATTAAAATAACAC		II			NA	NA	NA	NA	NA	NA		OpenSea	TCATTTGCAAAGCGTAGTAGCATCAAGGTCAGCTTCCAGCTTCCATAAGTTGAAGTAACA[CG]TAGGTCTTTGAATTTATCAGTAAAACTCTATTTGTATCTATTTCTCCTTCCTGCAATATT	CGTGTTACTTCAACTTATGGAAGCTGGAAGCTGACCTTGATGCTACTACG	LAMA3;LAMA3;LAMA3;LAMA3	NM_001127717;NM_198129;NM_001127718;NM_000227	Body;Body;Body;Body				TRUE				LAMA3	ENST00000416669.2	3'UTR	LAMA3	ENST00000416669.2	3'UTR					chr18:21461459-21464818	6
cg00517168	1.61094e-06	0.343736	chr6	42746047	-	35808590		AAACAACAAAAACTACTTATTCCAAAAATCCTTTTCAAACCTAACAAAAC		II			NA	NA	NA	NA	NA	NA		OpenSea	TGTTAACATTGAAACAGCAAAGACTGCTTGTTCCAAAGATCCTTTTCAGGCCTGACAGAG[CG]TGAGTTTTGGGGTCAGCCAGACTTGGTTCTCCTGTCTGCCCTTATTAGACTGATGTTCCC	CGCTCTGTCAGGCCTGAAAAGGATCTTTGGAACAAGCAGTCTTTGCTGTT											KIAA0240	ENST00000394167.1	5'UTR	KIAA0240	ENST00000394167.1	5'UTR	chr6:42745945-42746175	3
cg10471086	9.82972e-07	0.343694	chr5	154217023	-	19740852		CCACTATAACCCACCAAAACTTATTCTTTTACATAAACCATTCAAAAATC		II			NA	NA	NA	NA	NA	NA		OpenSea	ACAGGTGTGAGCCACTGTAACCCACCAGAACTTGTTCTTTTACATGGGCCATTCAAAGGT[CG]CCCTGTGTTTGCTAGACTGGTGACCTTGGGCTTTTCCAGTTATTCCTTTGTTTGGAATTT	CACTGTAACCCACCAGAACTTGTTCTTTTACATGGGCCATTCAAAGGTCG	FAXDC2	NM_032385	Body								C5orf4;C5orf4;C5orf4	ENST00000523997.1;ENST00000518651.1;ENST00000517938.1	TSS1500;5'UTR;5'UTR	C5orf4;C5orf4;C5orf4;C5orf4;C5orf4	ENST00000523997.1;ENST00000423554.1;ENST00000517448.1;ENST00000519501.1;ENST00000517938.1	TSS1500;3'UTR;3'UTR;5'UTR;5'UTR					chr5:154216367-154217794	6
cg01883396	1.96523e-06	0.343625	chr15	71825532	-	23731958		TACCCRTAAAACAAATCCCCRATAATCTAAACAAAATCAAAATAAACTTC		II			NA	NA	NA	NA	NA	NA		OpenSea	TTGAGCTGGGTTGCCCGTGGGGCAAATCCCCGGTAATCTGAGCAGGATCAAAATAAACTT[CG]TTACTCCTTCTTATTACGTAAGTATTGTGTGTTTGTGGTGGGAACACTAGGAAATATAGA	CGAAGTTTATTTTGATCCTGCTCAGATTACCGGGGATTTGCCCCACGGGC	THSD4	NM_024817	Body														chr15:71825300-71825610	3
cg00074198	1.86301e-06	0.343514	chr5	133750535	+	90766904		CTTTAACTCAAAAAACCCTCAACAACTTTAAATTTTTCTTTTTTTAAAAC		II			NA	NA	rs112029967	0.018756	rs112029967	0.018756	chr5:133747366-133747799	S_Shelf	AGGTTGCAGTGAGCTGAGATCGCACCAATGCACTCCAGCCTGGGTGACAGAGTGAGACTC[CG]TCTCAAAAAAAGAAAAACTCAAAGTTGTTGAGGGTTCTCTGAGCTAAAGTCTTGGTCACC	TTTAGCTCAGAGAACCCTCAACAACTTTGAGTTTTTCTTTTTTTGAGACG																					chr5:133750439-133750989	6
cg27318507	6.32881e-06	0.34351	chr6	160513854	+	4692432		AACTAAAAATCTTTATAACTAATACTACTAAATACCAAAAATACAAAAAC		II			NA	NA	NA	NA	NA	NA	chr6:160511936-160512465	S_Shore	CACCGCCTGTCTCTGGGCCCCATCTGTGTGTGGACATGTCCGTCTCCTACCCTGCACTCT[CG]CCTCTGCATTCCTGGCACCCAGCAGCACCAGCCACAAAGATTTTCAGCCAGTGACAAAGG	CGCCTCTGCATTCCTGGCACCCAGCAGCACCAGCCACAAAGATTTTCAGC	IGF2R;LOC729603	NM_000876;NR_003288	Body;TSS1500								RP11-288H12.3	ENST00000569097.1	TSS1500	RP11-288H12.3	ENST00000569097.1	TSS1500								TRUE
cg04294971	1.25915e-05	0.343489	chr17	80006775	-	65795594	3791147	AAAACAAAAACCAAAACCATAAACAACAAAAAAACCTAAAATCAAAACCA	AAAACGAAAACCAAAACCGTAAACGACGAAAAAACCTAAAATCAAAACCG	I	T	Red	NA	NA	NA	NA	NA	NA	chr17:80008514-80010567	N_Shore	TGGGCGGAGAGAGAAGCGGGGGCCAGGGCCGTGGGCGGCGGGAGAACCTGGGGTCAGGGC[CG]TGGGTACAGGGAGAAGCCGGGGTCAGGGCCGTGGGCGGAGGGAGCAGCGGGGGTCAGGGC	CGGCCCTGACCCCAGGTTCTCCCGCCGCCCACGGCCCTGGCCCCCGCTTC	RFNG	NM_002917	Body					17:77599895-77600065									chr17:80006765-80006995	3						TRUE
cg09676709	7.85106e-06	0.343393	chr3	16373237	-	8683599		TAAAACTTTACTCTAATCTAATCTAACTACTTTTCATACCTAAATTCTTC		II			NA	NA	NA	NA	NA	NA		OpenSea	GACATCATTTCTGAAACTTTGCTCTAATCTGGTCTGGCTGCTTTTCATGCCTGGGTTCTT[CG]TAAATTACTGTCTATGGCTGGTATGTTCTCTTTTTTTGGTTTCCTTCTCATTTTGCAGGA	CGAAGAACCCAGGCATGAAAAGCAGCCAGACCAGATTAGAGCAAAGTTTC	RFTN1	NM_015150	Body								OXNAD1;RFTN1	ENST00000544043.1;ENST00000483671.1	3'UTR;3'UTR	OXNAD1;RFTN1	ENST00000544043.1;ENST00000483671.1	3'UTR;3'UTR	chr3:16373140-16373555	3
cg20434422	3.63851e-05	-0.343359	chr1	84831593	-	9708553		ATCTAAAATCTACAAAACTATTCACTCAATTCTAAATAACTCCAAATAAC		II			NA	NA	NA	NA	NA	NA		OpenSea	GCCTCAGAAGTGTCTGAGGTCTGCAGGGCTGTTCACTCAATTCTAAATGGCTCCAGATAG[CG]GTGCTTTTAGAGTTCTTCCACCCTCCCACCCTGTCATTTGTCACTTCTCTGCTAGTGTTA	TCTGAGGTCTGCAGGGCTGTTCACTCAATTCTAAATGGCTCCAGATAGCG	UOX	NR_003927	Body				TRUE										chr1:84831200-84831975	3						TRUE
cg08559651	5.79973e-06	0.343347	chr9	115536808	-	56690112		AAACACAAATAAAACTACCRTAATCATTCATATACAAATCTTTAATTAAC		II			NA	NA	NA	NA	NA	NA		OpenSea	AATTCCTAGAAAGACACAAATAAAGCTGCCGTGATCATTCATGTGCAAGTCTTTGGTTGA[CG]TGTTTTCATTTCTCTTGAGTAAATATCTAAGAGTCAAGTTACAATGTAATGTGTGAGAGT	CGTCAACCAAAGACTTGCACATGAATGATCACGGCAGCTTTATTTGTGTC	SNX30	NM_001012994	Body														chr9:115536680-115537170	3
cg11921888	2.29597e-06	0.343339	chr10	101186953	+	2706310		TATACTAAAAATCAACTCCACAATTCACTAACACATTCTATAACTATAAC		II			NA	NA	rs79794829	0.01086	rs79794829	0.01086	chr10:101190451-101190925	N_Shelf	ACATATAATTATTCATTTAATCCTCAGACAACTGATGAGGCCAGTAAAATTATTATCCTA[CG]CTACAGTCATAGAATGTGCTAGTGAATTGTGGAGTTGACTTTTAGTACAGTAGAATCTTT	CGCTACAGTCATAGAATGTGCTAGTGAATTGTGGAGTTGACTTTTAGTAC	GOT1	NM_002079	Body								GOT1	ENST00000471741.1	3'UTR	GOT1	ENST00000471741.1	3'UTR					chr10:101179969-101187016	6
cg14685975	9.07919e-07	0.343298	chr5	33240872	-	90716416		AAAAATCTCATTAACTATTACTACACCRCCCTTATATAATTATTACTCAC		II			NA	NA	NA	NA	NA	NA		OpenSea	TGACTTCATAAAAGGATCTCATTGGCTGTTACTACACCGCCCTTGTATAATTATTGCTCA[CG]CCCAATTTGTTTGTTTGTTTAACCAACTGCCTTATCTGATGACTCTGCAGAATTTGAGAT	AGGATCTCATTGGCTGTTACTACACCGCCCTTGTATAATTATTGCTCACG											RP11-113I22.1;CTD-2066L21.3	ENST00000503577.1;ENST00000510327.1	5'UTR;3'UTR	RP11-113I22.1;CTD-2066L21.3	ENST00000503577.1;ENST00000510327.1	5'UTR;3'UTR	chr5:33240720-33241010	3
cg23683800	3.7042e-06	-0.343207	chr10	115086103	+	9637319		TCTATAAACATTATCACCTACTTAAAAACCTAAATCATTCTACCAATCCC		II			NA	NA	NA	NA	NA	NA		OpenSea	TAGAGAACTAGGTTAGAGGAAAAAAAGTCTCCGTCTCATCACTGTGACTCATCCTCCCCC[CG]GGACTGGCAGAATGACTCAGGCTTTCAAGTAGGTGACAATGCTTATAGAAAAATGTGACC	CTATAAGCATTGTCACCTACTTGAAAGCCTGAGTCATTCTGCCAGTCCCG					chr10:115085951-115085951		TRUE										chr10:115085940-115086235	3						TRUE
cg08904054	4.67554e-06	-0.343199	chr2	166731280	-	75791342		TCCTATTAAACCAACACCTAAATTAAAATTATTTTCAAAATCTTAAAAAC		II			NA	NA	NA	NA	NA	NA		OpenSea	TTTCTTTCATTTCCTGTTAAACCAACACCTAAGTTAAAATTATTTTCAAGGTCTTAAAGA[CG]CACGGGCCTTATCAAGTATATCCTTTCTGATTTTTGGATAAGTTGGATGTGCTTCAAGAA	CCTGTTAAACCAACACCTAAGTTAAAATTATTTTCAAGGTCTTAAAGACG	TTC21B	NM_024753	Body														chr2:166730985-166731330	3
cg06688878	9.04807e-06	-0.34316	chr8	124560668	+	18693220		AATCAAAAACTAACTCATACAAAAAAACACACTTAAATAACTCAAAAAAC		II			NA	NA	NA	NA	NA	NA		OpenSea	TGGGACACGTTTGTTTCATCACTGCATGTTTTGACTGGTTGACTCTAGTGATTGGAGAAG[CG]TTTTCTGAGTCATTTAAGTGTGTTTCCTTGTATGAGTCAGCTCTTGATTTGTTGAATTCT	ATCAAGAGCTGACTCATACAAGGAAACACACTTAAATGACTCAGAAAACG																	chr8:124560500-124560810	3
cg04244361	4.4866e-05	-0.343061	chr19	13842143	+	66616254		CATCTATAATTTATCTCACTTCTCCRACCAAATCTTACTTAAACAAAACC		II			NA	NA	NA	NA	NA	NA		OpenSea	AAGAATGCTTTCCTAATGGAATTAGTCACCACTGAGTCATTTCTGCAAACTTCAGGTTTG[CG]GTTTTGCCTAAGCAAGATCTGGCCGGAGAAGTGAGATAAATTATAGATGTCGCTAATAAA	ATCTATAATTTATCTCACTTCTCCGGCCAGATCTTGCTTAGGCAAAACCG							TRUE		19:13841986-13843149	Promoter_Associated	CCDC130	ENST00000540216.1	TSS1500	CCDC130	ENST00000540216.1	TSS1500	chr19:13842000-13842230	3
cg25349621	5.82965e-07	0.342991	chr10	65185619	+	43787965		AACCTTTACATATCTCCAAATTCAAAAACACTCACATAAAATATATTTCC		II			NA	NA	NA	NA	NA	NA		OpenSea	GTTGAAACAATAATTAAACATTTTATATGACCGAATACTCTGCAAATACATTCCCCTCAA[CG]GAAATATATTCTATGTGAGTGTTCTTGAATTTGGAGATATGCAAAGGCCAAGGACACAGC	CGGAAATATATTCTATGTGAGTGTTCTTGAATTTGGAGATATGCAAAGGC	JMJD1C	NM_032776	Body								RP11-351O1.2;JMJD1C	ENST00000439942.2;ENST00000399251.1	TSS1500;5'UTR	RP11-351O1.2;JMJD1C	ENST00000439942.2;ENST00000399251.1	TSS1500;5'UTR
cg03641958	1.40213e-06	0.342965	chr10	21792099	+	47606575		AAACRTAAACCCTAAACTCCCCATTTAAAATATAACCCTAAAAATTAAAC		II			NA	NA	NA	NA	NA	NA	chr10:21788633-21789588	S_Shelf	ATTTAATCCCCCTTGGTACAAAGGCTCATCTTTTCACTAAGCAGAAGCACCATTGAGATA[CG]CCTAACCTTTAGGGTTATATCCCAAATGGGGAGTCCAGGGCCTACGCTTGGATTATCTAG	CGCCTAACCTTTAGGGTTATATCCCAAATGGGGAGTCCAGGGCCTACGCT																								TRUE
cg16940851	6.6207e-07	0.342786	chr11	118706708	+	26693982		ATAATAAATTAATTATAACACCACTACACTTAAACCATCTCCAAACTAAC		II			NA	NA	rs117086176	0.025608	NA	NA		OpenSea	AGCTGAATGGCGTGAACCCAGGAGGCGGAGCTTGCAGTGAGCCAAGATCTTGCCGCTGCA[CG]CCAGCCTGGAGATGGTCCAAGTGCAGTGGTGTTACAACTAATTTATCACAACCAGTCACA	CGCCAGCCTGGAGATGGTCCAAGTGCAGTGGTGTTACAACTAATTTATCA											Y_RNA	ENST00000364665.1	TSS200	Y_RNA	ENST00000364665.1	TSS200
cg07114577	5.40592e-07	0.342761	chr6	168147875	-	48753841		AAAAACTAAATCTCTTATATTTCTTATTTACCACAAACTAAACCCACAAC		II			NA	NA	NA	NA	NA	NA		OpenSea	TTCCAGTCTTCAAGAGCTAAGTCTCTTATGTTTCTTATTTGCCACAAGCTGGGCCCACAA[CG]TACATGGAATCCTTGGGGAGCCGTTGCTGCCAGATGGGCTGGATAGGCACAGGGACTGCG	CGTTGTGGGCCCAGCTTGTGGCAAATAAGAAACATAAGAGACTTAGCTCT																	chr6:168147425-168147995	3
cg22499994	6.34145e-06	-0.34276	chr10	17071728	+	19792287		TTTTATCTAAACAACRATAAATCTAAACCRACTTTAATTATAACTCCACC		II			NA	NA	NA	NA	NA	NA		OpenSea	GCAAACTTCCTCTGACAGACAGTTCCAGGAAGCATGACTCATCTGCCCAGGAAGCGTTGG[CG]GTGGAGCCATAATCAAAGTCGGCTCAGATCCACCGCTGCTCAGACAAAATCTCATCTGCT	TTTGTCTGAGCAGCGGTGGATCTGAGCCGACTTTGATTATGGCTCCACCG	CUBN	NM_001081	Body		chr10:17071536-17071536				10:17071531-17071978	Unclassified_Cell_type_specific							chr10:17071540-17072210	3
cg04243884	1.44405e-06	-0.342754	chr10	92607393	+	68685534		AACTATAATATTTAACTCTAATTAATATCTAACTAAAACCTTACTTCCTC		II			rs75515964	0.026075	NA	NA	NA	NA		OpenSea	GCAGAATTAAAGCCAAAAGCAGAACTCAGATCATCAGAGGGAATGAGTCATAGTACCTGG[CG]AGGAAGCAAGGCTTCAGCCAGATACCAATCAGAGCTAAATATTACAGCTCTTGCAAATAA	GCTGTAATATTTAGCTCTGATTGGTATCTGGCTGAAGCCTTGCTTCCTCG	HTR7;HTR7;HTR7	NM_019859;NM_000872;NM_019860	Body;Body;Body														chr10:92607260-92607495	3
cg20672044	2.10084e-06	0.342688	chr16	72096498	+	96753186		AAATATTTATTAAATACCTACTATATACCCCATCCTATACTCACAACTAC		II			NA	NA	NA	NA	NA	NA		OpenSea	CACCTCCTACCCGCCTTCAACATGCAGGCACTGCCTCCTCTAAGGAGCCATCTGTACTTA[CG]TAGCTGTGAGCATAGGATGGGGCATACAGCAGGCACTTAACAAATACTTGTGGAATGGAA	CGTAGCTGTGAGCATAGGATGGGGCATACAGCAGGCACTTAACAAATACT	HPR	NM_020995	TSS1500								HPR;HPR	ENST00000540303.2;ENST00000561690.1	TSS1500;TSS1500	HPR;HPR;HPR	ENST00000540303.2;ENST00000566168.1;ENST00000561690.1	TSS1500;TSS1500;TSS1500					chr16:72095303-72102276	6	TRUE	TRUE
cg15378579	1.14254e-06	0.342613	chr2	17728722	-	16703279		CCRTTCATTACACAACTTCTAAATAAAAAATCAAATAATAAACAATTTAC		II			NA	NA	NA	NA	NA	NA		OpenSea	TGAAGCAATCTCCGTTCATTGCACAACTTCTAAATAAGGAATCAAATAGTGAACAGTTTA[CG]GTGCTTACCCTACCTTATAAAACTTAGATTTATTGAGAAAGTGTGCCAAGCTCTGTGTAG	CGTTCATTGCACAACTTCTAAATAAGGAATCAAATAGTGAACAGTTTACG	VSNL1	NM_003385	5'UTR				TRUE				VSNL1;VSNL1;VSNL1;VSNL1	ENST00000404666.1;ENST00000295156.4;ENST00000483921.1;ENST00000406397.1	5'UTR;5'UTR;5'UTR;5'UTR	VSNL1;VSNL1;VSNL1;VSNL1;VSNL1;VSNL1	ENST00000404666.1;ENST00000457525.1;ENST00000295156.4;ENST00000451533.1;ENST00000483921.1;ENST00000406397.1	5'UTR;5'UTR;5'UTR;5'UTR;5'UTR;5'UTR					chr2:17726624-17728947	6		TRUE
cg23882545	6.26347e-05	-0.342603	chr2	202122653	-	91600254		ACTAAATAAAATCAATATAAATACTTTCCAATAAAACATATCCAACRCTC		II			NA	NA	NA	NA	NA	NA		OpenSea	GGGTTATTATTACTAAATGGAGTCAGTATAAATGCTTTCCAATAAAGCATGTCCAGCGCT[CG]GGCTTTAGTTTGCACGTCCATGAATTGTCTGCCACATCCCTCTTCTGAATGGTTGGAAAT	CTAAATGGAGTCAGTATAAATGCTTTCCAATAAAGCATGTCCAGCGCTCG	CASP8;CASP8;CASP8;CASP8;CASP8	NM_001080124;NM_033355;NM_033358;NM_001228;NM_001080125	5'UTR;5'UTR;5'UTR;5'UTR;TSS200				TRUE		2:202122320-202123661	Promoter_Associated	CASP8;CASP8;CASP8;CASP8;CASP8;CASP8	ENST00000358485.4;ENST00000392261.3;ENST00000264274.9;ENST00000432109.2;ENST00000264275.5;ENST00000392258.3	TSS200;TSS200;5'UTR;5'UTR;5'UTR;5'UTR	CASP8;CASP8;CASP8;CASP8;CASP8;CASP8;CASP8;CASP8;CASP8;CASP8;CASP8;CASP8;CASP8	ENST00000339403.6;ENST00000447616.1;ENST00000358485.4;ENST00000392261.3;ENST00000437283.1;ENST00000490412.1;ENST00000392263.2;ENST00000432109.2;ENST00000264275.5;ENST00000471383.1;ENST00000450491.1;ENST00000440732.1;ENST00000392258.3	TSS1500;TSS200;TSS200;TSS200;TSS200;TSS200;5'UTR;5'UTR;5'UTR;5'UTR;5'UTR;5'UTR;5'UTR	chr2:202122245-202123790	3						TRUE
cg19456852	2.43522e-06	-0.342566	chr6	144904306	-	95739936		TCTATCTACAACTTTAATATTTCACTTAATATCCTCTTTAACTACTAAAC		II			NA	NA	NA	NA	NA	NA		OpenSea	GATGTCCGCTTTCTATCTGCAGCTTTAATGTTTCACTTAATATCCTCTTTGGCTACTGAG[CG]CACTCCTCTCCCGCAGCCGGCAGCGCTTGGCTGCTCGACAACTTCCTTCATTTCTGGCCA	CTATCTGCAGCTTTAATGTTTCACTTAATATCCTCTTTGGCTACTGAGCG	UTRN	NM_007124	Body				TRUE				UTRN	ENST00000367526.4	TSS200	UTRN	ENST00000367526.4	TSS200	chr6:144904160-144904755	3
cg08599635	7.14592e-05	0.342479	chr16	78496508	-	57663537	39663165	ACCACCATACTAAACACTCACTAAAATAAAACCAAAAAATCAAAAATCCA	ACCGCCGTACTAAACGCTCACTAAAATAAAACCGAAAAATCAAAAATCCG	I	T	Red	rs117456929	0.010851	NA	NA	NA	NA		OpenSea	CTGCAAATGACAGCCGCCGTGCTGAGCGCTCACTGAAGTGGAACCGGGAGATCAGAGGTC[CG]TCTCCAAGTCGCCCTTAGCGGAGGCAGGAGCAGATGAACTGCCAAGTAGGAGTAATAGAG	CGGACCTCTGATCTCCCGGTTCCACTTCAGTGAGCGCTCAGCACGGCGGC	WWOX	NM_016373	Body					16:77053963-77054030						WWOX	ENST00000569332.1	3'UTR	chr16:78496380-78496590	3						TRUE
cg01889574	3.43074e-06	-0.342401	chr11	44590889	-	92733578	22675295	AAACCCAACTAATATCTCTCAAAAACTAACTAATTCCTAACTCACCCCCA	AAACCCAACTAATATCTCTCGAAAACTAACTAATTCCTAACTCACCCCCG	I	A	Red	NA	NA	NA	NA	NA	NA	chr11:44586602-44587404	S_Shelf	GGCCTCTGCAACAGGCCCAGCTGGTGTCTCTCGGAGGCTGGCTGGTTCCTGACTCACCCC[CG]GGCTTCCCCTTCCACTGTGGTTTTCCTGTCAGCAGCTGATTCACTGTGCTGACATGGACA	CGGGGGTGAGTCAGGAACCAGCCAGCCTCCGAGAGACACCAGCTGGGCCT	CD82;CD82	NM_002231;NM_001024844	5'UTR;5'UTR		chr11:44590064-44590064				11:44590457-44591115	Promoter_Associated	CD82;CD82	ENST00000227155.4;ENST00000342935.3	5'UTR;5'UTR	CD82;CD82;CD82;CD82;CD82;CD82;CD82;CD82	ENST00000227155.4;ENST00000342935.3;ENST00000532544.1;ENST00000529277.1;ENST00000525210.1;ENST00000525898.1;ENST00000527737.1;ENST00000524704.1	5'UTR;5'UTR;5'UTR;5'UTR;5'UTR;5'UTR;5'UTR;5'UTR	chr11:44590745-44591015	3						TRUE
cg14647109	4.34149e-06	-0.342307	chr13	48730248	+	31665195		AAACTCTTCTCTAAACTAAAATAACAATAACCTAAAAAATTTCACACAAC		II			NA	NA	NA	NA	NA	NA		OpenSea	CCAATAAAAAATAATACAGCTATAAGCAGGAAATGAAGTAGGTCACAATGAGTCATCATC[CG]TTGTGTGAAATTTCTTAGGTTATTGTTACCTCAGCCCAGAGAAGAGTTTTCAATTCAGTT	AACTCTTCTCTGGGCTGAGGTAACAATAACCTAAGAAATTTCACACAACG					chr13:48730170-48730170				13:48729983-48731014	Unclassified_Cell_type_specific							chr13:48730080-48730335	3
cg02059176	0.000541471	-0.342264	chr2	44327637	-	2637223		AATTAAATATAATAATAACACAAAACACTTAACATTAAACCTAACACATC		II			NA	NA	NA	NA	NA	NA		OpenSea	GCAGTTGTCAGGATTAAATGTGGTAATAACACAAAGCACTTGGCATTGAGCCTGACACAT[CG]TAGATGCTCAATATCGTTGGATGAAAAAGTTCAGGAGGAGAAGCTCCAAATAGGCTTATG	CGATGTGTCAGGCTCAATGCCAAGTGCTTTGTGTTATTACCACATTTAAT							TRUE										chr2:44327565-44327895	3						TRUE
cg24696112	1.49797e-06	0.342263	chr2	160256295	-	47705242		ACTATCCRAAACCCTCAAAAAATAAACTATTCTATAAAACAACAATTTCC		II			NA	NA	NA	NA	NA	NA		OpenSea	AGAAAACCTCAGCTATCCGGAGCCCTCAGGGAATAAACTGTTCTATAAAGCAGCAGTTTC[CG]GAATGGTGGAGAAGTTGTAATAAATTTAAACATGAAAAGTTTATTTTCACTCTTTTAGAT	CTATCCGGAGCCCTCAGGGAATAAACTGTTCTATAAAGCAGCAGTTTCCG	BAZ2B;BAZ2B	NM_001289975;NM_013450	Body;Body								AC008277.1	ENST00000420020.1	5'UTR	AC008277.1	ENST00000420020.1	5'UTR			chr2:160255717-160257030	3	chr2:160256200-160257154	6
cg03090059	7.22445e-06	-0.342227	chr15	59992495	-	46776584		CAAATTACCTAACTTCCCCTAACATTATTTCCTTATCATTAATTTCTAAC		II			NA	NA	NA	NA	NA	NA		OpenSea	GTGACCTTAGGCAAGTTACCTAACTTCCCCTGACATTGTTTCCTTATCATTAATTTCTGA[CG]TACCTATGACTCATCTAAGTTAGCATTGTGCCTGAAGCTGAGATGATTATTTCCTTGATT	CGTCAGAAATTAATGATAAGGAAACAATGTCAGGGGAAGTTAGGTAACTT																	chr15:59992340-59992595	3
cg05008948	9.62692e-06	-0.3422	chr7	99160714	-	29777579		TAACTCACTATAAATACATTTCAATAAATCACCCAAAATAATAATCCCAC		II			NA	NA	NA	NA	NA	NA	chr7:99155871-99156969	S_Shelf	ATTTGAAGGCATGACTCACTGTGAGTACATTTCAGTGAGTCACCCAGAATGGTAATCCCA[CG]TAACCACACCCAGGGCAGCAGAAATCTCAGATGTTTACCCCATGCTGAGGTGGGGTCAAT	CGTGGGATTACCATTCTGGGTGACTCACTGAAATGTACTCACAGTGAGTC	ZNF655;ZNF655;ZNF655;ZNF655;ZNF655;ZNF655;ZNF655;ZNF655	NM_001009958;NM_024061;NM_001085367;NM_001085366;NM_001085368;NM_001009960;NM_001083956;NM_138494	Body;Body;Body;Body;Body;Body;Body;Body											ZNF655;ZNF655;ZNF655	ENST00000467680.1;ENST00000493947.1;ENST00000486324.1	5'UTR;5'UTR;5'UTR	chr7:99160560-99160835	3
cg27527503	7.65995e-07	0.34213	chr4	108909664	-	47751876		AAAAACTCCTATTAAAATATATACCTCAATTTATTACTATACTCCTTCTC		II			NA	NA	NA	NA	NA	NA	chr4:108910770-108911370	N_Shore	GTTCAGTTTGTGGAGACTCCTGTTAAGGTGTGTACCTCAGTTTATTGCTATACTCCTTCT[CG]TGGCCATAATAGTCTCCCTGATGTGTTGTTGTCCCCTCGAGAGTCTTCAATGTCTCTATG	GAGACTCCTGTTAAGGTGTGTACCTCAGTTTATTGCTATACTCCTTCTCG	HADH	NM_005327	TSS1500						4:108909642-108909742	Unclassified_Cell_type_specific	HADH;HADH;HADH	ENST00000403312.1;ENST00000309522.3;ENST00000505878.1	TSS1500;TSS1500;TSS1500	HADH;HADH;HADH;HADH	ENST00000403312.1;ENST00000309522.3;ENST00000511742.1;ENST00000505878.1	TSS1500;TSS1500;TSS1500;TSS1500					chr4:108909591-108912511	6		TRUE
cg15086895	1.48465e-06	0.342069	chr2	128422981	+	79766567		AAATACCTCCTCCTATTAAAACTTACTAAATAAATATATTCCTCAATAAC		II			NA	NA	NA	NA	NA	NA	chr2:128421719-128422182	S_Shore	CAAACTAGGGTGGGAGAAAGCCTTGGAGGGGCTCACTGGCATTCAGATACCAGGCCCACA[CG]CCACTGAGGAACACACTCACCCAGCAAGTCCCAACAGGAGGAGGTACTCATTAAGCACCC	CGCCACTGAGGAACACACTCACCCAGCAAGTCCCAACAGGAGGAGGTACT	LIMS2;LIMS2;LIMS2;LIMS2	NM_017980;NM_001161403;NM_001136037;NM_001161404	TSS1500;Body;Body;5'UTR								LIMS2;LIMS2;LIMS2;LIMS2;LIMS2	ENST00000324938.5;ENST00000409455.1;ENST00000410109.1;ENST00000409808.2;ENST00000410011.1	TSS1500;5'UTR;5'UTR;5'UTR;5'UTR	LIMS2;LIMS2;LIMS2;LIMS2;LIMS2;LIMS2;LIMS2;LIMS2	ENST00000476932.1;ENST00000466410.1;ENST00000324938.5;ENST00000409455.1;ENST00000422034.1;ENST00000410109.1;ENST00000409808.2;ENST00000410011.1	TSS1500;TSS1500;TSS1500;5'UTR;5'UTR;5'UTR;5'UTR;5'UTR	chr2:128422885-128423295	3
cg09676945	2.4596e-06	0.342064	chr11	121102730	+	99699424		ACTCAAATAACCCTCCCACCTTATTTATTACTATTTATCATATAATTACC		II			NA	NA	NA	NA	NA	NA		OpenSea	AATACGTAACTTGCAGAATGAGTGTGAGAATTAGAGATCGTATATAAAATACCTGCTTCA[CG]GCAATTACATGATAAATAGTAACAAACAAGGTGGGAGGGTCACTTGAGCCCAGGCGTTTG	CGGCAATTACATGATAAATAGTAACAAACAAGGTGGGAGGGTCACTTGAG																					chr11:121102084-121102860	5
cg18065686	3.61682e-06	0.342006	chr8	23411171	-	20632906		TAAAATATTTCAACCTTAACCTTTAAATACTAACRAAATACCAAACTTTC		II			NA	NA	NA	NA	NA	NA		OpenSea	ACCGTGACTGTTGGAATATTTCAGCCTTAGCCTTTGAATACTGACGGAGTGCCAGGCTTT[CG]TCTGTCAAGATGCCCCTCTGTGACCTCAGCTGGTTAATGTCTCAAGCGCTTCTTTAGGAG	GGAATATTTCAGCCTTAGCCTTTGAATACTGACGGAGTGCCAGGCTTTCG	SLC25A37	NM_016612	Body				TRUE				SLC25A37	ENST00000517923.1	5'UTR	SLC25A37;SLC25A37;SLC25A37;SLC25A37;SLC25A37	ENST00000518881.1;ENST00000520654.1;ENST00000523883.1;ENST00000517923.1;ENST00000520949.1	5'UTR;5'UTR;5'UTR;5'UTR;5'UTR					chr8:23407714-23413514	6		TRUE
cg15991427	2.10251e-06	0.341969	chr1	213907167	+	79745933		TTCTTACTAAACACAATTTCTTTCCACATTTCTTAATAAAAACCAAAAAC		II			NA	NA	NA	NA	NA	NA		OpenSea	AAGTAGCCTTCTCTAGAAAAATAAGGTAACATTCTTCTAAGGCTTCTATGAGAGAGTGCT[CG]CTCTTGGCTTTCACTAAGAAATGTGGAAAGAAATTGTGTTTAGCAAGAACTGGTGTATTA	CGCTCTTGGCTTTCACTAAGAAATGTGGAAAGAAATTGTGTTTAGCAAGA											RP11-323I1.1	ENST00000456240.1	5'UTR	RP11-323I1.1	ENST00000456240.1	5'UTR	chr1:213907145-213907330	3
cg26251192	0.000424697	0.341954	chr14	74003199	-	68625934		TTATAAATACRCAATAATAATAAACCRCCRCTATACTCCAAACTAACAAC		II			NA	NA	NA	NA	NA	NA	chr14:74004122-74004683	N_Shore	GAGTTTGAGGCTTGTAAGTGCGCAGTGATGGTAAACCGCCGCTGTACTCCAGACTGGCAA[CG]TAGTGAGACCCTGTCTCTTTAAAAAAAAAAAAAAAAAAAAAAAAAGATGAGAGGTAACAC	CGTTGCCAGTCTGGAGTACAGCGGCGGTTTACCATCACTGCGCACTTACA	ACOT1;HEATR4;HEATR4	NM_001037161;NM_203309;NM_001220484	TSS1500;5'UTR;5'UTR								ACOT1;ACOT1;HEATR4;HEATR4;HEATR4	ENST00000311148.4;ENST00000557556.1;ENST00000560393.1;ENST00000553558.1;ENST00000334988.2	TSS1500;TSS1500;5'UTR;5'UTR;5'UTR	ACOT1;ACOT1;HEATR4;HEATR4;HEATR4;HEATR4	ENST00000311148.4;ENST00000557556.1;ENST00000560393.1;ENST00000553558.1;ENST00000563329.1;ENST00000334988.2	TSS1500;TSS1500;5'UTR;5'UTR;5'UTR;5'UTR					chr14:74002808-74006321	6
cg01693462	4.38785e-06	0.341946	chr12	7179382	-	98610207		AAACTAAAAACAAAACAACTATCTTAAAACAACRATTACCCTAACAAAAC		II			NA	NA	NA	NA	NA	NA		OpenSea	TAGCATTTTAAAAACTGAGGACAGGACAACTATCTTAGGACAGCGGTTGCCCTAACAGGG[CG]TCTTAGGAAAGCGGAGGTCTGAGAGGAAGAGCTGAGGGGGAATCTGACCTATTTGATGTG	CGCCCTGTTAGGGCAACCGCTGTCCTAAGATAGTTGTCCTGTCCTCAGTT																					chr12:7179313-7179783	5
cg09211105	8.06373e-06	-0.341932	chr17	33571673	-	91646931		ACATCCTATATCAAAAATATTCATTTAAATATCACAAAAAACCRAACRCC		II			NA	NA	NA	NA	NA	NA	chr17:33569141-33570527	S_Shore	TCAGTGTGATAACATCCTGTGTCAGAAGTATTCATTTAAATGTCACAAGAGGCCGGGCGC[CG]TGGCTTATGCCTGTAATCTCAGCACTTTGGGAGGCTGAGGCTGGTGGATCACGTGAGGTG	CGGCGCCCGGCCTCTTGTGACATTTAAATGAATACTTCTGACACAGGATG	SLFN5	NM_144975	5'UTR						17:33571419-33571721	Unclassified	SLFN5;SLFN5	ENST00000299977.3;ENST00000542451.1	5'UTR;5'UTR	SLFN5;SLFN5	ENST00000299977.3;ENST00000542451.1	5'UTR;5'UTR	chr17:33571345-33571950	3
cg02067222	1.40971e-05	-0.341908	chr11	86262631	+	14754266		AACCCTATAACAACTCCTTAAAATACTTATTATTTCACTAAAATAAAAAC		II			NA	NA	NA	NA	NA	NA		OpenSea	CAGGAACAACACAGGAAATTGGCTCTTGGTCAGCTGTGATGTCTTAGATAAGTCAGCTTT[CG]TTTTCATCTCAGTGAAATAATAAGCACCTCAAGGAGTTGTTATAGGGCTCAACAATAATG	GCCCTATAACAACTCCTTGAGGTGCTTATTATTTCACTGAGATGAAAACG	ME3;ME3;ME3	NM_001014811;NM_006680;NM_001161586	Body;Body;Body		chr11:86262463-86262463						RP11-317J19.1	ENST00000524610.1	5'UTR	RP11-317J19.1;ME3	ENST00000524610.1;ENST00000530520.1	5'UTR;3'UTR	chr11:86262440-86263275	3
cg09922219	1.17297e-06	0.341904	chr13	33020699	+	40787156		TAAATACATTAAACTCCACAAAATCACCAATACTACAATAAATCTCTTAC		II			NA	NA	NA	NA	NA	NA		OpenSea	AAGAACAAATAGAGTTTGTTGTTGCGTTATTCATTCGATTAAATGGTAAAATACTAATGA[CG]TAAGAGACTCACTGCAGCACTGGTGATTCTGTGGAGTTTAATGCACTTAATGTATAGTCA	AAGTGCATTAAACTCCACAGAATCACCAGTGCTGCAGTGAGTCTCTTACG	N4BP2L2;N4BP2L2	NM_001278432;NM_033111	Body;Body								RP11-298P3.4	ENST00000380121.2	5'UTR	N4BP2L2;N4BP2L2;RP11-298P3.4	ENST00000509076.1;ENST00000473025.1;ENST00000380121.2	3'UTR;3'UTR;5'UTR	chr13:33020445-33020770	3
cg00319798	1.36457e-05	-0.341889	chr2	217400374	+	13710193		TCCTATTTATATAAATCTAATAAAATCATCAAACCTTTTACCTCTCCCCC		II			NA	NA	NA	NA	NA	NA		OpenSea	GGGTGCATTCCGTACCAGTGTCCTTTCCCTCCGTGGACCTCCGGATGCCTCAGGGAGGGG[CG]GGGGAGAGGCAAAAGGTCTGATGACTTCACCAGACTTACATAAACAGGAACTTCCTTGCA	CCTGTTTATGTAAGTCTGGTGAAGTCATCAGACCTTTTGCCTCTCCCCCG					chr2:217400220-217400220												chr2:217400085-217400635	3
cg07296960	1.66356e-06	-0.341854	chr7	134354698	+	51619280		RCCTATCTAAAACRCTACAATACAAAATACTTTCAAATACTTAAATCTAC		II			NA	NA	NA	NA	NA	NA		OpenSea	GGCCCACCTCTGACTGGTTCAGACACACTTCTCACAAAGCACCACCGTGAAAACATCTAA[CG]CAGACCTAAGTATCTGAAAGCATCCTGTACTGTAGCGTTCCAGACAGGCGTGTGTTTCAT	CGCAGACCTAAGTATCTGAAAGCATCCTGTACTGTAGCGTTCCAGACAGG	BPGM;BPGM;BPGM	NM_199186;NM_001293085;NM_001724	Body;Body;Body		chr7:134354676-134354676		TRUE		7:134354507-134354999	Unclassified_Cell_type_specific							chr7:134354645-134355095	3
cg24776221	5.16192e-06	0.341803	chr3	124727839	+	4618478		AACCAAACRAAAACCAAAACCTTCACAAAATACTAAATAACCAAACTTAC		II			NA	NA	NA	NA	NA	NA		OpenSea	ACATTATCATGTAATAGAAAGAGCTGTGGGCTGGGAACCAGGCTTCCCACCAACCCGTTA[CG]TAAGCTTGGCCACTTAGCACCTTGTGAAGGCCTTGGTTTTCGTTTGGTTTGTTTGCTTGC	ACCAAACGAAAACCAAGGCCTTCACAAGGTGCTAAGTGGCCAAGCTTACG	HEG1	NM_020733	Body														chr3:124727700-124727875	3
cg09322899	8.70009e-07	0.341793	chr2	240280217	-	99691549		CAATAACTTCTCCAAAAAACCCTAAATCCATATTTAAAAAAACTATATTC		II			NA	NA	NA	NA	NA	NA		OpenSea	AGTCCCGGAATCAATGGCTTCTCCAGGGAACCCTGGATCCATGTTTGGGAGAACTGTGTT[CG]GACCCAATCTAGTGCTAGGTGTGCTAACTGCTGCTGGGCGACAGAGCACGCAGGGCCCTC	AATGGCTTCTCCAGGGAACCCTGGATCCATGTTTGGGAGAACTGTGTTCG	HDAC4	NM_006037	5'UTR					2:239945154-239945232			HDAC4;HDAC4	ENST00000345617.3;ENST00000456922.2	5'UTR;5'UTR	HDAC4;HDAC4;HDAC4;HDAC4	ENST00000345617.3;ENST00000544989.1;ENST00000493582.1;ENST00000456922.2	5'UTR;5'UTR;3'UTR;5'UTR			chr2:240279765-240280822	5	chr2:240279715-240280461	6		TRUE
cg02964632	1.17353e-05	-0.341676	chr2	170930148	+	37677827		TAAAATTTAACAATCCTCATTATTCTCTTACCTATTAACATATCACCACC		II			NA	NA	NA	NA	NA	NA		OpenSea	TTTACTGAAAGACATGCAGAACAAGGAAAGGTATGTTAAAAGAGTTGTACTAGCTTGTCA[CG]GTGGTGATATGCTAATAGGTAAGAGAATAATGAGGACTGTTAAATTTTAGGTCATCTGTT	CGGTGGTGATATGCTAATAGGTAAGAGAATAATGAGGACTGTTAAATTTT	UBR3	NM_172070	Body											UBR3;UBR3;UBR3	ENST00000430321.1;ENST00000474426.1;ENST00000444475.1	3'UTR;5'UTR;3'UTR					chr2:170929714-170930306	3
cg10889319	8.30222e-06	0.341642	chr7	40443600	-	32753241		TACATTACATTCTTAAACATTTATATTCTTTAATAAATTTCCTTTTCCAC		II			NA	NA	NA	NA	NA	NA		OpenSea	AGATGAAATTGTGCATTACATTCTTGGGCATTTGTATTCTTTGGTGGGTTTCCTTTTCCA[CG]CTGTAGCCATATAGGAAAAGGAGATAAGGAAGGGATCAGGAAAAGGAACACACTGGCTAC	GCATTACATTCTTGGGCATTTGTATTCTTTGGTGGGTTTCCTTTTCCACG	SUGCT;SUGCT;SUGCT;SUGCT	NM_024728;NM_001193312;NM_001193313;NM_001193311	Body;Body;Body;Body														chr7:40443240-40443635	3
cg09579928	1.58045e-06	0.341616	chr8	37904681	+	9622114		AACCCRTAAACAAATAATTACAACCAAATATATAAAATCCACAAACAAAC		II			NA	NA	NA	NA	NA	NA		OpenSea	CTGCTTGGAAGCAGGAAGATGGAGGACTTGGGATCTGTGTCCCTTGGTGATCTCCTCTTA[CG]CCTGTCTGTGGACTTCACACACTTGGCTGTAATCACTTGTTTACGGGTCTTTCTCGACTA	CGCCTGTCTGTGGACTTCACACACTTGGCTGTAATCACTTGTTTACGGGT	EIF4EBP1	NM_004095	Body								EIF4EBP1	ENST00000520657.1	TSS200	EIF4EBP1	ENST00000520657.1	TSS200
cg18143967	5.10897e-05	-0.341575	chr15	57458394	+	50625867		ATCACTTCAATCAATCTAAATCAAATTCTAAACAAAATATAATAACTCAC		II			NA	NA	NA	NA	NA	NA		OpenSea	TGAGCTACTGGACTAAAGCAGTCCTCCCACCTCAGCCTCCCAAAGTGCTGAGATTACAGA[CG]TGAGTCACTACATCCTGCCCAGAATTTGACTCAGACTGACTGAAGTGATAGCAAGTTTTA	CGTGAGTCACTACATCCTGCCCAGAATTTGACTCAGACTGACTGAAGTGA	TCF12;TCF12;TCF12;TCF12	NM_207038;NM_207037;NM_207036;NM_003205	Body;Body;Body;Body											TCF12;TCF12;TCF12;TCF12;TCF12	ENST00000559216.1;ENST00000560887.1;ENST00000560190.1;ENST00000561152.1;ENST00000561346.1	5'UTR;5'UTR;5'UTR;3'UTR;5'UTR	chr15:57458280-57458570	3
cg13794089	8.05211e-07	0.341471	chr15	90561784	-	7766956		TTATCRCCACCTAAATTAACAAATCTCAAATTAAAAACTAACCTTTTTTC		II			NA	NA	NA	NA	NA	NA		OpenSea	AAATTCATTTCTTGTCGCCACCTAGATTAACAAATCTCAGATTAAGAACTGGCCTTTTTT[CG]CCTCCTCTTTGAATTCACTGTCTAAAGAAACGGCCATTGCCCTTTCCGTAAACCAGGACA	TGTCGCCACCTAGATTAACAAATCTCAGATTAAGAACTGGCCTTTTTTCG	ZNF710	NM_198526	5'UTR								ZNF710	ENST00000268154.4	5'UTR	ZNF710;ZNF710	ENST00000268154.4;ENST00000559419.1	5'UTR;5'UTR	chr15:90561680-90562115	3
cg18229820	9.08163e-06	0.341376	chr1	169693534	+	9735201		ATCTCTAACCCTTCTTACCTACTATACCAAATACCTTTATAACTAAAACC		II			NA	NA	NA	NA	NA	NA		OpenSea	TCAGTTGAAGGCCGTCCTTGCCTGCTGGACTTTGATCTATTGAAGTGGTGATGGGTGTTG[CG]GTTTCAGCCATAAAGGCATCTGGCATAGTAGGCAAGAAGGGCCAGAGACCCGAGGAGAGT	TCTCTGGCCCTTCTTGCCTACTATGCCAGATGCCTTTATGGCTGAAACCG	SELE	NM_000450	3'UTR								SELE;SELE;C1orf112	ENST00000367780.4;ENST00000367775.1;ENST00000498289.1	3'UTR;3'UTR;5'UTR	SELE;SELE;C1orf112	ENST00000367780.4;ENST00000367775.1;ENST00000498289.1	3'UTR;3'UTR;5'UTR								TRUE
cg12041209	0.000166852	-0.341362	chr22	24603877	-	59655523		AATATTCAACCAATCTTACATTCCTAAAACAAACCTAAATTAATAATAAC		II			NA	NA	NA	NA	NA	NA		OpenSea	CTTCATTTTCTAATGTTCAGCCAATCTTGCATTCCTGGAACAAACCTAAATTGGTGGTGA[CG]CATATTTTTTCCTTTCAAGCCCTGGTTTCTTCATGTTTTAAGGGCTATGCATCTCTGTTC	ATGTTCAGCCAATCTTGCATTCCTGGAACAAACCTAAATTGGTGGTGACG					chr22:24603797-24603797		TRUE										chr22:24603780-24604295	3
cg23501843	2.73503e-06	0.341354	chr8	94711282	+	73777210		CCCCTATTCRCTTATATTACAATATATATCTCTCTTTACTCCTTACATTC		II			NA	NA	NA	NA	NA	NA	chr8:94712366-94713345	N_Shore	ACCTCAAAGCCAAGCATAATACCTGGAACACACCAGGCATCCAACCAATAACATGCTGAG[CG]AATGCAAGGAGCAAAGAGAGATACACATTGTAACACAAGCGAATAGGGGAAGTTCAAAAC	CCCTATTCGCTTGTGTTACAATGTGTATCTCTCTTTGCTCCTTGCATTCG	FAM92A1;FAM92A1;FAM92A1;FAM92A1;LINC00535	NM_001283034;NM_145269;NR_104268;NR_104267;NR_033858	TSS1500;TSS1500;TSS1500;TSS1500;Body								FAM92A1;FAM92A1;LINC00535	ENST00000518322.1;ENST00000522324.1;ENST00000501400.1	TSS1500;TSS1500;3'UTR	FAM92A1;FAM92A1;FAM92A1;FAM92A1;FAM92A1;LINC00535	ENST00000523475.1;ENST00000518829.1;ENST00000452913.2;ENST00000522324.1;ENST00000523577.1;ENST00000501400.1	5'UTR;TSS1500;TSS1500;TSS1500;TSS1500;3'UTR	chr8:94711105-94711375	3
cg13943797	3.86295e-06	0.341353	chr13	100303472	+	10785993		ACTTAACACCAAAACAAATACTAAACCTACAATCAAATACCAACAATAAC		II			NA	NA	NA	NA	NA	NA		OpenSea	ATCTCTGCTCTTTGTACCCTGTGCTGTCTCCCATGTTAGATCCAACCACCTAGGTCATAG[CG]CTACTGCTGGTACCTGATTGCAGGCCCAGCATCTGTCTTGGTGCCAAGCACATGACAAGA	CGCTACTGCTGGTACCTGATTGCAGGCCCAGCATCTGTCTTGGTGCCAAG	CLYBL;CLYBL	NR_104592;NM_206808	Body;Body														chr13:100303125-100303515	3
cg02609724	3.61306e-06	0.341296	chr5	139506447	-	27735297		ATAAACAAAATTAAAACAAATCACAACTTAAATAATTAACCTCAAATACC		II			NA	NA	NA	NA	NA	NA		OpenSea	GATATCTTAAAGTAAGCAGGGTTGGGACAGGTCACAGCTTGGATGATTGACCTCAGGTGC[CG]TAGACAGCCCCAGATTCAAGAATTGTATCTGCTTTCTTGGCAGTCGTCACTGAACTAATG	CGGCACCTGAGGTCAATCATCCAAGCTGTGACCTGTCCCAACCCTGCTTA	C5orf53;C5orf53	NM_001007189;NM_001007189	1stExon;5'UTR								IGIP;IGIP	ENST00000333305.3;ENST00000333305.3	5'UTR;1stExon	IGIP;IGIP	ENST00000333305.3;ENST00000333305.3	5'UTR;1stExon			chr5:139506113-139506511	4				TRUE
cg16498904	3.7447e-06	0.341289	chr5	36174502	-	39659951		AAACTTAAATATAAACCAAAAAAAACTAACCCTTTATCCCCCAATATTTC		II			NA	NA	NA	NA	NA	NA		OpenSea	CAGGGAGGACAGAGCTTAAGTGTGGGCCAGAGGAAACTAACCCTTTATCCCCCAATGTTT[CG]TTCTTTCTCCAGTGGTGTCAAAGTATGATTGCATCAGATTTTGCTGATGGCTAGTTGGCT	AGCTTAAGTGTGGGCCAGAGGAAACTAACCCTTTATCCCCCAATGTTTCG	SKP2;SKP2;SKP2	NM_005983;NM_032637;NM_001243120	Body;Body;Body		chr5:36174356-36174356									SKP2	ENST00000509692.1	3'UTR
cg01356867	1.12891e-06	0.341234	chr16	57272905	-	91634404		CTAAAATCAAACAAATTTCTCATATTTCATAACACATATAAAAAAACATC		II			NA	NA	NA	NA	NA	NA		OpenSea	AGAAATAGTATCTAGAATCAGACAGATTTCTCATATTTCATGACACATGTGAAGAGGCAT[CG]TGGACTTTTTTCTACTCAATTCCAGCCAATGTTGAAAAGAAAAAGAAAAAAAAAACTCTC	TAGAATCAGACAGATTTCTCATATTTCATGACACATGTGAAGAGGCATCG	RSPRY1	NM_133368	3'UTR								RSPRY1;RSPRY1;RSPRY1	ENST00000537866.1;ENST00000394420.4;ENST00000563073.1	3'UTR;3'UTR;5'UTR	RSPRY1;RSPRY1;RSPRY1;RSPRY1	ENST00000537866.1;ENST00000394420.4;ENST00000564530.1;ENST00000563073.1	3'UTR;3'UTR;5'UTR;5'UTR								TRUE
cg05014349	1.50565e-06	0.341191	chr18	33737082	+	99626829		AAAAAATTACCCTTACAAAACCCAAATCAAATCCCATTAAACATATTCTC		II			NA	NA	NA	NA	NA	NA		OpenSea	CTAAATCTTATGGTACTAAAGTAAATTTCATAGAAGGAAGAGGTCATTGTATTGGAATAA[CG]AGAACATGTTTAATGGGACTTGATTTGGGTTTTGTAAGGGTAACTTTCTTTTTTATGTTT	CGAGAACATGTTTAATGGGACTTGATTTGGGTTTTGTAAGGGTAACTTTC	ELP2;ELP2;ELP2;ELP2;ELP2;ELP2;ELP2	NR_040110;NM_001242877;NM_001242876;NM_001242875;NM_018255;NM_001242878;NM_001242879	Body;Body;Body;Body;Body;Body;Body								ELP2	ENST00000542050.1	5'UTR	ELP2;ELP2;ELP2	ENST00000542050.1;ENST00000543861.1;ENST00000540799.1	5'UTR;TSS1500;5'UTR
cg08913523	1.65461e-06	-0.34113	chr8	126649807	+	29660221		RACATTCTCACAAACTCTTATAACCTCTTTTACAATTACATTCCAAACAC		II			NA	NA	NA	NA	NA	NA		OpenSea	ATTAGTAAAGCCCTTCTCCTGGGAGAGGGACTTACCATCAGGCCTGAGAAAGAAGTCAGG[CG]TGCTTGGAATGCAATTGCAAAAGAGGTTACAAGAGCCTGTGAGAATGCCGAAATCAAGTG	GCATTCTCACAGGCTCTTGTAACCTCTTTTGCAATTGCATTCCAAGCACG					chr8:126649729-126649729		TRUE		8:126649730-126649836	Unclassified_Cell_type_specific							chr8:126649700-126650295	3						TRUE
cg25312163	1.84285e-06	-0.341122	chr4	74601101	-	56739247		CTTATTACTTAATATAAATCTTATTTACCACAAAACACAATTAAATACAC		II			NA	NA	NA	NA	NA	NA		OpenSea	TAGTCATTTGACTTATTGCTTGGTGTGAGTCTTGTTTACCACAAGACACAATTAAATGCA[CG]CATCAGTTCAGTCATTTCTAACATAGCAACTTCCCTTTTTGCCAAGTGATCTCATTTCCT	TTATTGCTTGGTGTGAGTCTTGTTTACCACAAGACACAATTAAATGCACG					chr4:74600882-74600882												chr4:74600925-74601230	3
cg24858613	6.71896e-07	0.341117	chr1	8043779	-	39751893		ACCCTACTTTACACTCTAAACAATTAACTTTTAAATACTAAACATAAATC		II			NA	NA	NA	NA	NA	NA		OpenSea	GAACTGGCTATGCCCTGCTTTGCACTCTGGACAGTTAGCTTTTGGGTGCTGGGCATGGAT[CG]AAGGGGCGCACAGCCGGAAGGGAGAGCTGTAATCATGCAGAGATCCTTCCCCTTTAAAGC	CCCTGCTTTGCACTCTGGACAGTTAGCTTTTGGGTGCTGGGCATGGATCG	PARK7;PARK7	NM_001123377;NM_007262	Body;Body								Y_RNA	ENST00000363474.1	TSS1500	Y_RNA;PARK7;PARK7;PARK7	ENST00000363474.1;ENST00000493373.1;ENST00000377493.5;ENST00000469225.1	TSS1500;5'UTR;5'UTR;5'UTR
cg21766592	6.01641e-06	-0.340987	chr19	47288066	-	3750848		TCCTTCAACCCCAAAAAACTAACRTACTAACCCTAAAACATTATAAATTC		II			NA	NA	NA	NA	NA	NA	chr19:47290585-47291983	N_Shelf	GGGAGTCAGCCTCCTTCAGCCCCAAGAGGCTGGCGTGCTAGCCCTGAGGCATTGTGGGTT[CG]GGGTGAGGAATGCTGGCCTCCCACGGCAGGCCAGGGCAGGTCGCCCCGGGCCTCAGCTCC	CCTTCAGCCCCAAGAGGCTGGCGTGCTAGCCCTGAGGCATTGTGGGTTCG	SLC1A5;SLC1A5;SLC1A5;SLC1A5	NM_001145145;NM_001145145;NM_005628;NM_001145144	1stExon;5'UTR;Body;5'UTR	low-CpG:51979838-51980043					19:47287361-47288340	Promoter_Associated	SLC1A5;SLC1A5;SLC1A5	ENST00000412532.1;ENST00000434726.1;ENST00000434726.1	5'UTR;1stExon;5'UTR	SLC1A5;SLC1A5;SLC1A5	ENST00000412532.1;ENST00000434726.1;ENST00000434726.1	5'UTR;1stExon;5'UTR	chr19:47287385-47288355	3						TRUE
cg26314722	6.62109e-06	-0.340983	chr1	234867300	-	1734157		ACAATATTTCCCTAATACTAAATCATACTTTTACAATAACCCAAACCCAC		II			NA	NA	NA	NA	NA	NA		OpenSea	TCAAAGCTAGTACAGTGTTTCCCTGGTACTGAGTCATACTTTTACAATGACCCAGGCCCA[CG]GCCTCAACTGATGACAAATAATGAGAATCCAACAATCATTCTTTCTCGCATATTCACTTG	CAGTGTTTCCCTGGTACTGAGTCATACTTTTACAATGACCCAGGCCCACG							TRUE		1:234866520-234867621	Unclassified	RP4-781K5.8	ENST00000437601.1	5'UTR	RP4-781K5.8	ENST00000437601.1	5'UTR	chr1:234866845-234867815	3						TRUE
cg08579041	7.7718e-06	0.340947	chr5	125700224	-	10623204		CTTATCCCRTACAAAAACAACATTTAACACAAATAATCTATTACTAATAC		II			rs118146930	0.018663	NA	NA	NA	NA		OpenSea	CGCTTCCCGCTCTTGTCCCGTACAAAGACAACATTTAACACAGATGGTCTGTTGCTGGTA[CG]TTTTCATTCTCTCAAGAGTCACAACAGGGAGGAATTCTACAAAGCAGCATGATGTGAAGA	CGTACCAGCAACAGACCATCTGTGTTAAATGTTGTCTTTGTACGGGACAA	GRAMD3	NM_001146319	Body														chr5:125700120-125700595	3
cg19128723	1.36736e-05	-0.340944	chr10	105668237	-	11801283	75628556	CTACAAAATAAATCAATACAAACAAAAAACACCCCCAACACAAACCTACA	CTACGAAATAAATCAATACGAACAAAAAACACCCCCAACACAAACCTACG	I	A	Red	NA	NA	NA	NA	NA	NA		OpenSea	GCCTTGTTTCAGCTGCGGGATGAGTCAGTGCGAGCAGGAAGCACCCCCAGCACAGGCCTG[CG]GTGAGTCAGGGGAAGCAGAACCCAGAACAGCAGGGAGCGGCCACCTGGCAGATGGCCCAA	CGCAGGCCTGTGCTGGGGGTGCTTCCTGCTCGCACTGACTCATCCCGCAG	OBFC1	NM_024928	Body		chr10:105667994-105667994		TRUE		10:105668034-105668371	Unclassified_Cell_type_specific	OBFC1	ENST00000466828.1	3'UTR	OBFC1	ENST00000466828.1	3'UTR	chr10:105668080-105668370	3						TRUE
cg18665181	6.95874e-07	0.340821	chr1	63078480	-	94690338		AACAATTACCAAATCTAAACCATTATATTCATTCTTACATTCTTAATAAC		II			NA	NA	NA	NA	NA	NA		OpenSea	TTTCTCACCCTGACAGTTACCAGGTCTGAACCATTGTATTCATTCTTACATTCTTAGTAA[CG]CACCATGTTTGCTAGATATAGTCTTTCAAAAATACTAAGTAGAAAAACAAAGATACAAAC	ACAGTTACCAGGTCTGAACCATTGTATTCATTCTTACATTCTTAGTAACG	DOCK7;DOCK7;DOCK7;DOCK7;DOCK7	NM_001272002;NM_001271999;NM_033407;NM_001272001;NM_001272000	Body;Body;Body;Body;Body																chr1:63078421-63080075	6
cg06472185	6.28047e-07	0.340811	chr12	122973480	+	19648165		AAAAATAACCTACATTTAAACTACAACCTTTCAATACCTATACAAAATTC		II			NA	NA	NA	NA	NA	NA		OpenSea	AAAAAAAAAAAAAAAAATTATAAGCTGCAAAATCATACTACTACATTGTATTAACACTAA[CG]AATTTTGCACAGGTATTGAAAGGCTGTAGCCTAAATGTAGGTCATCCCTGTTAACTTCTT	GGGATGACCTACATTTAGGCTACAGCCTTTCAATACCTGTGCAAAATTCG	ZCCHC8	NM_017612	Body								ZCCHC8;ZCCHC8	ENST00000536306.1;ENST00000543897.1	5'UTR;5'UTR	ZCCHC8;ZCCHC8;ZCCHC8;ZCCHC8	ENST00000536306.1;ENST00000536663.1;ENST00000540586.1;ENST00000543897.1	5'UTR;5'UTR;5'UTR;5'UTR					chr12:122973413-122974269	6
cg24849726	6.71362e-06	0.340748	chr3	38167065	+	6738217	12686916	TACACTAAAACACAACAAATCATCACACTACTCAATAAACTAAAACACCA	TACACTAAAACACGACAAATCATCACGCTACTCAATAAACTAAAACGCCG	I	T	Red	rs77312411	0.027791	NA	NA	NA	NA		OpenSea	CCCTAACTTGGATATCCCCCTATGACCCCACCGCCAGGAGCAAAGCCTTACCTCTTCCCA[CG]GCGCTTCAGCTCATTGAGCAGCGTGATGACCTGTCGTGCCCCAGTGCAGCCCAGTGGGTG	CGGCGCTTCAGCTCATTGAGCAGCGTGATGACCTGTCGTGCCCCAGTGCA	ACAA1;ACAA1;ACAA1;ACAA1;ACAA1;ACAA1	NM_001607;NM_001130410;NR_024024;NR_024024;NM_001607;NM_001130410	ExonBnd;ExonBnd;ExonBnd;Body;Body;Body								Y_RNA;ACAA1;ACAA1	ENST00000365095.1;ENST00000333167.8;ENST00000480865.1	TSS200;ExonBnd;3'UTR	ACAA1;ACAA1;ACAA1;Y_RNA;ACAA1;ACAA1	ENST00000411549.1;ENST00000469559.1;ENST00000469600.1;ENST00000365095.1;ENST00000333167.8;ENST00000480865.1	3'UTR;3'UTR;3'UTR;TSS200;ExonBnd;3'UTR					chr3:38166919-38185745	6
cg12594228	2.11866e-05	-0.340619	chr12	100970751	-	59771159		CTAAAATAATAACTCATAAAAACTTCCRCCTACTATCATACAACATAAAC		II			NA	NA	NA	NA	NA	NA	chr12:100967293-100967845	S_Shelf	GCTGGATATTGCTGAAGTGGTGACTCATAGAGACTTCCGCCTACTGTCATACAACATAAA[CG]TTTCTCTAAGAAAGTATAATATTAGCTATGGTGAAGGGCTCACTTTATATAGATAGTTAG	TGAAGTGGTGACTCATAGAGACTTCCGCCTACTGTCATACAACATAAACG	GAS2L3;GAS2L3	NM_174942;NM_001303130	5'UTR;5'UTR								GAS2L3;GAS2L3;GAS2L3	ENST00000266754.5;ENST00000547754.1;ENST00000547739.1	5'UTR;5'UTR;5'UTR	GAS2L3;GAS2L3;GAS2L3;GAS2L3	ENST00000266754.5;ENST00000547754.1;ENST00000547739.1;ENST00000550295.1	5'UTR;5'UTR;5'UTR;5'UTR	chr12:100970560-100970775	3
cg17513591	1.14012e-06	0.340576	chr1	220983293	-	85805503		AACCAAATACTCTACCTAAAATCATAACCTAAACRTTAACCAATAAATAC		II			NA	NA	NA	NA	NA	NA		OpenSea	GATCGGGCAGTGACCAGATACTCTGCCTGGAGTCATGGCCTGGACGTTGACCAGTGAATG[CG]TAAACCAGGCAGGGTAAACAAGGATCAGCCCTCTGTGGTGCACAGCACTTTAACGGTAAC	CGCATTCACTGGTCAACGTCCAGGCCATGACTCCAGGCAGAGTATCTGGT	2001-03-01	NM_022746	Body						1:220983125-220984384	Unclassified	2001-03-01	ENST00000496110.1	5'UTR	2001-03-01	ENST00000496110.1	5'UTR			chr1:220983258-220983384	4	chr1:220983089-220984234	6
cg01878940	5.98493e-07	0.340541	chr16	54159705	+	76674572		TTTAATTAAAAAACCATTTCACACAAAATTAACAATTATTAAAACTAAAC		II			NA	NA	NA	NA	NA	NA	chr16:54155953-54156180	S_Shelf	ATACAAGTATTTTACTGCACAATTTTTAAGCATAAAAATAAAATCATAGAATAGACCTGT[CG]CCCAGCTTCAACAACTGCTAACCCTGTGTGAAATGGCCTTTTAACCAAACATATTTGTAA	CGCCCAGCTTCAACAACTGCTAACCCTGTGTGAAATGGCCTTTTAACCAA																	chr16:54159685-54159970	3						TRUE
cg15033424	1.83326e-06	0.340521	chr2	61006645	+	26774295	38747835	AATAAATAAATATCCATAACATTCAACAAAATAACTTTATTCATAAAACA	AATAAATAAATATCCGTAACATTCAACAAAATAACTTTATTCATAAAACG	I	A	Red	NA	NA	NA	NA	NA	NA		OpenSea	ATGTGAAGGTCTGCTTATCAGTTTTAATGTTTTGTTTATAGGGGAAAATTTCCAACCAAC[CG]TCTTATGAATAAAGTTACCTTGTTGAATGTCACGGATATTCATTCACCTTGTAAAGAGCA	GGTGAATGAATATCCGTGACATTCAACAAGGTAACTTTATTCATAAGACG	PAPOLG	NM_022894	Body								PAPOLG;PAPOLG	ENST00000483370.1;ENST00000378104.1	TSS200;5'UTR	PAPOLG;PAPOLG;PAPOLG;PAPOLG	ENST00000483370.1;ENST00000378104.1;ENST00000496283.1;ENST00000453839.1	TSS200;5'UTR;5'UTR;3'UTR
cg11006453	2.68196e-06	-0.340402	chr8	141599185	-	21691552	87643105	CAAACATCAACAAAAATAAACAACAAACAAACCTCCTACAAAAACAAACA	CGAACGTCAACAAAAATAAACGACAAACGAACCTCCTACAAAAACAAACG	I	A	Red	NA	NA	NA	NA	NA	NA		OpenSea	CAGTATACACAGCGGACGTCAGCAGAGGTGGGCGGCAGGCGAGCCTCCTGCAGGAGCAGG[CG]GTCCCCTGAAGAAACTCCTTTCGGAGTTGGCTCCTCCCCGACTTTTCAGGGAGGGATGTG	CGCCTGCTCCTGCAGGAGGCTCGCCTGCCGCCCACCTCTGCTGACGTCCG	EIF2C2;EIF2C2	NM_012154;NM_001164623	Body;Body		chr8:141598802-141598802			8:141668319-141668408	8:141598777-141599480	Promoter_Associated	EIF2C2	ENST00000517293.1	3'UTR	EIF2C2;EIF2C2	ENST00000517293.1;ENST00000524328.1	3'UTR;5'UTR	chr8:141598805-141599775	3						TRUE
cg03577157	1.14957e-05	-0.340386	chr5	80716263	+	64601287		AAATCTCCTCATAAAAACCACAATAAATCAACCCTTCACAAAACTACTAC		II			NA	NA	NA	NA	NA	NA		OpenSea	TGGTTTGGTGTGACTGAGATTCCTTTGTTTAACTGTACACTGTGATGAATAATTTTCTTC[CG]TAGTAGTTCTGTGAAGGGCTGACTCACTGTGGTTTTCATGAGGAGACTTGGTAATGGATC	AGTCTCCTCATGAAAACCACAGTGAGTCAGCCCTTCACAGAACTACTACG	RNU5E;SSBP2;RNU5D	NR_002754;NM_012446;NR_002755	Body;3'UTR;Body				TRUE				SSBP2;SSBP2;SSBP2;SSBP2;SSBP2;SSBP2;SSBP2	ENST00000320672.4;ENST00000509053.1;ENST00000514493.1;ENST00000380182.4;ENST00000505980.1;ENST00000515395.1;ENST00000510060.1	3'UTR;3'UTR;3'UTR;3'UTR;3'UTR;3'UTR;3'UTR	SSBP2;SSBP2;SSBP2;SSBP2;SSBP2;SSBP2;SSBP2;SSBP2;SSBP2;SSBP2;SSBP2	ENST00000320672.4;ENST00000509053.1;ENST00000514493.1;ENST00000380182.4;ENST00000504985.1;ENST00000512923.1;ENST00000505980.1;ENST00000515395.1;ENST00000513785.1;ENST00000504136.1;ENST00000510060.1	3'UTR;3'UTR;3'UTR;3'UTR;3'UTR;3'UTR;3'UTR;3'UTR;3'UTR;3'UTR;3'UTR	chr5:80716040-80716395	3						TRUE
cg19894470	1.28378e-06	0.340361	chr16	14296342	-	25625184		CAATACACATAATATTCTATTTAAATCCCRAACTCAAAAAAAAACCCTTC		II			NA	NA	rs74974703	0.02333	NA	NA		OpenSea	CAAGATACTAACAGTACACATAGTGTTCTGTTTGAGTCCCGGGCTCAGAAGGAGACCCTT[CG]TGATTTGACTTTCTCCCCTTTGACTGCAAAATAAACTATTCACAGCAGAGAACTATAAAT	AGTACACATAGTGTTCTGTTTGAGTCCCGGGCTCAGAAGGAGACCCTTCG	MKL2;MKL2	NM_014048;NM_001308142	Body;Body											MKL2	ENST00000575768.1	5'UTR					chr16:14296284-14297369	6
cg25007781	0.000161666	0.340237	chr14	105963610	-	70702888	62679829	AAAAAAAACTACAAAAACAAAACATAAACTAAACATTAAACCAAATATCA	AAAAAAAACTACAAAAACGAAACGTAAACTAAACGTTAAACCGAATATCG	I	A	Red	NA	NA	NA	NA	NA	NA	chr14:105963578-105963808	Island	TGGGCGCAGGCAGGGGAGGGCTGCAGGGGCGGGGCGTGAGCTAGGCGTTGGGCCGGGTGT[CG]GCGCTGGGTCCAGCTGTCCATCCGACTGTCTGTCCATGGGGTCCCGTGTGAGGTTCTAGG	GGGGAGGGCTGCAGGGGCGGGGCGTGAGCTAGGCGTTGGGCCGGGTGTCG	C14orf80;C14orf80;C14orf80	NM_001134877;NM_001134876;NM_001134875	Body;Body;Body					14:105034624-105034840			C14orf80	ENST00000551054.1	5'UTR	C14orf80;C14orf80;C14orf80;C14orf80;C14orf80;C14orf80	ENST00000551054.1;ENST00000546536.1;ENST00000463869.1;ENST00000551538.1;ENST00000551538.1;ENST00000546492.1	5'UTR;5'UTR;5'UTR;1stExon;5'UTR;TSS1500	chr14:105963540-105964035	3						TRUE
cg02861178	5.82965e-07	-0.340221	chr20	10492319	+	82691112		CAATCTAACCACCTAACTATAAATCCTTACRTTTTCCAAATATCATCTAC		II			NA	NA	NA	NA	NA	NA		OpenSea	TCCATCTTCTTTGATGCTCACCACCTCCCTGTGAGGAAAGTACTCTTACTACCCCAGCTT[CG]CAGATGACACTTGGAAAACGTAAGGACCCACAGTTAGGTGGCCAGACTGAGAGCAGAGTG	CGCAGATGACACTTGGAAAACGTAAGGACCCACAGTTAGGTGGCCAGACT	C20orf94	NM_001009608	Body		chr20:10492212-10492212	DMR			20:10492100-10492431	Unclassified							chr20:10492185-10492510	3						TRUE
cg14658818	3.75627e-06	-0.340219	chr12	104572023	+	43642853		CAAACAAAAAACATAACTAACACCAAATACTAACATTCTAACTATCAAAC		II			NA	NA	NA	NA	NA	NA		OpenSea	AGCCCACTTCCTCCCAGCCTGGGTTCCAGCCACAGAGAACCTTCTGGCATTCAGTGAATG[CG]TCTGACAGCCAGAATGCCAGCATTTGGTGCCAGCTATGCCTTTTGCCTGGCCTGGCTTTG	AGGCAAAAGGCATAGCTGGCACCAAATGCTGGCATTCTGGCTGTCAGACG									12:104571417-104572266	Unclassified_Cell_type_specific							chr12:104571380-104572070	3
cg10218037	2.62109e-06	0.340213	chr1	180748085	-	86646878		TTCCATAACACTTAAAATAAAATTCAAACTTCATAACATAAACTTTATAC		II			NA	NA	NA	NA	NA	NA		OpenSea	TCATCAATATTTTCCATGGCACTTAGAATAGAGTTCAAACTTCATAACATGGGCTTTGTG[CG]TGAAAGGGCCTTTACCTGCCTCCCTGACCTCACCTCCTATCACCACCTGGTGGCAGTAAC	CGCACAAAGCCCATGTTATGAAGTTTGAACTCTATTCTAAGTGCCATGGA	XPR1;XPR1	NM_004736;NM_001135669	Body;Body						1:180747987-180748241	Unclassified_Cell_type_specific							chr1:180748000-180748250	3
cg09403277	1.52979e-06	0.340125	chr7	158684790	-	18725283		CRTACCCCAATATAATTCTAACTCTACACAAAAATAACRATATCTACTAC		II			NA	NA	NA	NA	NA	NA		OpenSea	TCTCAGGGGTGCGTGCCCCAGTGTGGTTCTAGCTCTGCACAGAAGTGACGGTGTCTGCTG[CG]TACTCCACTGTCTCCTCACCTGGCTGAGTGCCTGGCCCACACTAGGTGTGTTTGCAGAGT	CGCAGCAGACACCGTCACTTCTGTGCAGAGCTAGAACCACACTGGGGCAC	WDR60	NM_018051	Body											WDR60	ENST00000467220.1	5'UTR	chr7:158684760-158684915	3
cg00410895	8.64512e-06	0.340091	chr1	43283884	-	43655126		ACAATAAACTCAACCCAAATAAACACACRCTTCCAATCAAACTATAAATC		II			NA	NA	NA	NA	NA	NA	chr1:43282574-43283090	S_Shore	ATGCTAAGCAAGCAATGAACTCAGCCCAGATGGACACACGCTTCCAGTCAAACTGTAAAT[CG]TTAACAGCCTTTCTGGAGGTCAGTTTAGTACTAGGTATCAAAAGCCTTAAAAGTGAGCAC	CAATGAACTCAGCCCAGATGGACACACGCTTCCAGTCAAACTGTAAATCG	CCDC23;ERMAP	NM_199342;NM_001017922	TSS1500;5'UTR								CCDC23;CCDC23;CCDC23;ERMAP;ERMAP	ENST00000372522.1;ENST00000372521.4;ENST00000537227.1;ENST00000487556.1;ENST00000372517.2	TSS1500;TSS1500;TSS1500;5'UTR;5'UTR	CCDC23;CCDC23;CCDC23;ERMAP;ERMAP	ENST00000372522.1;ENST00000372521.4;ENST00000537227.1;ENST00000487556.1;ENST00000372517.2	TSS1500;TSS1500;TSS1500;5'UTR;5'UTR	chr1:43283685-43283955	3					TRUE	TRUE
cg24848542	5.57962e-07	0.340063	chr1	8066976	-	22606141		AAACTCTAATACTAAATTAAAAATTCACACTATACCTCCTAACTTATCAC		II			NA	NA	NA	NA	NA	NA		OpenSea	AGAATACCTCGAAACTCTAGTACTAAGTTAGAAATTCACACTATGCCTCCTGGCTTGTCA[CG]CACTTCCAATTTGAAAATATGGAACCTCAAGGCTGTAGATATTTGAGGCCCTTAAGAGAA	AACTCTAGTACTAAGTTAGAAATTCACACTATGCCTCCTGGCTTGTCACG											ERRFI1-IT1	ENST00000423628.1	TSS200	ERRFI1-IT1;ERRFI1	ENST00000423628.1;ENST00000474874.1	TSS200;3'UTR	chr1:8066385-8067030	3
cg25161129	2.01353e-05	-0.340061	chr17	66452343	-	84681892		ATCAAAAAAAACTTAAAAATCACTCAAATAACCAAACTATAAAACTACTC		II			NA	NA	NA	NA	NA	NA	chr17:66453349-66454137	N_Shore	TGTGGATTGTGGTCAAGAAAAACTTGAAAGTCACTCAAATAACCAAGCTGTAGAGCTACT[CG]ATTACATGATTACACATATGGGTTTTTCAAACAAAGGCATATTGTTCAGCACCGGGTGTT	CGAGTAGCTCTACAGCTTGGTTATTTGAGTGACTTTCAAGTTTTTCTTGA	WIPI1	NM_017983	Body		chr17:66452097-66452097	RDMR					WIPI1	ENST00000546360.1	5'UTR	WIPI1	ENST00000546360.1	5'UTR	chr17:66452040-66452375	3						TRUE
cg17431492	1.72378e-06	0.340054	chr11	119101441	+	93713882		AAAATCCAAAAACAAACTCACACATACACACAAAAAAATTCAATATCAAC		II			NA	NA	NA	NA	NA	NA		OpenSea	TCATATGGATAACAAAGTTTTCAATAGTTTTTCTTTTGTATTCTTGATTTGTAATGTCAC[CG]CTGATACTGAATTTCCTTGTGTGCATGTGTGAGTCTGTTTCTGGACTTTCTGTTCCACTA	AAGTCCAGAAACAGACTCACACATGCACACAAGGAAATTCAGTATCAGCG	CBL	NM_005188	Body																chr11:119101349-119101838	3
cg21814167	1.976e-06	-0.340038	chr17	60548173	+	83639277		ACCCTCAATAATATTATAAATCTATTATTAACCRAACACTATAACACAAC		II			NA	NA	NA	NA	NA	NA		OpenSea	CAAACTTCTGGCCTCAAGTGATCCTTCTGCCTCAGCCTCCCAAAGTGCTGGGATTACAAG[CG]TTGTGCCACAGTGCTCGGCCAACAATAGATTTATAATATCACTGAGGGCAGGGATTGTGA	CCCTCAGTGATATTATAAATCTATTGTTGGCCGAGCACTGTGGCACAACG																	chr17:60548140-60548515	3
cg07559745	3.81999e-05	-0.339952	chr3	64251919	+	21667846		ATAACTACTTTTCAAAACCAAAAAACCRTTCTTCTTCTAAAAACAAATTC		II			NA	NA	NA	NA	NA	NA	chr3:64253533-64253819	N_Shore	CAAGCCTCCACCGCAAAAGAAAAAAAAAAAAGCTAAACCAAATGATTCACACTCTTAAAA[CG]AATCTGCCTTCAGAAGAAGAACGGTTTTCTGGTCTTGAAAAGCAGCCACAATTTGTTATT	CGAATCTGCCTTCAGAAGAAGAACGGTTTTCTGGTCTTGAAAAGCAGCCA					chr3:64251870-64251870									PRICKLE2	ENST00000498162.1	5'UTR	chr3:64251705-64252595	3
cg11466857	6.87447e-07	0.339926	chr20	13253578	-	74626239		AAAAATATTTAAACCATACCCAAAACAATCTAAAACCTACTATAACTAAC		II			NA	NA	NA	NA	NA	NA		OpenSea	GTTCTCATCCCAAGGGTGTTTAGGCCATGCCCAAAACAATCTGAAGCCTGCTGTGGCTAG[CG]CTTTTTCCCAGAGGTGGGAATGTCACTTGGGGCATAATGCTGAGGACTGAGCTATAATAT	CGCTAGCCACAGCAGGCTTCAGATTGTTTTGGGCATGGCCTAAACACCCT	ISM1	NM_080826	Body								TASP1	ENST00000539805.1	3'UTR	TASP1	ENST00000539805.1	3'UTR
cg06995479	1.98387e-05	-0.339916	chr16	19708018	-	86758502		TTCTCRATATTTAAATATATCAACTAACATATATCTCATCCCTCAAACAC		II			NA	NA	NA	NA	NA	NA		OpenSea	TGTTTGTATTTTTCTCGGTGTTTGAATATATCAGCTGGCATGTGTCTCATCCCTCAGACA[CG]TCTCCAATGATTTCACTTTTAATGGGCTTTGGCATTTAAAACACATGCGAATTGAGCTTT	TCTCGGTGTTTGAATATATCAGCTGGCATGTGTCTCATCCCTCAGACACG	C16orf62;C16orf62	NM_001300743;NM_020314	Body;Body		chr16:19707699-19707699				16:19707526-19708565	Unclassified_Cell_type_specific							chr16:19707625-19708035	3
cg25281052	1.5969e-06	0.339872	chr3	33045067	+	20705598		TTTTATCTAATTTACAATTATACTTACCTCCTACAAAACCTACTATTTCC		II			NA	NA	NA	NA	NA	NA		OpenSea	AGTCTGATGGTCTAGTTTCAAAGTTCACGGGACTTGTGCAACTGGAAACAGTGAATTAGA[CG]GAAATAGTAGGTCTTGTAGGAGGTAAGCATAACTGCAAATTAGACAAAAAAGAAGTTTAA	CGGAAATAGTAGGTCTTGTAGGAGGTAAGCATAACTGCAAATTAGACAAA	GLB1;GLB1;GLB1	NM_001079811;NM_000404;NM_001135602	Body;Body;Body														chr3:33044780-33045175	3
cg06256720	1.40432e-05	-0.339776	chr12	96589510	-	28697270		AAAATTTCTAACTTATCTAAAAACRACAAAACTAATTACCATACRCTTCC		II			NA	NA	NA	NA	NA	NA	chr12:96588665-96589145	S_Shore	CGAGTGTCGGGAGAGTTTCTGGCTTGTCTGGAAACGGCAAGACTAATTGCCATGCGCTTC[CG]CTTTGAAACTGGCAGCAGACAGCATCTTGAAAATGACTCACTAGAGGAGCTCACAAAGAA	CGGAAGCGCATGGCAATTAGTCTTGCCGTTTCCAGACAAGCCAGAAACTC	ELK3	NM_005230	5'UTR		chr12:96589359-96589359				12:96589378-96589643	Promoter_Associated	ELK3;ELK3	ENST00000228741.3;ENST00000552142.1	5'UTR;5'UTR	ELK3;ELK3;ELK3;ELK3	ENST00000228741.3;ENST00000547249.1;ENST00000552142.1;ENST00000547860.1	5'UTR;5'UTR;5'UTR;5'UTR	chr12:96588580-96589630	3
cg15711127	2.30252e-06	0.339736	chr22	21126731	+	11637294		ACTATCTTCTTAAAACCTTCATCTATCACATACAATACTAAATCTTCAAC		II			NA	NA	NA	NA	NA	NA		OpenSea	TGAGGGAGGTGGGCCCACGAGGAGTGTGGGCACAGACAGCAGCCTCTGCCTGTGGTGCCA[CG]CTGAAGACTCAGTATTGTATGTGACAGATGAAGGCTCTAAGAAGACAGCTCTGACAAAAG	CGCTGAAGACTCAGTATTGTATGTGACAGATGAAGGCTCTAAGAAGACAG	PI4KA	NM_058004	Body								SERPIND1;PI4KA	ENST00000215727.5;ENST00000466162.1	TSS1500;3'UTR	SERPIND1;PI4KA;PI4KA	ENST00000215727.5;ENST00000490873.1;ENST00000484220.1	TSS1500;3'UTR;3'UTR	chr22:21126425-21126755	3
cg07633212	5.95543e-06	-0.339732	chr15	80165215	-	85802544		TTCTCCATTTTATCCTATCTAAACCACATCCTATTTTAATCAACAATATC		II			NA	NA	NA	NA	NA	NA		OpenSea	TTTCTGCCGGTTTCTCCATTTTATCCTGTCTGGACCACATCCTGTTTTGGTCAGCAGTGT[CG]TGACCAAAAAGCAAGTCCTGCTGGTCTGTTACCTCATGAGAAAGGATGCCTTTTCACCAT	TCTCCATTTTATCCTGTCTGGACCACATCCTGTTTTGGTCAGCAGTGTCG	MTHFS;MTHFS;MTHFS;ST20-MTHFS	NR_037654;NM_001199758;NM_006441;NM_001199760	Body;Body;Body;Body		chr15:80164886-80164886						RP11-38G5.1	ENST00000494999.1	3'UTR	RP11-38G5.1	ENST00000494999.1	3'UTR	chr15:80165005-80165350	3
cg09669949	2.83244e-05	-0.339651	chr8	9561069	-	1651189		AAATTTCCTAACTTCCTATTCAAAACTCTTCTAATCTAAATAATCTCCTC		II			NA	NA	NA	NA	NA	NA		OpenSea	GGAATGTAGTCAGGTTTCCTGACTTCCTGTTCAGGACTCTTCTAATCTGAATGGTCTCCT[CG]TTGATAGCTGTGCATTGCTCAAAATATTTTCTAAACTTAGAGACTGACAGAATATGTAAA	CGAGGAGACCATTCAGATTAGAAGAGTCCTGAACAGGAAGTCAGGAAACC	TNKS	NM_003747	Body								TNKS	ENST00000518027.1	5'UTR	TNKS;TNKS;TNKS	ENST00000518027.1;ENST00000519392.1;ENST00000517989.1	5'UTR;5'UTR;5'UTR	chr8:9560900-9561115	3
cg24158259	1.31037e-06	-0.339649	chr11	58984544	+	41682870		AATTCCAAACCCACACAAAAACRAACCTCAAATATAAATCACRATTTAAC		II			NA	NA	NA	NA	NA	NA		OpenSea	CCACATCTGCTTTCTTTCTCTGTTTGATCCCGTGCAACCTTCTGACACCATCTCATTCAG[CG]CCAAACCGTGATTCATATCTGAGGTTCGCTTCTGTGTGGGCTTGGAACTAATCCAGGTGT	CGCCAAACCGTGATTCATATCTGAGGTTCGCTTCTGTGTGGGCTTGGAAC					chr11:58984097-58984097	DMR											chr11:58984325-58984655	3						TRUE
cg10487211	5.14231e-06	0.339336	chr6	53144347	-	23734185		TAACTATAACTCCTACATCTACATCAACATATTCCAACACAAAAATTAAC		II			NA	NA	NA	NA	NA	NA		OpenSea	TCGAAGGGTGGTGACTGTGGCTCCTGCATCTGCATCAACATATTCCAGCACAGGGATTAG[CG]TACCAGAGATGTCAAACAAATATTTGCTAAACAAATGACAAAGAGTTCAAGACTGCCAAT	CGCTAATCCCTGTGCTGGAATATGTTGATGCAGATGCAGGAGCCACAGTC	ELOVL5;ELOVL5;ELOVL5;ELOVL5	NM_001242830;NM_001301856;NM_021814;NM_001242828	Body;Body;Body;Body								ELOVL5	ENST00000486973.1	3'UTR	ELOVL5;ELOVL5	ENST00000485336.1;ENST00000465983.1	3'UTR;3'UTR	chr6:53144180-53144370	3
cg03495832	8.14473e-06	0.339284	chr14	105964507	-	57734569	56708131	AACAAAAAAACACCTAATAAAAAACCACAACTACTACAAAACAACCCCCA	AACGAAAAAACACCTAATAAAAAACCGCAACTACTACGAAACAACCCCCG	I	C	Grn	NA	NA	NA	NA	NA	NA	chr14:105964988-105965304	N_Shore	GTACCCTGAGGGAGCGGGAGGGCACCTGGTGAGGAGCCGCAGCTGCTGCGAGACAGCCCC[CG]CCCCTCCTGCGGGAGGTCTGTTGTCTGATTCTTTGCATGAGGGAGGGAAGCCCGTGCTGT	CGGGGGCTGTCTCGCAGCAGCTGCGGCTCCTCACCAGGTGCCCTCCCGCT	C14orf80;C14orf80;C14orf80	NM_001134877;NM_001134876;NM_001134875	Body;Body;Body					14:105035254-105035778			C14orf80	ENST00000551054.1	5'UTR	C14orf80;C14orf80;C14orf80	ENST00000551054.1;ENST00000551538.1;ENST00000546492.1	5'UTR;5'UTR;5'UTR	chr14:105964465-105964715	3						TRUE
cg04707023	1.47708e-06	0.339192	chr22	32209563	-	30806207		AAACAACTCTAATACCAAAAAAACAACCCCRTTAATAAACTTACTTTTTC		II			NA	NA	NA	NA	NA	NA		OpenSea	AGGAGGAAAGGGAGCAGCTCTGATGCCAGAAGGGCAGCCCCGTTGGTGGGCTTGCTTTTT[CG]TTCTGAGCTTTTGCTTCTCTATAGGGCTTCTTTCTTTTTGATCCTTCTTCCTGTTGCTTT	AGCAGCTCTGATGCCAGAAGGGCAGCCCCGTTGGTGGGCTTGCTTTTTCG	DEPDC5;DEPDC5;DEPDC5;DEPDC5;DEPDC5;DEPDC5	NM_001007188;NR_110988;NM_001242896;NM_001242897;NM_001136029;NM_014662	Body;Body;Body;Body;Body;Body																		chr22:32209133-32209651	4
cg19370760	0.000159609	-0.339165	chr11	16813322	+	41792208		CATTCTAAAAAATAAACTACATAATAAACAATAAATCACTCATCCTAACC		II			NA	NA	NA	NA	NA	NA		OpenSea	TCTATCAGAAATGTGCATGGTTACAAAATATTTCCTCCTTCCTGACTCAGACAGAACAGG[CG]GTCAGGATGAGTGACTCACTGCCTACCATGCAGTTCATTCCCTAGAATGTGATGAATGCA	ATTCTAGGGAATGAACTGCATGGTAGGCAGTGAGTCACTCATCCTGACCG	PLEKHA7	NM_175058	Body								PLEKHA7	ENST00000332954.4	TSS200	PLEKHA7;PLEKHA7;PLEKHA7;PLEKHA7	ENST00000525177.1;ENST00000531776.1;ENST00000332954.4;ENST00000525781.1	3'UTR;TSS1500;TSS200;3'UTR	chr11:16813200-16813495	3
cg20130571	4.82087e-05	-0.339156	chr3	35974541	-	32807273		ATAATTAAAAATATCCTTTCCTCCTTCCTCTTTAACAATACAATCAACCC		II			NA	NA	NA	NA	NA	NA		OpenSea	AGTCACTGTTAATAGTTGGAAGTATCCTTTCCTCCTTCCTCTTTAACAGTGCAGTCAACC[CG]CACTTCTTACGCTTGAGGCAGATCTGGGGAAGTGTTGCGGTTTGACCTCTGTGTGACCCC	CGGGTTGACTGCACTGTTAAAGAGGAAGGAGGAAAGGATACTTCCAACTA							TRUE										chr3:35974465-35974815	3						TRUE
cg07126235	8.83904e-06	-0.339146	chr6	43192225	-	31759220		ATAACTAAAAAAACAAATACAAAAAACACCTAAAACAACCCCAAAATCAC		II			NA	NA	NA	NA	NA	NA		OpenSea	AGATGAGGCCTATGACTGAGGGGGCAGATGCAGGAAACACCTAGAGCAGCCCCAGAGTCA[CG]GGGCTGAGGGGGCGGGAGCTGCCCCTGTCATAGGGAGGGGGATTCCCAGCGTCTGTAGTG	TGACTGAGGGGGCAGATGCAGGAAACACCTAGAGCAGCCCCAGAGTCACG	CUL9	NM_015089	3'UTR						6:43191790-43192614	Promoter_Associated	RP3-330M21.5;CUL9;CUL9	ENST00000500590.1;ENST00000372647.2;ENST00000252050.4	TSS1500;3'UTR;3'UTR	CUL9;CUL9;RP3-330M21.5;CUL9;CUL9;CUL9;CUL9	ENST00000503766.1;ENST00000504647.1;ENST00000500590.1;ENST00000372647.2;ENST00000252050.4;ENST00000515773.1;ENST00000506830.1	5'UTR;5'UTR;TSS1500;3'UTR;3'UTR;5'UTR;3'UTR	chr6:43192120-43192575	3						TRUE
cg23465950	4.28773e-06	0.339119	chr17	27372296	-	40622176		ATATCCAAAACTAACAAAAACAATACTAAAAAACCTACTAACAAAACACC		II			NA	NA	NA	NA	NA	NA		OpenSea	GTTCAGACCATGTGTCCAAGGCTAGCAGAAGCAGTACTGGAAAGCCTGCTGGCAAGGCAC[CG]TGTGGCAGATGCCCAGAGTGGACAGGAGTCTGCTGGAGTGTGTATTTTCAACTCTGTGGA	CGGTGCCTTGCCAGCAGGCTTTCCAGTACTGCTTCTGCTAGCCTTGGACA	PIPOX	NM_016518	Body								PIPOX	ENST00000484308.1	TSS1500	PIPOX;PIPOX;PIPOX	ENST00000484308.1;ENST00000466889.1;ENST00000469082.1	TSS1500;5'UTR;5'UTR
cg18377866	5.7289e-06	0.339068	chr3	193965288	+	36639864		TTTAATCTAATACCTAAAAAATACCCAATATCCRTTCCTTTAAAATTTAC		II			NA	NA	NA	NA	NA	NA		OpenSea	AGCAACACTGTTGATAAATAGCAGAGTTTGGATTCAAGCGCAGGTCTGCAATCCTGCTTG[CG]CAAATTTCAAAGGAACGGATACTGGGTATCTTCCAGGTACTAGACCAAACATTTAGTGTA	TTGGTCTAGTACCTGGAAGATACCCAGTATCCGTTCCTTTGAAATTTGCG	LOC101929337;LOC100505920	NR_125402;NR_125403	TSS200;Body				TRUE				RP11-513G11.3;RP11-513G11.4	ENST00000455821.1;ENST00000415869.1	TSS200;3'UTR	RP11-513G11.3;RP11-513G11.4	ENST00000455821.1;ENST00000415869.1	TSS200;3'UTR
cg03477586	5.96139e-06	0.339019	chr5	141529052	+	14774235		ACTAACAATACACAAACTAAAAAACAAACAAATCTTAAAAACTCTAAACC		II			NA	NA	NA	NA	NA	NA		OpenSea	TGGATTCCTTTTTTTTTTTTTTTTTTTTTACAAAGTGATCTGATCTATAATTTAGTAATA[CG]GTCCAGAGTCCCTAAGATCTGTTTGTTCTTCAGTTTGTGTACTGCCAGCATTTCTGTAAC	CGGTCCAGAGTCCCTAAGATCTGTTTGTTCTTCAGTTTGTGTACTGCCAG	NDFIP1	NM_030571	3'UTR								NDFIP1	ENST00000253814.3	3'UTR	NDFIP1;NDFIP1	ENST00000503388.1;ENST00000253814.3	5'UTR;3'UTR	chr5:141529040-141529230	3
cg17656088	1.12671e-05	-0.33901	chr22	36236662	-	59679105		AAAAACAAACCTACTAAAAAATAACAATTTAATATACRCTATACRCACRC		II			NA	NA	NA	NA	NA	NA		OpenSea	CTCCCAACTCCAGAAGCAGGCCTGCTGGAGAATGGCAGTTTGGTGTACGCTGTGCGCACG[CG]TGTGTGCGTGTGTGCGTGTGTGTGTGTGTGTGTGTGTGTGTAGGGGGGAGGAGGTAGGGA	CGCGTGCGCACAGCGTACACCAAACTGCCATTCTCCAGCAGGCCTGCTTC	RBFOX2;RBFOX2;RBFOX2;RBFOX2;RBFOX2;RBFOX2	NM_001031695;NM_001082577;NM_001082576;NM_014309;NM_001082579;NM_001082578	TSS200;TSS200;TSS200;TSS200;Body;Body								RBFOX2;RBFOX2;RBFOX2;RBFOX2;RBFOX2	ENST00000414461.2;ENST00000416721.2;ENST00000405409.2;ENST00000449924.2;ENST00000359369.4	TSS1500;TSS1500;TSS200;TSS1500;5'UTR	RBFOX2;RBFOX2;RBFOX2;RBFOX2;RBFOX2;RBFOX2;RBFOX2	ENST00000414461.2;ENST00000416721.2;ENST00000405409.2;ENST00000491982.1;ENST00000449924.2;ENST00000397305.3;ENST00000359369.4	TSS1500;TSS1500;TSS200;TSS1500;TSS1500;TSS1500;5'UTR	chr22:36236445-36236750	3
cg02714666	2.93987e-05	-0.338919	chr3	16131767	-	92717955		TAAAATAAACCTAATAAATAATTACCCCTAATATTTAAAAATACACACAC		II			NA	NA	NA	NA	NA	NA		OpenSea	ATGCCATCAACTAGAGTGAACCTAGTGAGTGGTTACCCCTGGTATTTAAGAGTACACACA[CG]TGTTCATGTACACACACCCCTGCCCCCATACATACTTTCTTGTCAAAGCACTAGAGGAAA	CGTGTGTGTACTCTTAAATACCAGGGGTAACCACTCACTAGGTTCACTCT							TRUE										chr3:16131585-16131995	3						TRUE
cg07324172	3.0513e-05	0.338879	chr4	153303509	-	95736162		TTAAAATAAATTTTCCCRATTTTAACATTTTAAAACTCCTCTTAATTAAC		II			NA	NA	NA	NA	NA	NA		OpenSea	CAAGCCATGGTTTAGAGTAGGTTTTCCCGGTTTTGACATTTTAAAACTCCTCTTGGTTGA[CG]AATACTCTCTACATGTAATACAGGCACATTACTAAAAGCTCTAACCACTAAATTTTAAAA	CGTCAACCAAGAGGAGTTTTAAAATGTCAAAACCGGGAAAACCTACTCTA	FBXW7;FBXW7;FBXW7	NM_001013415;NM_033632;NM_001013415	5'UTR;Body;1stExon				TRUE		4:153303230-153303592	Unclassified_Cell_type_specific	FBXW7;FBXW7	ENST00000296555.4;ENST00000296555.4	1stExon;5'UTR	FBXW7;FBXW7	ENST00000296555.4;ENST00000296555.4	1stExon;5'UTR								TRUE
cg07949722	4.93099e-06	-0.338866	chr17	32576670	+	33642847		AAAAATACTCTATAAACAACTTATAAAAAACTATATCAATCTAAAAACTC		II			NA	NA	NA	NA	NA	NA		OpenSea	AGGCATCCAATGCCCAGAAACTGGCATGTGCCCTGGGACATCCCCTGAGAAGGCATGCCA[CG]AGCCCTCAGACTGACACAGCTCTTTACAAGTTGCTTACAGAGCACTCTTGGTTTATTAAT	CGAGCCCTCAGACTGACACAGCTCTTTACAAGTTGCTTACAGAGCACTCT					chr17:32576443-32576443												chr17:32576600-32576835	3
cg22360048	1.85966e-05	0.338843	chr1	144924094	+	92743584		TCCTTTATTAAATCCTCCCCTTCTCATTAAACTCTAAATTACTTACTTTC		II			NA	NA	NA	NA	NA	NA		OpenSea	CCCCAGCTTCCCTCTCCACTTTTCTGTACCAATTCACACAAACACTACATGTTTATTCAG[CG]AAAGCAAGTAATTCAGAGTTCAATGAGAAGGGGAGGATTTAATAAAGGAAATGCTTACAA	CCTTTATTAAATCCTCCCCTTCTCATTGAACTCTGAATTACTTGCTTTCG	PDE4DIP;PDE4DIP;PDE4DIP;PDE4DIP;PDE4DIP;NBPF20;NBPF9	NM_001002811;NM_001198834;NM_014644;NM_001198832;NM_001002812;NM_001278267;NM_001277444	Body;Body;Body;Body;Body;Body;Body								PDE4DIP	ENST00000479408.2	5'UTR	PDE4DIP	ENST00000479408.2	5'UTR	chr1:144923960-144924290	3
cg01008365	2.7026e-06	0.33884	chr8	63937860	+	6636253		ACTCAATCTCCAACCCCTCTTTCATACTTAAAAATTAATTAAACTAACTC		II			NA	NA	NA	NA	NA	NA		OpenSea	ATTTCAGGATGAAGACTAATCATCAGAAAAACTAACTTCATGATTAGAAAGTTGAAACTT[CG]AGCCAGCCCAATCAATCTCCAAGTATGAAAGAGGGGCTGGAGATTGAGTTCAATCACACA	CGAGCCAGCCCAATCAATCTCCAAGTATGAAAGAGGGGCTGGAGATTGAG	GGH	NM_003878	Body				TRUE				GGH	ENST00000518113.1	3'UTR	GGH;GGH;GGH	ENST00000518113.1;ENST00000518466.1;ENST00000520609.1	3'UTR;3'UTR;3'UTR								TRUE
cg15297704	1.25731e-06	0.338531	chr16	13363498	+	80720221		ATACTATCTCCTCTACCTAAAACACTCTCAAAATAATATAACTAAAAAAC		II			NA	NA	NA	NA	NA	NA		OpenSea	CTTCCCTTCCCTGTACCTTGGTTTTCTCATCTAACAAATAAAGGAGGTAAACAAAAATAG[CG]CCTTTCAGCTATATCATTCTGAGAGTGTTCTAGGCAGAGGAGACAGTATATGCTAAGGTC	CGCCTTTCAGCTATATCATTCTGAGAGTGTTCTAGGCAGAGGAGACAGTA											U91319.1	ENST00000571619.1	5'UTR	U91319.1	ENST00000571619.1	5'UTR					chr16:13362554-13365494	6
cg02621528	2.43138e-06	0.338346	chr3	133464047	+	3642920		TTCTATCTCATATTTTAATTAACCAAACTCATATCAAACCTAATAAACAC		II			NA	NA	NA	NA	NA	NA	chr3:133464949-133465420	N_Shore	ATTAGGAGACAATTCTGACAACACAAAAACAAGTGAACAAAAATCAAATGACTGACCTGA[CG]TGTCCACTAGGCTTGATATGAGCTTGGTCAACTAAAACATGAGACAGAATGAATGACCAT	TCTGTCTCATGTTTTAGTTGACCAAGCTCATATCAAGCCTAGTGGACACG	TF	NM_001063	TSS1500								TF;TF;TFP1	ENST00000402696.3;ENST00000264998.3;ENST00000460564.1	TSS1500;TSS1500;5'UTR	TF;TF;TF;TF;TFP1	ENST00000402696.3;ENST00000466911.1;ENST00000474287.1;ENST00000460531.1;ENST00000460564.1	TSS1500;TSS1500;TSS1500;TSS1500;5'UTR	chr3:133463985-133464170	3						TRUE
cg17277890	3.7687e-05	-0.338184	chr11	5710737	+	57804219		CAACTTACCTAAATACTTAAAATTCCAATACAATCCTATAATTATTAATC		II			NA	NA	NA	NA	NA	NA		OpenSea	TAGGTCCCAAGTCTCTGGATCTTTATTTTCCTGGCTTAGGTCTTAAATATAAGATAAATT[CG]ACTAATAATTATAGGACTGCATTGGAATTCTAAGTATTCAGGCAAGCTGTATAACTGTAA	CGACTAATAATTATAGGACTGCATTGGAATTCTAAGTATTCAGGCAAGCT	TRIM22;TRIM22	NM_006074;NM_001199573	TSS200;TSS200						11:5710694-5711307	Promoter_Associated	TRIM22;TRIM22;TRIM5	ENST00000545338.1;ENST00000379965.3;ENST00000380027.1	TSS1500;TSS200;5'UTR	TRIM22;TRIM22;TRIM22;TRIM22;TRIM22;TRIM5;TRIM5	ENST00000460454.1;ENST00000545338.1;ENST00000454828.1;ENST00000379965.3;ENST00000425490.1;ENST00000380027.1;ENST00000412903.1	TSS1500;TSS1500;TSS1500;TSS200;TSS200;5'UTR;5'UTR			chr11:5710723-5712324	6	chr11:5709752-5716638	6
cg26168118	1.04887e-06	0.338094	chr14	105751711	+	9651496		AACACTATATTTTACCAATTAACATCCTCTTAATACCCTTACTAAAAATC		II			NA	NA	NA	NA	NA	NA		OpenSea	TCATGCAGTCACTAAGCCAAACTGAGGATCCAGAAATGAGCTTTTAGGTTTACGGTCAAT[CG]ATTTTCAGCAAGGGCACCAAGAGGATGCCAACTGGCAAAATACAGTGTTTTCAACACATG	ACACTGTATTTTGCCAGTTGGCATCCTCTTGGTGCCCTTGCTGAAAATCG	BRF1	NM_001519	Body					14:104822674-104822757			BRF1;BRF1;BRF1	ENST00000332890.5;ENST00000327359.3;ENST00000440513.3	5'UTR;5'UTR;5'UTR	BRF1;BRF1;BRF1	ENST00000332890.5;ENST00000327359.3;ENST00000440513.3	5'UTR;5'UTR;5'UTR								TRUE
cg09576223	4.12475e-05	-0.338067	chr22	39092757	+	21637198		TACTTACAAATAAATAAAAACTCAAAACTAAACTAATAACTCAACATAAC		II			NA	NA	NA	NA	NA	NA	chr22:39096373-39097754	N_Shelf	TGTTCAAATCCTGGACCAAGCCTCTGACACACCTGACTCCTCTCTTCCTGTCCTTGTTGC[CG]CCATGTTGAGTCATTAGCTCAGCTCTGAGTTCCTATTCACTTGTAAGCATGAATCATCTC	GCTTACAAGTGAATAGGAACTCAGAGCTGAGCTAATGACTCAACATGGCG	JOSD1	NM_014876	Body														chr22:39092640-39092915	3						TRUE
cg07769574	1.81103e-06	0.338047	chr4	185725995	+	82668927		TTTTTACCTACRTACTTTACTTATTCTACACTCAAAATAAATCACAAAAC		II			NA	NA	NA	NA	NA	NA	chr4:185724434-185724647	S_Shore	TCTCACACACGTTAGAAAGTGCTCAAAAATATTAGATTTTATGATTATTTCCTCTACCAA[CG]CTCTGTGATTCATCCTGAGTGCAGAACAAGTAAAGCACGCAGGTAAAAACACTGCCTACA	CGCTCTGTGATTCATCCTGAGTGCAGAACAAGTAAAGCACGCAGGTAAAA	ACSL1;ACSL1;ACSL1;ACSL1;ACSL1	NM_001286710;NM_001286712;NM_001286708;NM_001286711;NM_001995	5'UTR;5'UTR;5'UTR;5'UTR;5'UTR								ACSL1;ACSL1;ACSL1;ACSL1;ACSL1;ACSL1;ACSL1;ACSL1;ACSL1	ENST00000513317.1;ENST00000509038.1;ENST00000437665.3;ENST00000454703.2;ENST00000504342.1;ENST00000507295.1;ENST00000504900.1;ENST00000281455.2;ENST00000515030.1	5'UTR;3'UTR;5'UTR;5'UTR;5'UTR;5'UTR;5'UTR;5'UTR;5'UTR	ACSL1;ACSL1;ACSL1;ACSL1;ACSL1;ACSL1;ACSL1;ACSL1;ACSL1;ACSL1	ENST00000513317.1;ENST00000509038.1;ENST00000437665.3;ENST00000454703.2;ENST00000506733.1;ENST00000504342.1;ENST00000507295.1;ENST00000504900.1;ENST00000281455.2;ENST00000515030.1	5'UTR;3'UTR;5'UTR;5'UTR;5'UTR;5'UTR;5'UTR;5'UTR;5'UTR;5'UTR	chr4:185725865-185726075	3
cg16205431	3.18975e-06	0.338036	chr2	135068515	+	64701192		CATATAACCATACTTATCAAATAACCCCTACAAAATACAACCAAATAAAC		II			NA	NA	NA	NA	NA	NA		OpenSea	AAGCCCATTGTGGAGATTGAGTCGGTTCCCAGCCATGGCTGAGCAGCCAGGCCAGTGGCA[CG]CTCATTTGGCTGCACTTTGCAGGGGCCATCTGATAAGCATGGCCACATGTTCATATCAGG	CGCTCATTTGGCTGCACTTTGCAGGGGCCATCTGATAAGCATGGCCACAT	MGAT5	NM_002410	Body														chr2:135068240-135068590	3
cg09923954	7.31467e-06	-0.337862	chr10	65460017	+	37628924		AACCAACCTAACCTATATAATAAAAATTAATAACTCACTAACCAAATATC		II			NA	NA	NA	NA	NA	NA		OpenSea	ATTTATATGCCACCTAACATCAAAACCTAGAGCCCTTCTGAGAGATCATATTCCCTTGTA[CG]ATACTTGGTCAGTGAGTCACTAACCTCCATCACACAGGCCAGGCTGGCTCTTGCAGTCCC	GCCAGCCTGGCCTGTGTGATGGAGGTTAGTGACTCACTGACCAAGTATCG							TRUE				RP11-170M17.1	ENST00000444770.1	5'UTR	RP11-170M17.1	ENST00000444770.1	5'UTR	chr10:65459945-65460255	3						TRUE
cg27001818	1.79059e-06	-0.337849	chr22	33724826	+	8788974		AAAAAATAATTTACTTATTCAAAACCACACAACTCCTAAATACTAAAACC		II			NA	NA	NA	NA	NA	NA		OpenSea	ATTTGGGAAGCACTTCCTTGTCTTGTGGCTTTAGAGTTAGGTAGACCTGGTTTCTAATCA[CG]GCCCCAGCACTTAGGAGTTGTGTGGTCTTGAACAAGTAAATCATTTCTTTGAAGCCTTCC	CGGCCCCAGCACTTAGGAGTTGTGTGGTCTTGAACAAGTAAATCATTTCT	LARGE;LARGE	NM_004737;NM_133642	Body;Body														chr22:33724785-33725255	3
cg00478734	3.25169e-06	0.337753	chr4	123817651	-	70782564		AATAAAACTACAAAACATAAACTTAATTAACTCACATACTCTACTCTCAC		II			NA	NA	NA	NA	NA	NA		OpenSea	AATATAGATTGGGTAAGGCTGCAAAACATAAGCTTAATTAGCTCACATGCTCTGCTCTCA[CG]TGGCACCAGTGGATAGTGTGAGAGAATTAGGCTGTAGAACAAATGGCCTTCTCTTTCAGC	GTAAGGCTGCAAAACATAAGCTTAATTAGCTCACATGCTCTGCTCTCACG	NUDT6;FGF2;NUDT6	NM_198041;NM_002006;NM_007083	Body;3'UTR;Body				TRUE				FGF2	ENST00000264498.3	3'UTR	FGF2;NUDT6;NUDT6;NUDT6	ENST00000264498.3;ENST00000512116.1;ENST00000503370.1;ENST00000510735.1	3'UTR;3'UTR;3'UTR;3'UTR	chr4:123817380-123817690	3
cg06769820	9.61634e-06	-0.337707	chr4	54554571	+	97805492		TTACAACCAAAAAAAAACTACAAAATATATCAACATTTCCAACTTACTTC		II			NA	NA	NA	NA	NA	NA		OpenSea	GGAAAATACCAACCACAGAAACCAAAATGTTCACATCTGCTACTCAGGCACCCTCTCCCA[CG]AAGCAAGCTGGAAATGCTGACACATTCTGCAGCTCTCCCTTGGCTGTAATCTGGGCAGAC	TACAGCCAAGGGAGAGCTGCAGAATGTGTCAGCATTTCCAGCTTGCTTCG					chr4:54554362-54554362		TRUE		4:54554506-54554716	Unclassified_Cell_type_specific				LNX1;RP11-317M11.1	ENST00000513421.1;ENST00000508112.1	5'UTR;5'UTR	chr4:54554400-54554695	3						TRUE
cg20909752	3.31107e-06	-0.3377	chr15	72524565	-	66611118		TCAATTAAACAACTATTAACTCTTACCTTCATTCACAAATACAATATTAC		II			NA	NA	NA	NA	NA	NA	chr15:72522131-72524238	S_Shore	GCGAGCAGTTATCAATTAAACAGCTGTTAACTCTTGCCTTCATTCACAGATACAATGTTG[CG]CATTCAAAATGTGAAGACCGTTCTCTTAGGTTCTTTTTTTATTTTCCTGGCAAAAGAGAC	CGCAACATTGTATCTGTGAATGAAGGCAAGAGTTAACAGCTGTTTAATTG	PKM;PKM;PKM;PKM;PKM;PKM	NM_002654;NM_001206796;NM_001206798;NM_001206797;NM_182471;NM_182470	TSS1500;TSS1500;TSS1500;TSS1500;TSS1500;TSS1500								PKM2;PKM2;PKM2;PKM2;PKM2;PKM2;PKM2	ENST00000565154.1;ENST00000565184.1;ENST00000389093.3;ENST00000335181.5;ENST00000319622.6;ENST00000327974.8;ENST00000568883.1	TSS1500;TSS1500;TSS1500;TSS1500;TSS1500;TSS1500;TSS1500	PKM2;PKM2;PKM2;PKM2;PKM2;PKM2;PKM2;PKM2;PKM2;PKM2;PKM2	ENST00000565154.1;ENST00000565184.1;ENST00000389093.3;ENST00000335181.5;ENST00000569857.1;ENST00000319622.6;ENST00000566809.1;ENST00000567087.1;ENST00000569050.1;ENST00000327974.8;ENST00000568883.1	TSS1500;TSS1500;TSS1500;TSS1500;TSS1500;TSS1500;TSS1500;TSS1500;TSS1500;TSS1500;TSS1500	chr15:72524400-72524795	3
cg02251376	2.23991e-06	0.337687	chr10	34829122	+	48705198		AACACTATTCTAAATCCTAAAAATACAACAAAACAATCCTACTCTAATAC		II			NA	NA	NA	NA	NA	NA		OpenSea	GCTGCCTGCCTCCTGCTTCCCAGGACATTCAATTACAGGTTATGCTGTCAAACAACAGCA[CG]CATTAGAGCAGGATTGCTCTGCTGCATCCCCAGGACCTAGAACAGTGTCTTGCACATAGT	CGCATTAGAGCAGGATTGCTCTGCTGCATCCCCAGGACCTAGAACAGTGT	PARD3;PARD3;PARD3;PARD3;PARD3;PARD3;PARD3;PARD3;PARD3;PARD3;PARD3	NM_001184786;NM_001184791;NM_019619;NM_001184789;NM_001184790;NM_001184788;NM_001184787;NM_001184785;NM_001184794;NM_001184793;NM_001184792	Body;Body;Body;Body;Body;Body;Body;Body;Body;Body;Body																chr10:34828576-34829134	4
cg03603062	1.64006e-06	0.337609	chr7	95224434	-	65645228		AATATCAATTTCCTTCAAAATATTAACRAATCTCACAAACAATTCTTATC		II			NA	NA	NA	NA	NA	NA	chr7:95225503-95226194	N_Shore	TGGGTCGGGAGGATATCAATTTCCTTCAGAATGTTGGCGAGTCTCACAGGCAATTCTTGT[CG]CAAAAATGCAAAAGAAGTTCTTTCACATGCATTTTCTGAACCTATAATAAATGAAATCAA	ATATCAATTTCCTTCAGAATGTTGGCGAGTCTCACAGGCAATTCTTGTCG	PDK4	NM_002612	Body											PDK4	ENST00000473301.1	3'UTR					chr7:95215811-95226992	6		TRUE
cg05576904	5.82965e-07	0.337593	chr11	63331144	-	1711249		ACAAAAAATAACRTCAACCCAATAAACAAACCTTACAACRAACAAAAATC		II			NA	NA	NA	NA	NA	NA		OpenSea	CAGAGGCCGAGGCAGGAAATGGCGTCAACCCAGTAGGCAGACCTTGCAGCGAGCAGAGGT[CG]TGCCACTGCACTCTAGCCTGGGCGGCAGGGCGAGACTCAGTCAAAAAAAAAAAAAAAAAA	CAGGAAATGGCGTCAACCCAGTAGGCAGACCTTGCAGCGAGCAGAGGTCG	HRASLS2	NM_017878	TSS1500								HRASLS2	ENST00000255695.1	TSS1500	HRASLS2	ENST00000255695.1	TSS1500
cg14089881	0.000707567	-0.337525	chr1	6296630	+	17743943	1611239	CAAAACATCTAATTTTCAAAAACAACACAAAACCAACAAAAATACAACCA	CAAAACGTCTAATTTTCGAAAACGACGCAAAACCGACGAAAATACGACCG	I	T	Red	NA	NA	NA	NA	NA	NA	chr1:6295528-6296261	S_Shore	CACTGCACTCCAGCCTGGGTGACAGAGTGACACTCCATCTCAAAAAAAAAAATTTTGAAA[CG]GCCGCACCCTCGCCGGCCCTGCGTCGTCCCCGAAAACCAGACGCCCTGGGGCGCGGGGCC	CGGCCGCACCCTCGCCGGCCCTGCGTCGTCCCCGAAAACCAGACGCCCTG	ICMT	NM_012405	TSS1500					1:6219217-6219371			ICMT;ICMT;ICMT;LINC00337;LINC00337	ENST00000343813.5;ENST00000535068.1;ENST00000489498.1;ENST00000441724.1;ENST00000429480.2	TSS1500;TSS1500;TSS1500;5'UTR;TSS1500	ICMT;ICMT;ICMT;LINC00337;LINC00337	ENST00000343813.5;ENST00000535068.1;ENST00000489498.1;ENST00000441724.1;ENST00000429480.2	TSS1500;TSS1500;TSS1500;5'UTR;TSS1500			chr1:6296595-6296771	3	chr1:6294286-6296834	6		TRUE
cg20392093	8.63955e-05	-0.337353	chr12	122028839	+	24693966		ATCTTCTACCAAATAAAAAATTTATTTCTCAAAAATTACAAAATATAAAC		II			NA	NA	NA	NA	NA	NA		OpenSea	GGGTTTTTGTAGTTGTTGATGCTGCTTTTTTTTTTTTTTTTTTTTTTTTTTTTATATAAC[CG]CCCACATCCTGCAACTTCTGAGAAACAAACTCTCTATTTGGTAGAAGATAAAATCTGGAG	CGCCCACATCCTGCAACTTCTGAGAAACAAACTCTCTATTTGGTAGAAGA					chr12:122028609-122028609		TRUE		12:122028134-122029181	Unclassified	RP13-941N14.1	ENST00000541574.1	5'UTR	RP13-941N14.1	ENST00000541574.1	5'UTR	chr12:122027940-122029250	3
cg19412669	1.83326e-06	-0.337321	chr1	36839270	+	62706555		CRCTCTATTTTAAAACAATAAAAATAACAACACATACATAAATCTTTATC		II			NA	NA	NA	NA	NA	NA		OpenSea	CTGGGGAGGCGGATAGAGAGGAGGATTAGTAATCCCTCGATTTCAGCCAGGACTCCCTGA[CG]ACAAAGATTCATGCATGTGCTGTCATCTTCACTGCTCCAAAACAGAGCGATGATTTTGTT	GCTCTGTTTTGGAGCAGTGAAGATGACAGCACATGCATGAATCTTTGTCG	STK40	NM_032017	5'UTR				TRUE		1:36839252-36839780	Unclassified	STK40;STK40;STK40;STK40	ENST00000482458.1;ENST00000373129.3;ENST00000373130.3;ENST00000373132.3	3'UTR;5'UTR;5'UTR;5'UTR	STK40;STK40;STK40;STK40;STK40	ENST00000460017.1;ENST00000482458.1;ENST00000373129.3;ENST00000373130.3;ENST00000373132.3	3'UTR;3'UTR;5'UTR;5'UTR;5'UTR	chr1:36839005-36839675	3						TRUE
cg01392062	3.4102e-06	0.337136	chr9	6715032	+	94605208		TTCAAAACACTTCTTTATAAACAATTTACAATATTACAACCTAATCATCC		II			NA	NA	NA	NA	NA	NA	chr9:6715976-6716503	N_Shore	CATTAATGAGCATATGGAGTTACCTAACATTTTAGTATAAAAAATGTTAGGTCAAAGCCC[CG]GATGACCAGGCTGCAACACTGCAAATTGTTTATAAAGAAGTGTTTTGAAGGCCGGGCGCG	TCAAAACACTTCTTTATAAACAATTTGCAGTGTTGCAGCCTGGTCATCCG																								TRUE
cg05511798	4.31743e-06	0.337105	chr4	71932677	-	18783249		TACCCTAAAATTCATTAACTTTAACCATCCTTAACCTATAACTTTACTTC		II			NA	NA	NA	NA	NA	NA		OpenSea	CTTAGTGGGTTTGCCCTAGAGTTCATTGACTTTGGCCATCCTTGGCCTATGACTTTACTT[CG]CTCTTTAGCCTCCTGCCAAAAATTACTTCTGTTGAGAGGTAAGGGGGTAGAGATGAGGTA	GCCCTAGAGTTCATTGACTTTGGCCATCCTTGGCCTATGACTTTACTTCG																					chr4:71931676-71933790	6
cg02243495	6.97102e-05	-0.337058	chr17	48227139	+	84736404	15667941	CCCAAAACCACAAAAATTCCCCAAATCAACTCAAAACTAATCAACAAACA	CCCAAAACCGCAAAAATTCCCCAAATCAACTCGAAACTAATCAACAAACG	I	A	Red	NA	NA	NA	NA	NA	NA	chr17:48226223-48228625	Island	GCCGGGGCATCCCCCGACGGGGCGGGCGGCGGCGGCGGCGGGGGCTGGAACACCCGGGAC[CG]CTTGCTGACCAGCTTCGAGTTGACCTGGGGAACCCCTGCGGCCCTGGGGAGCCCGGGCCC	CCCAGGGCCGCAGGGGTTCCCCAGGTCAACTCGAAGCTGGTCAGCAAGCG	PPP1R9B	NM_032595	1stExon					17:45581426-45582980			PPP1R9B;PPP1R9B	ENST00000501501.2;ENST00000501501.2	1stExon;3'UTR	PPP1R9B;PPP1R9B;PPP1R9B	ENST00000501501.2;ENST00000316878.6;ENST00000501501.2	1stExon;3'UTR;3'UTR	chr17:48225605-48227915	3						TRUE
cg04508649	6.40998e-07	0.337027	chr1	11249046	-	85620127		ACAACATAAATTACATTAACAAACCTCCCTAAATAAATAACRTCTCTTTC		II			NA	NA	NA	NA	NA	NA		OpenSea	TCCTCATATAAACAGCATGGATTACATTAACAGGCCTCCCTGGGTGAGTAGCGTCTCTTT[CG]CCTACCTTACGCTCACCCCATGGTTATATAACCTTTTGAACGGAATTTGGAAATTCTTCT	CAGCATGGATTACATTAACAGGCCTCCCTGGGTGAGTAGCGTCTCTTTCG	MTOR;ANGPTL7	NM_004958;NM_021146	Body;TSS1500								ANGPTL7	ENST00000376819.3	TSS1500	ANGPTL7	ENST00000376819.3	TSS1500							TRUE	TRUE
cg16192349	3.8242e-06	0.336971	chr15	102186775	+	82666258		CATTTATCAACAACTCTTTAAATATACCAAACATCATCAATAAACTCAAC		II			NA	NA	NA	NA	NA	NA		OpenSea	TATTTTATCAAATATTACATTTAAAAAGAACTGCAATTTTCTGGATGCTTTACTTTAGTA[CG]TTGAGTTTATTGATGATGCTTGGCACATCTAAAGAGCTGCTGATAAATGTTTCTAATTAA	CGTTGAGTTTATTGATGATGCTTGGCACATCTAAAGAGCTGCTGATAAAT	TM2D3;TM2D3;TM2D3;TM2D3	NM_001308026;NM_001307960;NM_078474;NM_025141	Body;Body;Body;Body											TM2D3;TM2D3;TM2D3;TM2D3	ENST00000559891.1;ENST00000560013.1;ENST00000558677.1;ENST00000559024.1	TSS200;3'UTR;3'UTR;3'UTR
cg00449491	9.57941e-07	0.336938	chr3	124981224	+	15616162		CTCACACAAATAAACAATAAATATATTTTCCAAACTCAAACTACAATTTC		II			NA	NA	NA	NA	NA	NA		OpenSea	TTAAGTGGATTCTGAAATATGAAAACTTTCTTTGCACTTGCATCAAGGTCCAAAATCTGA[CG]AAATTGTAGTTTGAGCTTGGAAAATACATCCACTGCCTATTTGTGTGAGAGTGGAGATTT	TCACACAAATAGGCAGTGGATGTATTTTCCAAGCTCAAACTACAATTTCG	ZNF148	NM_021964	Body								ZNF148	ENST00000497929.1	3'UTR	ZNF148	ENST00000497929.1	3'UTR	chr3:124981060-124981330	3
cg09276315	1.14596e-05	-0.336895	chr19	47614071	-	18615200		ACTTAACRAACAAACCTTTACTAATCTATTTATTTCCTTAAACTAAAATC		II			rs55798223	0.020548	NA	NA	NA	NA	chr19:47614408-47614661	N_Shore	GCCCAACGAGGGCTTAGCGAACAGACCTTTGCTAATCTGTTTATTTCCTTGAACTGGAGT[CG]GGCTGCGATGGGCTGCGATTCCCAGGACGATACATTTAATTAGAACAAAACAGAAAAAAA	CTTAGCGAACAGACCTTTGCTAATCTGTTTATTTCCTTGAACTGGAGTCG	ZC3H4	NM_015168	Body		chr19:47613894-47613894				19:47613775-47614202	NonGene_Associated_Cell_type_specific							chr19:47613765-47614875	3						TRUE
cg04263383	2.22924e-06	0.336887	chr1	63067173	+	22736986		AACAAAATCTTATTCTATCACCAATCTAAAATCCAATAACCTTTAACTCC		II			NA	NA	NA	NA	NA	NA		OpenSea	GGTATTGCAGTTTTAAAGGAGAACAATCTCCTGTTTAAGAGATACATGCTGAAATATTTA[CG]GAGTTAAAGGTCACTGGACTCCAGACTGGTGATAGAACAAGACTCTGTCTCTAAAAAATA	CGGAGTTAAAGGTCACTGGACTCCAGACTGGTGATAGAACAAGACTCTGT	ANGPTL3;DOCK7;DOCK7;DOCK7;DOCK7;DOCK7	NM_014495;NM_001272002;NM_001271999;NM_033407;NM_001272001;NM_001272000	Body;Body;Body;Body;Body;Body								ANGPTL3	ENST00000493994.1	TSS1500	ANGPTL3;ANGPTL3	ENST00000493994.1;ENST00000482591.1	TSS1500;5'UTR
cg04775793	5.34032e-06	0.336886	chr5	56234868	+	70620895		AAAACAATACAATTTACCTACAATTCAATATTATAACATCTACTAAATCC		II			NA	NA	NA	NA	NA	NA		OpenSea	AGAATGCCAGTAAATCTTCTAGAGGCATGGTTCCTTCCTGTTCAAGCCAGGGCATAAACA[CG]GACTCAGCAGATGTCACAATACTGAACTGCAGGTAAACTGTACTGTCCTTAGGTTCAGAA	CGGACTCAGCAGATGTCACAATACTGAACTGCAGGTAAACTGTACTGTCC	MIER3;MIER3;MIER3	NM_152622;NM_001297598;NM_001297599	Body;Body;Body								MIER3	ENST00000409421.1	5'UTR	MIER3;MIER3;MIER3	ENST00000451637.1;ENST00000409421.1;ENST00000480115.1	TSS200;5'UTR;3'UTR					chr5:56234702-56235419	3
cg18993325	1.74614e-06	0.336881	chr9	114068410	-	5761341		ATAAACTTTACTCTAAAACTCTATCCCTCRAAATATAACCTTTAAACTAC		II			NA	NA	NA	NA	NA	NA		OpenSea	TGCTGGAAACGGTGGACTTTACTCTAGAACTCTGTCCCTCGAAATGTGGCCTTTGAACTA[CG]TGCATTGTGTAATCAACTGGCGTGCTCATAAAGTGCAGTTTCTTAGGTTCCACCACAGGT	TGGACTTTACTCTAGAACTCTGTCCCTCGAAATGTGGCCTTTGAACTACG																	chr9:114068265-114068575	3
cg09394516	1.04342e-05	0.336876	chr22	45725485	-	29774976		ACTACTACCTATATTATCTAAACTACCTTATAAAATAAAACCCTAACCCC		II			NA	NA	NA	NA	NA	NA		OpenSea	TCATAACTAACACTGCTGCCTGTGTTGTCTGGGCTGCCTTGTGAGGTAAGGCCCTGGCCC[CG]CTCTGTGTACAAAGAGACTGAATTACGGGGCACGGGGCAGTGTACACGGGGGCAGGGCCG	CGGGGCCAGGGCCTTACCTCACAAGGCAGCCCAGACAACACAGGCAGCAG	FAM118A;FAM118A	NM_017911;NM_001104595	Body;Body								FAM118A	ENST00000405548.3	TSS200	FAM118A;FAM118A;FAM118A;FAM118A	ENST00000487732.1;ENST00000476478.1;ENST00000459849.1;ENST00000476754.1	TSS1500;5'UTR;TSS200;TSS200			chr22:45724664-45726260	3	chr22:45724256-45729262	4
cg11100028	6.47216e-06	-0.336839	chr2	55274978	-	62768181		TTTTTCRCTTCCAAAATAATTTCCCAAAATAAAAACRACAATAAAACAAC		II			NA	NA	NA	NA	NA	NA	chr2:55276555-55278044	N_Shore	CAAACGTGATTTTTTTCGCTTCCAAAATAATTTCCCAAGATGAAAACGGCAATAAAACAA[CG]TGACTAATAATAACATACAATCAGGAACTTAGGTGAATGAAAGAACTTGAAAACTATTTT	TTTTCGCTTCCAAAATAATTTCCCAAGATGAAAACGGCAATAAAACAACG	RTN4;RTN4;RTN4;RTN4	NM_153828;NM_207520;NM_020532;NM_207521	Body;Body;Body;5'UTR								RTN4;RTN4;RTN4;RTN4	ENST00000405240.1;ENST00000357376.3;ENST00000394611.2;ENST00000404909.1	TSS1500;5'UTR;5'UTR;5'UTR	RTN4;RTN4;RTN4;RTN4;RTN4	ENST00000405240.1;ENST00000357376.3;ENST00000394611.2;ENST00000404909.1;ENST00000427710.1	TSS1500;5'UTR;5'UTR;5'UTR;5'UTR	chr2:55274725-55275490	3
cg06175008	0.000207854	-0.336837	chr3	71116326	-	83690415		AAAAAAAATAACTTAACATACTAACTTAAAAACCACCTAAAACCCATCTC		II			NA	NA	rs114482758	0.018167	rs114482758	0.018167	chr3:71114334-71114821	S_Shore	GACAAAAGAGAGAGGGAAATGGCTTGGCATACTAACTTAGAAGCCACCTGGAGCCCATCT[CG]CCCTGTCTCCAGACAGACAGATGATATGGTGACTCAGAGACTACTTCTGGGCAAGGAAAT	AGGGAAATGGCTTGGCATACTAACTTAGAAGCCACCTGGAGCCCATCTCG	FOXP1	NM_032682	Body						3:71116101-71116400	Unclassified_Cell_type_specific	FOXP1	ENST00000318796.5	5'UTR	FOXP1;FOXP1	ENST00000497553.1;ENST00000318796.5	TSS1500;5'UTR	chr3:71115840-71116470	3						TRUE
cg20411884	8.83297e-05	-0.336781	chr15	91951055	-	88668137		TATATCCTTAATTTCTAACACTCAATAAACATACAATAAATCTTTACTAC		II			NA	NA	NA	NA	NA	NA		OpenSea	ATTTTAATCTCTGTATCCTTGGTTTCTGGCACTCAGTAAGCATGCAGTAAATCTTTGCTA[CG]TGAGTGAGTCTCTTCCTAATATAATACTTAGTCACCTGTTAATTAAAATAGACAGTACCC	GTATCCTTGGTTTCTGGCACTCAGTAAGCATGCAGTAAATCTTTGCTACG											RP11-661P17.1	ENST00000555947.1	TSS1500	RP11-661P17.1	ENST00000555947.1	TSS1500			chr15:91950371-91951293	6
cg21954684	2.06357e-06	-0.336775	chr2	64341404	+	8749282		AAATTAAACTCCAATCATCAACTAAATTAATTTCATAAAATAATTCCACC		II			NA	NA	NA	NA	NA	NA		OpenSea	TTCCTTGTGGCTGATTTCAAAAGGATGACTCAAACAGAAAGAACTGCTTTAGTATGTTTG[CG]GTGGAACCATTTTATGAAACCAATTCAGCTGATGACTGGAGTTTAATTCATAGCAGTTTC	CGGTGGAACCATTTTATGAAACCAATTCAGCTGATGACTGGAGTTTAATT	PELI1	NM_020651	5'UTR				TRUE				PELI1;PELI1	ENST00000466177.2;ENST00000358912.4	3'UTR;5'UTR	PELI1;PELI1;PELI1;PELI1	ENST00000466177.2;ENST00000494203.1;ENST00000358912.4;ENST00000468869.1	3'UTR;3'UTR;5'UTR;3'UTR	chr2:64341245-64341510	3
cg01310473	5.72717e-06	-0.336463	chr7	76829168	-	3685168		TACTACTCACCCCAACAAAAAATACRCAAAACTAAAACTACTTTAATAAC		II			NA	NA	NA	NA	NA	NA		OpenSea	CATCTTTACAGTGCTGCTCACCCCAGCAGGGAGTGCGCAGGGCTGGAGCTGCTTTAATAG[CG]GCAGCTGCCTGAGTCAGGCTTTCTGTGTTCCCAGGAAAGGGTGGGAGCGTTTGCATCACA	GCTGCTCACCCCAGCAGGGAGTGCGCAGGGCTGGAGCTGCTTTAATAGCG	CCDC146;FGL2	NM_020879;NM_006682	Body;TSS200				TRUE				FGL2;CCDC146	ENST00000248598.5;ENST00000431197.1	TSS200;5'UTR	FGL2;CCDC146	ENST00000248598.5;ENST00000431197.1	TSS200;5'UTR	chr7:76828825-76829290	3						TRUE
cg22718139	2.2716e-06	0.336374	chr1	120311439	+	94659313		ATTTCTACTTACTCCTCTAAAAATACAACRTCTATTAACTCCAATAAAAC		II			rs2289459	0.024447	NA	NA	NA	NA		OpenSea	GGGAGCAGGCGAGCAGGTGTGAGGGAGGTTTCCTGCACCGCTCTTGTCAGTTGCAGAATG[CG]CTTCACTGGAGTCAACAGACGCTGCATCTCCAGAGGAGCAAGCAGAAACCCAGCAGTTCA	CGCTTCACTGGAGTCAACAGACGCTGCATCTCCAGAGGAGCAAGCAGAAA	HMGCS2;HMGCS2	NM_001166107;NM_005518	1stExon;1stExon								HMGCS2;HMGCS2	ENST00000369406.3;ENST00000544913.2	1stExon;1stExon	HMGCS2;HMGCS2	ENST00000369406.3;ENST00000544913.2	1stExon;1stExon							TRUE	TRUE
cg09418984	2.81878e-05	-0.336366	chr19	54369447	+	35682245	44733980	AAAACCAAATCCAAAAATAAAAACCACACAAATAACAAAAAAAACAATCA	AAAACCGAATCCAAAAATAAAAACCGCGCGAATAACGAAAAAAACAATCG	I	A	Red	NA	NA	NA	NA	NA	NA	chr19:54369387-54369809	Island	CCGGCCCCTCCCTGCTCCGTAGGGCACGTAGACCCGGATCCCCAGCTCCCGGACCCCTTC[CG]ACTGCTCCCTTCGCCACTCGCGCGGCTTCCACTCCTGGACTCGGCCTCCACCCCTGGGCT	GAGGCCGAGTCCAGGAGTGGAAGCCGCGCGAGTGGCGAAGGGAGCAGTCG	MYADM	NM_001020820	TSS200					19:59061248-59061613			MYADM;AC008753.6	ENST00000336967.3;ENST00000455835.1	TSS200;3'UTR	MYADM;MYADM;AC008753.6	ENST00000421337.1;ENST00000336967.3;ENST00000455835.1	TSS200;TSS200;3'UTR	chr19:54369425-54370075	3						TRUE
cg24520755	3.46477e-06	0.336354	chr8	9996632	+	49660923		AACAATAAAAAATTCACAAAACATCAAAAACTCAAACCTCAATATTCTTC		II			NA	NA	NA	NA	NA	NA		OpenSea	TTTCATTACTATCCCATTAGAAGGATCAATTTGAATTTCTTGTATTTGAGTGGAAAATGC[CG]AAGAATACTGAGGTTTGAGTTTCTGATGTTTTGTGAATTTTTCACTGTTGATATTTCATC	ACAGTGAAAAATTCACAAAACATCAGAAACTCAAACCTCAGTATTCTTCG	MSRA;MSRA;MSRA	NM_001135671;NM_001135670;NM_012331	Body;Body;Body				TRUE				MSRA;MSRA	ENST00000521209.2;ENST00000528246.1	5'UTR;5'UTR	MSRA;MSRA;MSRA;MSRA	ENST00000521209.2;ENST00000522907.1;ENST00000528246.1;ENST00000523637.2	5'UTR;5'UTR;5'UTR;5'UTR								TRUE
cg17716056	1.15372e-06	0.336298	chr6	74131599	-	34723181		AAAACTCTAAACATAACTCAAATAAACTTCCCTAACTAACAATATTCTAC		II			NA	NA	NA	NA	NA	NA		OpenSea	GAGCTGCAGTAAGAACTCTGGACATGGCTCAGGTGAGCTTCCCTGGCTGGCAATATTCTG[CG]TGTATTGGCACACATTGATGCCAAGAGAATAACATGTCCATGACTCCACCAAAAGACAAC	CGCAGAATATTGCCAGCCAGGGAAGCTCACCTGAGCCATGTCCAGAGTTC																	chr6:74131380-74131690	3
cg07321497	2.71826e-07	0.336257	chr15	42697148	-	85661292		TACAATATTAATCAAAACCTACAAACCCAAAAACTTATAAAAACTAACAC		II			rs28364501	0.021794	NA	NA	NA	NA		OpenSea	GGTCATCGGTGTGCAGTATTGATCAGGACCTGCAAACCCAAAAGCTTATGGGAGCTGGCA[CG]TCACGTGAGTAGAGCAGGCAGGTGCAGGGGTTTTGATGTCCCTGCACTGACACAGTTGTC	CGTGCCAGCTCCCATAAGCTTTTGGGTTTGCAGGTCCTGATCAATACTGC	CAPN3;CAPN3;CAPN3;CAPN3;CAPN3;CAPN3;CAPN3;CAPN3	NM_173089;NM_173090;NM_173089;NM_173090;NM_024344;NM_173087;NM_000070;NM_173088	1stExon;1stExon;5'UTR;5'UTR;Body;Body;Body;Body								CAPN3;CAPN3;CAPN3;CAPN3;CAPN3;CAPN3;CAPN3;CAPN3;RP11-164J13.1	ENST00000337571.4;ENST00000337571.4;ENST00000569136.1;ENST00000569136.1;ENST00000561817.1;ENST00000561817.1;ENST00000397204.4;ENST00000397204.4;ENST00000495723.1	1stExon;5'UTR;1stExon;5'UTR;1stExon;5'UTR;1stExon;5'UTR;5'UTR	CAPN3;CAPN3;CAPN3;CAPN3;CAPN3;CAPN3;CAPN3;CAPN3;CAPN3;CAPN3;CAPN3;CAPN3;RP11-164J13.1;CAPN3	ENST00000337571.4;ENST00000337571.4;ENST00000569136.1;ENST00000569136.1;ENST00000561817.1;ENST00000561817.1;ENST00000565173.1;ENST00000565173.1;ENST00000397204.4;ENST00000397204.4;ENST00000565559.1;ENST00000565559.1;ENST00000495723.1;ENST00000565274.1	1stExon;5'UTR;1stExon;5'UTR;1stExon;5'UTR;1stExon;5'UTR;1stExon;5'UTR;1stExon;5'UTR;5'UTR;TSS1500	chr15:42696780-42697295	3
cg18400281	4.68367e-06	-0.336214	chr10	24633303	+	66727594		AAAACATTTATACRAAATCAATCAAATCAAAACAACTAATAACTCTATTC		II			NA	NA	NA	NA	NA	NA		OpenSea	GACAATCAGACAGAAAACTGTTCGTATTTCTTGCGCTTTGTCTTTTAGAATGTGGCACAT[CG]AATAGAGTTACCAGTTGCCCTGATCTGACTGATTTCGTATAAATGTCTTTGCTTTGGCAA	AGACATTTATACGAAATCAGTCAGATCAGGGCAACTGGTAACTCTATTCG	KIAA1217;KIAA1217;KIAA1217	NM_019590;NM_001098500;NM_001098501	Body;Body;Body				TRUE				KIAA1217	ENST00000442879.1	5'UTR	KIAA1217;KIAA1217	ENST00000442879.1;ENST00000438429.1	5'UTR;5'UTR	chr10:24633265-24633555	3						TRUE
cg07224258	5.03978e-07	0.336156	chr10	89267907	-	89616902		ATTTAATCTTCAATCTCTATTTCTTTAACCTTTTCTAACTATTCTCATAC		II			NA	NA	NA	NA	NA	NA	chr10:89264370-89265371	S_Shelf	CTCTACAACACATTTAATCTTCAATCTCTATTTCTTTAGCCTTTTCTAGCTATTCTCATG[CG]TTACAGCCATTATAAATGGGGAATAATTTTACCCCAAGAGTTTCCTGACCAATATGTGCT	CGCATGAGAATAGCTAGAAAAGGCTAAAGAAATAGAGATTGAAGATTAAA	MINPP1;MINPP1;MINPP1;MINPP1	NM_001178118;NM_001178118;NM_001178117;NM_004897	5'UTR;1stExon;Body;Body								MINPP1;MINPP1	ENST00000536010.1;ENST00000536010.1	5'UTR;1stExon	MINPP1;MINPP1	ENST00000536010.1;ENST00000536010.1	5'UTR;1stExon	chr10:89267760-89267915	3
cg11965312	1.15103e-06	0.33614	chr11	115233921	+	31719261		AAATCACTAATACTTAAATACTTACRATATTTTAACACTAACTATACCAC		II			NA	NA	NA	NA	NA	NA		OpenSea	TACTCAAAGTTCCTTTGGCCCCACTGAGTGAACCTGGCACCTGTTCCATGATCAGCAGGA[CG]TGGCATAGCTAGTGCCAAAATACCGCAAGCATTCAAGCACCAGTGACCTTAAATCGAGGT	CGTGGCATAGCTAGTGCCAAAATACCGCAAGCATTCAAGCACCAGTGACC	CADM1;CADM1;CADM1;CADM1;CADM1	NM_001098517;NM_014333;NM_001301043;NM_001301044;NM_001301045	Body;Body;Body;Body;Body								AP000462.2;CADM1	ENST00000535704.1;ENST00000537140.1	TSS1500;3'UTR	AP000462.2;CADM1;CADM1	ENST00000535704.1;ENST00000537140.1;ENST00000541434.1	TSS1500;3'UTR;3'UTR
cg14115597	2.10169e-06	-0.336133	chr5	80922537	+	25650230		AAAACTCAAAAATTTTCTCTTCTAAATCATATCTATATTAAAACATCCAC		II			NA	NA	NA	NA	NA	NA		OpenSea	TCATTTCCTGAATATCCTATGGCAACCACCCCCTCACCCTACATGCAGCTGCCAGGGATC[CG]TGGATGCCTCAATATAGACATGACTCAGAAGAGAAAACTTTTGAGTCCCATTTATATACA	GGACTCAAAAGTTTTCTCTTCTGAGTCATGTCTATATTGAGGCATCCACG	SSBP2	NM_012446	Body				TRUE							SSBP2;SSBP2;SSBP2;SSBP2;SSBP2	ENST00000507655.1;ENST00000507472.1;ENST00000504174.1;ENST00000512098.1;ENST00000506960.1	3'UTR;3'UTR;3'UTR;3'UTR;3'UTR	chr5:80922380-80922690	3						TRUE
cg09468107	7.26242e-07	0.336129	chr10	65035200	+	63647529		AATTAATTTTTCCTCCTAATCCTACTTATTTCTCCTTTATAAAAAATAAC		II			NA	NA	NA	NA	NA	NA		OpenSea	GTACAAAGGAAAAGAAGTATGACATAAGTTTATGTATTTTTAATTTGCTTTACTGACATA[CG]TCACCTTTCACAAAGGAGAAATAAGCAGGATTAGGAGGAAAAATCAATTCAACATAAAGG	CGTCACCTTTCACAAAGGAGAAATAAGCAGGATTAGGAGGAAAAATCAAT	JMJD1C	NM_032776	Body								RP11-444I9.3;JMJD1C	ENST00000428581.1;ENST00000399251.1	TSS1500;5'UTR	RP11-444I9.3;JMJD1C	ENST00000428581.1;ENST00000399251.1	TSS1500;5'UTR
cg22494377	1.11866e-06	0.336084	chr11	78023011	+	79646155		TTTACAACAAAACATAAAACTAATATCTATCACTACAACCAACCCTAAAC		II			NA	NA	NA	NA	NA	NA		OpenSea	AGAGAAACAGGTAAGAGGCAGAGCAGAGTTCTACCGACAATTTTACCTAACAAACAATGC[CG]TCCAGGGCTGGCTGTAGTGATAGACATCAGCTTCATGCCTTGCTGCAAATTACGAAGAAT	TTGCAGCAAGGCATGAAGCTGATGTCTATCACTACAGCCAGCCCTGGACG	GAB2;GAB2	NM_012296;NM_080491	5'UTR;Body								GAB2;GAB2	ENST00000340149.2;ENST00000526030.1	5'UTR;3'UTR	GAB2;GAB2;GAB2;GAB2;GAB2	ENST00000340149.2;ENST00000526030.1;ENST00000534823.1;ENST00000530915.1;ENST00000528886.1	5'UTR;3'UTR;3'UTR;5'UTR;5'UTR					chr11:78022682-78023396	4
cg09013060	4.06424e-06	0.335881	chr9	99337168	+	32729992		ATAATTAAACTTCTTCATCTTATACATTTCTTATCTCACTCTATACTCAC		II			NA	NA	NA	NA	NA	NA		OpenSea	TATTTAGAATTTACAAAGCACCATACATCAAAGAGAAAAAAGCTAACACCCCAATAAATA[CG]TGAGCACAGAGTGAGATAAGAAATGCACAAGATGAAGAAGCCTAACTATCCTTCCTGCTC	CGTGAGCACAGAGTGAGATAAGAAATGCACAAGATGAAGAAGCCTAACTA	CDC14B;CDC14B	NM_003671;NM_033331	Body;Body											CDC14B;CDC14B	ENST00000496750.1;ENST00000463547.1	3'UTR;3'UTR					chr9:99337095-99337727	5
cg16578104	1.03074e-06	0.335797	chr3	182688462	-	59636176		ATAAATCTAACTCACAAAAATCAATACTTTCAAAATCAAAACACTTTTAC		II			rs6795973	0.028342	NA	NA	NA	NA		OpenSea	CTCAGGATTTGATGAATCTAGCTCACAAAAGTCAATGCTTTCAAAATCAAAACACTTTTA[CG]ATCACCTATAATTCTCACTAAAAGCTCTGTATGTTGTTATGTAATTATCATATTGACAGT	TGAATCTAGCTCACAAAAGTCAATGCTTTCAAAATCAAAACACTTTTACG	DCUN1D1	NM_020640	Body				TRUE				DCUN1D1	ENST00000469954.1	5'UTR	DCUN1D1;DCUN1D1;DCUN1D1;DCUN1D1;DCUN1D1	ENST00000497606.1;ENST00000466812.1;ENST00000487822.1;ENST00000460412.1;ENST00000469954.1	5'UTR;5'UTR;5'UTR;5'UTR;5'UTR			chr3:182688384-182689311	5	chr3:182688449-182689150	4		TRUE
cg01708290	2.43522e-06	0.335727	chr5	33467890	+	18608520		TTAACCTATTCAAACTTTACCAAACTCCTCCAAATTCAATATAAATTAAC		II			NA	NA	rs16891192	0.015935	rs16891192	0.015935		OpenSea	ATTGGCTCCATGGAAAAGGAGGAACAGCGTTTCCGTAAAATTGACTTTGTACTCTGAAAA[CG]TCAATTTATATTGAACTTGGAGGAGTTTGGCAAAGTCTGAATAGGTCAACCTGCAGGCGT	CGTCAATTTATATTGAACTTGGAGGAGTTTGGCAAAGTCTGAATAGGTCA	TARS;TARS;TARS;TARS;TARS;TARS	NM_152295;NM_001258437;NM_001258438;NR_047678;NR_047677;NR_047676	3'UTR;3'UTR;3'UTR;Body;Body;Body								TARS;TARS;TARS;TARS	ENST00000455217.2;ENST00000502553.1;ENST00000541634.1;ENST00000265112.3	3'UTR;3'UTR;3'UTR;3'UTR	TARS;TARS;TARS;TARS;TARS;TARS;TARS	ENST00000503422.1;ENST00000455217.2;ENST00000502553.1;ENST00000541634.1;ENST00000265112.3;ENST00000508361.1;ENST00000507716.1	5'UTR;3'UTR;3'UTR;3'UTR;3'UTR;3'UTR;3'UTR					chr5:33465203-33477593	6
cg19834124	9.30499e-06	0.335692	chr18	21023270	+	77716866		TTCATATACATAACAAATTTACCTCAATCTCACATTAACAACTATAATTC		II			NA	NA	NA	NA	NA	NA		OpenSea	TATTATTCTGTTCCAGAAACAAAGACTGAATTAAAACAAAATCAGCAGATTTTACATTGA[CG]AACCATAGCTGTTAATGTGAGATTGAGGTAAACTTGCTATGCACATGAAAATATGTACTT	TCATGTGCATAGCAAGTTTACCTCAATCTCACATTAACAGCTATGGTTCG																					chr18:21022507-21023361	6
cg25892281	7.02079e-06	0.335686	chr1	220266860	-	57784522		TCAAAAAAAATAATAACCAAATCCATTAAACCAAATAACRTCTACTTTTC		II			NA	NA	NA	NA	NA	NA	chr1:220267314-220267934	N_Shore	GTTCCAGGAAATCAGGAGAGATGATAGCCAAATCCATTAAGCCAAATGGCGTCTGCTTTT[CG]TTCCCTGTTTCTGCCTTCTTCAACCTTTTCTGCCTATAAACCTCACCCTGCCCCCACAGC	CAGGAGAGATGATAGCCAAATCCATTAAGCCAAATGGCGTCTGCTTTTCG	IARS2;RNU5F-1	NM_018060;NR_002753	TSS1500;Body								IARS2;IARS2	ENST00000366922.1;ENST00000302637.5	TSS1500;TSS1500	IARS2;IARS2	ENST00000366922.1;ENST00000302637.5	TSS1500;TSS1500					chr1:220266561-220268672	6
cg22015277	7.35347e-05	0.335471	chr11	66494177	-	47741558	89777541	TAAATACCACAAATAATAAAAAAAACAACACAACAAACCACAAATATACA	TAAATACCACAAATAATAAAAAAAACAACACAACGAACCGCAAATATACG	I	A	Red	NA	NA	NA	NA	NA	NA	chr11:66494937-66496387	N_Shore	ATGAAGATGGAGTAGGTACCACAGGTAATGAAAGAAACAGCACAGCGAACCGCAGATATG[CG]GGAGGAGAACGGCAGAGCTAGAGAAGTCACGGGAAGGCAGAGTTGAACAAATGACAGTGA	TAGGTACCACAGGTAATGAAAGAAACAGCACAGCGAACCGCAGATATGCG						RDMR	TRUE		11:66493752-66494641	Unclassified	SPTBN2	ENST00000533211.1	5'UTR	SPTBN2;SPTBN2	ENST00000533211.1;ENST00000527010.1	5'UTR;5'UTR	chr11:66494085-66496895	3						TRUE
cg10439742	1.04183e-06	0.335392	chr16	83845465	+	21666206		CATTTAAAAAATATTACCAACACACTATTTAATATTAACTCAACAATCAC		II			NA	NA	NA	NA	NA	NA	chr16:83841412-83841988	S_Shelf	AGTTAGTCTTGGTGAAGTAAGATGTTTGTAGACTTTAGAGTTCTTTAATTCTTGGCACAA[CG]TGACTGTTGAGCTAACACCAAATAGTGTGTTGGCAATACTTTTCAAATGGCTGAAAACAC	CGTGACTGTTGAGCTAACACCAAATAGTGTGTTGGCAATACTTTTCAAAT	HSBP1	NM_001537	3'UTR								HSBP1;HSBP1	ENST00000433866.2;ENST00000570259.1	3'UTR;3'UTR	HSBP1;HSBP1	ENST00000433866.2;ENST00000570259.1	3'UTR;3'UTR								TRUE
cg26911830	2.90008e-06	-0.335328	chr1	157219222	+	72699295		TTAAAATAAACACTTTCACTAATTTCCAAAATAATCATCTTCCTATTATC		II			NA	NA	NA	NA	NA	NA		OpenSea	TTTTTGGGAAAGGCAGTGACAGGATCATAGTTGTGCTTCAGAAAGATTAAGTCACATGCA[CG]ACAACAGGAAGATGATCATCTTGGAAACCAGTGAAAGTGTTTATTCTAACTTTCACTTCC	TAGAATAAACACTTTCACTGGTTTCCAAGATGATCATCTTCCTGTTGTCG																	chr1:157219200-157219495	3
cg19917880	2.04953e-06	0.335296	chr2	28564188	-	76600422		AATCACCACTATATATTTCCAAAACCAAAAACTCAAACACCAAAATTTAC		II			rs76425317	0.026476	NA	NA	NA	NA		OpenSea	CACAAGGTGACAGTCACCACTGTATGTTTCCAGAACCAGGGACTCAAACACCAGGGTTTG[CG]TGATTTTATCTTTACCCCGCAACAGCAACAGAAGCCGGTGGCGCCTGTAAACGAGTGAAG	CGCAAACCCTGGTGTTTGAGTCCCTGGTTCTGGAAACATACAGTGGTGAC																					chr2:28562907-28564431	6
cg07278984	3.52442e-06	0.335238	chr11	121802120	+	16790200		AACACTTATTAACTATTTACTATAAACCAACTCTATCCAACAATATTTAC		II			NA	NA	NA	NA	NA	NA		OpenSea	CCATTGTTGTTGTTGCTGTTTTCATATAATTGTTGGGAGGGTTCAGTGAGAATACACACA[CG]CAAACATTGCTGGATAGAGTTGGTTCATAGTAAACAGTTAATAAGTGCTTGTTATTGTTA	CGCAAACATTGCTGGATAGAGTTGGTTCATAGTAAACAGTTAATAAGTGC							TRUE										chr11:121802100-121802350	3
cg09189780	4.96059e-05	-0.335187	chr3	141205007	-	37653265		AAAAATTACCCTACCCRATTAAATCACAATTTCTTCCTTCTTAAAACAAC		II			NA	NA	NA	NA	NA	NA	chr3:141205983-141206760	N_Shore	TTGCCCTGGAAAAGAATTACCCTGCCCGATTAAGTCACAGTTTCTTCCTTCTTAGGGCAG[CG]TAGTTAACAACCTCAACACCAGGAAATTGTCTTCCTCATCACATACCAGGGTATTATTCA	CGCTGCCCTAAGAAGGAAGAAACTGTGACTTAATCGGGCAGGGTAATTCT	RASA2;RASA2;RASA2	NM_006506;NM_001303246;NM_001303245	TSS1500;TSS1500;TSS1500						3:141204983-141205157	Unclassified	RASA2	ENST00000423660.2	TSS1500	RASA2;RASA2	ENST00000515549.1;ENST00000423660.2	TSS1500;TSS1500	chr3:141204305-141206970	3
cg26170066	2.94168e-06	-0.335129	chr6	31794759	-	46682285	35782228	AAAATTTTTTTCTAACTCCTAATTACAACTAAAAAAAACAACTAAAAACA	AAAATTTTTTTCTAACTCCTAATTACAACTAAAAAAAACGACTAAAAACG	I	A	Red	NA	NA	NA	NA	NA	NA	chr6:31795467-31797384	N_Shore	TACATACTAAGGAAAATTTTTTTCTAACTCCTGGTTGCAGCTGAGGGGAGCGGCTGAGGG[CG]GGGACAGGGGTGCGGCGGACCCACTGCTCCCATTACCCGACCAGCGCCTCCCTTCCTCCT	CGCCCTCAGCCGCTCCCCTCAGCTGCAACCAGGAGTTAGAAAAAAATTTT	HSPA1B	NM_005346	TSS1500						6:31794677-31795737	Promoter_Associated	HSPA1B;HSPA1B	ENST00000542758.1;ENST00000418382.2	TSS1500;TSS1500	HSPA1B;HSPA1B	ENST00000375650.3;ENST00000418382.2	TSS1500;TSS1500	chr6:31794280-31794910	3						TRUE
cg01240662	1.11899e-06	0.335072	chr8	124393913	-	87650845		ACTTTATAAACTAAAAATTCTATCATAAAATATTCCAAAATTCATACACC		II			NA	NA	NA	NA	NA	NA		OpenSea	GTTAATGGGCTGCTTTATGAGCTAGAGGTTCTGTCATAAAGTATTCCAAAGTTCATACAC[CG]CTCTGAGATCATATAGAGTATTTTCACATTAGAAGTCAAAGGTATCTAAAATACAAACAA	CTTTATGAGCTAGAGGTTCTGTCATAAAGTATTCCAAAGTTCATACACCG	ATAD2	NM_014109	Body								ATAD2	ENST00000521903.1	5'UTR	ATAD2;ATAD2;ATAD2	ENST00000530065.1;ENST00000521496.1;ENST00000521903.1	TSS1500;3'UTR;5'UTR	chr8:124393840-124394150	3
cg04768048	3.70648e-06	-0.334991	chr3	72536608	-	78792254		ATTAATCCRTCATCATATTAATCTTTACAACATACAAACAAATCAAACAC		II			NA	NA	NA	NA	NA	NA		OpenSea	GGTATTAATCTGTTGGTCCGTCATCATATTGGTCTTTGCAACATACAAACAAATCAAGCA[CG]AGATTTCCCCCAAAGTTAGCAAGCTCCTGTGAGTCATTTCTCAGGAACTTGGTGGCAGAC	CGTGCTTGATTTGTTTGTATGTTGCAAAGACCAATATGATGACGGACCAA					chr3:72536556-72536556		TRUE										chr3:72536540-72536830	3
cg07621758	4.54513e-07	0.334991	chr22	38300601	-	10740227		ACTAATATCAAAATCCTAAACCCAAATCCCTAATTTCATAAAAAACATCC		II			NA	NA	NA	NA	NA	NA	chr22:38301954-38302871	N_Shore	CCTAGGTGGATGCTGGTGTCAGGATCCTGAACCCAAGTCCCTGATTTCATAAAAAGCATC[CG]GAATCCTGCTTTCCTGCCACTGTTATCCCACAGGGGACAGGGCAGGAGTTGGCAGCTCAG	CGGATGCTTTTTATGAAATCAGGGACTTGGGTTCAGGATCCTGACACCAG														MICALL1	ENST00000445494.1	TSS1500	chr22:38300565-38301010	3						TRUE
cg26111575	6.09118e-05	-0.334951	chr10	123886914	-	37628584		ATCCTATATACAAAACTAAAAATATAAACTTTTAAAACTAAAACCTAAAC		II			NA	NA	NA	NA	NA	NA		OpenSea	CTGTGGCATGGATCCTATGTACAGAACTGAAGATGTGGGCTTTTAAGGCTGGAACCTGAA[CG]TCTTCCTTTTTGGACAGAGTCCATTCCACCAGTCTCTGAAAGGGGTGACTCATGGCCCTT	TCCTATGTACAGAACTGAAGATGTGGGCTTTTAAGGCTGGAACCTGAACG	TACC2;TACC2	NM_206862;NM_206861	Body;Body				TRUE				TACC2;TACC2;TACC2	ENST00000493951.1;ENST00000369001.1;ENST00000369000.1	5'UTR;5'UTR;5'UTR	TACC2;TACC2;TACC2;TACC2	ENST00000493951.1;ENST00000369001.1;ENST00000492237.1;ENST00000369000.1	5'UTR;5'UTR;5'UTR;5'UTR	chr10:123886860-123887095	3						TRUE
cg06975018	3.56386e-06	0.334922	chr6	131894358	+	84760226		CTTTACTACACTTAAACTCTCCAATCAATCAACCCTCAATAACAAAAAAC		II			NA	NA	rs17788484	0.032158	rs17788484	0.032158		OpenSea	GCTGTCCTCATTAGATAAAGGTTGTTTATTCAACCCAAGTATAAATGGAAAAAAAAGATG[CG]CCCTCTGTCACTGAGGGTTGACTGACTGGAGAGCTCAAGTGCAGCAAAGAGAAGTGTCAG	CGCCCTCTGTCACTGAGGGTTGACTGACTGGAGAGCTCAAGTGCAGCAAA	ARG1	NM_000045	TSS200								ARG1;ARG1;ARG1;ARG1;ARG1	ENST00000356962.2;ENST00000476845.1;ENST00000489091.1;ENST00000368087.3;ENST00000368087.3	TSS200;TSS200;TSS200;5'UTR;1stExon	ARG1;ARG1;ARG1;ARG1;ARG1;ARG1;ARG1;ARG1;ARG1;ARG1	ENST00000356962.2;ENST00000275196.5;ENST00000489091.1;ENST00000498260.1;ENST00000492505.1;ENST00000473794.1;ENST00000368087.3;ENST00000368087.3;ENST00000469293.1;ENST00000469293.1	TSS200;TSS200;TSS200;TSS200;TSS200;TSS200;5'UTR;1stExon;1stExon;5'UTR	chr6:131894125-131894370	3						TRUE
cg07520608	7.29864e-06	-0.33492	chr2	23627401	-	93761245		TTTAAATCTCRTAAAAAAATTCTCTAAAATAACCACATTTTCAAAAATCC		II			rs115861744	0.013467	NA	NA	NA	NA		OpenSea	AAAAGAAATCCTTTAAATCTCGTGAAGGAATTCTCTGGAATAACCACATTTTCAGAAATC[CG]TGACATGATCGAGGTGGTCCACTGTCACGCCCACAAGAGGGCATTTTCTCATCAACTACT	CGGATTTCTGAAAATGTGGTTATTCCAGAGAATTCCTTCACGAGATTTAA	KLHL29	NM_052920	5'UTR				TRUE		2:23627338-23627676	Unclassified	KLHL29	ENST00000486442.1	5'UTR	KLHL29	ENST00000486442.1	5'UTR	chr2:23627365-23627715	3						TRUE
cg27546431	0.000163999	0.334864	chr17	1372751	-	87608484	99691909	CAATAAAACACAATAAATACAATAAACCAAAATAAATACCCCTCCAAACA	CGATAAAACGCGATAAATACGATAAACCGAAATAAATACCCCTCCAAACG	I	A	Red	rs45456097	0.013889	NA	NA	NA	NA	chr17:1375216-1375460	N_Shelf	TCGGGGTAAATACGGTAGAACGCGGTAAATACGGTAGACCGGGGTAAATGCCCCTCCAGG[CG]GACACCCTTTGAGCAATGCTTGCGACTCCCTGACTCCACTTCCTCATCCTCACCCAGCCC	CGCCTGGAGGGGCATTTACCCCGGTCTACCGTATTTACCGCGTTCTACCG	MYO1C;MYO1C;MYO1C	NM_001080779;NM_033375;NM_001080950	Body;Body;Body					17:1319367-1319502			MYO1C	ENST00000535421.1	3'UTR	MYO1C;MYO1C;MYO1C;MYO1C	ENST00000535421.1;ENST00000574308.1;ENST00000574341.1;ENST00000572615.1	3'UTR;3'UTR;TSS1500;3'UTR	chr17:1372540-1373035	3						TRUE
cg06133784	8.12502e-06	0.334861	chr9	95428317	+	21795110		ATTAATCACATATATAAACAAAACTACTCACTTCCAATTATTCCAATTTC		II			NA	NA	NA	NA	NA	NA	chr9:95431812-95432671	N_Shelf	CCCAGGCAACAAAACAATTTGCAGAAATGATCTGAAGCTCTCAGACTCTCAGAAAGGTCA[CG]AAACTGGAACAACTGGAAGTGAGCAGCTTTGTCCACACATGTGATCAATTTAGTTGGCTG	TTGATCACATGTGTGGACAAAGCTGCTCACTTCCAGTTGTTCCAGTTTCG	IPPK	NM_022755	Body														chr9:95428225-95428455	3
cg03877495	8.14895e-06	0.33479	chr6	28350480	+	35611194		TTACAATCACTTTTACTTTCCTAATTTATTTACCTTCCTAACAAAATTCC		II			NA	NA	NA	NA	NA	NA	chr6:28351122-28351441	N_Shore	AAATTTTGTTTACTTCTTTAGCCAAGAACTCACTTATCTGAACAAGGCACTGAAAGAAAA[CG]GAACTCTGTCAGGAAGGTAAATAAATTAGGAAAGCAAAAGTGACTGCAAATTATTAGCTA	CGGAACTCTGTCAGGAAGGTAAATAAATTAGGAAAGCAAAAGTGACTGCA	ZSCAN12	NR_028077	Body				TRUE
cg12449062	2.21542e-05	0.334781	chr6	157442464	-	87776325		ACATTACCCTATTTAAATTCATAAAACTTCATCACTATTTCCTTTATATC		II			NA	NA	NA	NA	NA	NA		OpenSea	GAGCTTTGACAACATTGCCCTGTTTAAGTTCATGGAGCTTCATCACTGTTTCCTTTATGT[CG]TCTACCCCCAAATATGCTTTAAGGACTAAGTTTACTTTTAAAATTAAATACAGTTTCATT	CATTGCCCTGTTTAAGTTCATGGAGCTTCATCACTGTTTCCTTTATGTCG	ARID1B;ARID1B	NM_020732;NM_017519	Body;Body											ARID1B	ENST00000452544.1	5'UTR	chr6:157442245-157442530	3
cg27296853	3.03291e-06	0.334758	chr19	47770839	-	23754186		AAAATATTCATTCTACTATCCAAACTAAAAACAACAACTACCTAAAAAAC		II			NA	NA	rs114429109	0.024327	NA	NA	chr19:47767918-47768199	S_Shelf	CACTCTGCGCCAGGGTGTTCATTCTGCTGTCCAGGCTGAGGGCAGCAGCTGCCTGGGGAG[CG]CTTGCCCTGACATGGGCAGATGCACAAGCAGGCACACTTCCCAGTTGTGTTCGCCAGCAC	CGCTCCCCAGGCAGCTGCTGCCCTCAGCCTGGACAGCAGAATGAACACCC	CCDC9	NM_015603	Body														chr19:47770660-47770975	3
cg20494891	3.66884e-06	-0.334731	chr15	59642565	-	18752212		AATACACTAACTCACAATTTCATTACCTTCTATTCACCATAACTATAATC		II			NA	NA	NA	NA	NA	NA		OpenSea	TCCAGCTAGAGGATACACTGACTCACAGTTTCATTACCTTCTATTCACCATGACTGTAGT[CG]TAGACACTCAGAAATGGGAGTTCCAAGAACTGAGCAGGAGAAGGAAAAGAATGTAGATGA	CGACTACAGTCATGGTGAATAGAAGGTAATGAAACTGTGAGTCAGTGTAT	MYO1E	NM_004998	Body		chr15:59642348-59642348		TRUE				RP11-356M20.3	ENST00000558749.1	3'UTR	RP11-356M20.3;MYO1E	ENST00000558749.1;ENST00000558646.1	3'UTR;3'UTR	chr15:59642365-59642635	3
cg17084863	3.3571e-06	0.334729	chr1	162530364	+	18674554		TACRAAAATACCTAAATTTAACATACCACCTATCATAAAAAAATTCAAAC		II			NA	NA	NA	NA	NA	NA	chr1:162530856-162531853	N_Shore	GATTATGCAATTGGTAAAGGGAATGAAAAGGCCTTTGCACCCAAGAAAGTAGAAGAAAGG[CG]CCTGAATCTCTTTATGATAGGTGGTATGTTAAATCTAGGTATTTTCGTATTTCAACATAT	CGCCTGAATCTCTTTATGATAGGTGGTATGTTAAATCTAGGTATTTTCGT	UAP1	NM_003115	TSS1500								UAP1;RP11-359K18.3	ENST00000271469.3;ENST00000563991.1	TSS1500;1stExon	UAP1;UAP1;UAP1;RP11-359K18.3	ENST00000412525.1;ENST00000271469.3;ENST00000476240.1;ENST00000563991.1	TSS1500;TSS1500;TSS1500;1stExon	chr1:162530285-162531035	3						TRUE
cg11180966	3.37675e-06	0.334705	chr11	755608	+	86743104		RATCAAATATACCCCTACAAAAAATAACCTATAACAACATAAAAATAAAC		II			NA	NA	NA	NA	NA	NA		OpenSea	TGGTGGTACGGCAGTGGGATGCACATTTTCCTTTGACCAGCGTTCTCCCAGCTGTCGCAC[CG]CTCACTCCCATGCTGTTACAGGTCACCTCTTGCAGGGGCATATTTGATCGCTGGGCACTT	ATCAAATATGCCCCTGCAAGAGGTGACCTGTAACAGCATGGGAGTGAGCG	TALDO1	NM_006755	Body					11:745588-745659						TALDO1;TALDO1;TALDO1;TALDO1	ENST00000533796.1;ENST00000532685.1;ENST00000530119.1;ENST00000528070.1	TSS200;5'UTR;5'UTR;3'UTR	chr11:755425-755650	3						TRUE
cg09385130	6.32575e-06	-0.334648	chr8	125212572	+	99803253		TCCACACAAACTTCAAAACTAATACTATCTTCTTACCTCAACTAACATAC		II			NA	NA	NA	NA	NA	NA		OpenSea	GCCCTGGTAGATGAGTCAGCCCAGCTGTGAAGAAAGCCCTGCCGGGCCCTGGGAGGCCAA[CG]CATGCCAGCTGAGGCAAGAAGACAGCATCAGCCCTGAAGCCTGTGTGGACAAGGAGCCCA	CGCATGCCAGCTGAGGCAAGAAGACAGCATCAGCCCTGAAGCCTGTGTGG	LOC101927588	NR_125420	Body		chr8:125212215-125212215		TRUE				RP11-37N22.1	ENST00000523703.1	3'UTR	RP11-37N22.1	ENST00000523703.1	3'UTR	chr8:125211740-125212635	3
[truncated: 281 more rows]
