# Supplementary material for: Defective HNF4alpha-dependent gene expression as a driver of hepatocellular failure in alcoholic hepatitis
Source: Nat Commun. 2019 Jul 16;10:3126. doi: 10.1038/s41467-019-11004-3 (PMC6635373; doi:10.1038/s41467-019-11004-3)
Supplement: Supplementary file 6 — Supplementary Data 5 [file 41467_2019_11004_MOESM6_ESM.xlsx]

## Sheet: Sheet1
A. Differentially Methylated Regions around HNF4A locus
Chr	Start	Stop	no.cpgs	minfdr	Stouffer	betaAfc
20	42983727	42984878	13	3.31e-131	3.21e-43	0.145729
20	43013307	43013380	2	1.8e-12	3.69e-06	0.105922
20	43020158	43020776	4	1.71e-71	2.08e-12	0.153716
20	43024441	43025611	5	4.87e-48	1.35e-16	0.156085
20	43028501	43029997	11	1.7e-127	2.74e-32	0.135594
20	43078742	43080013	6	4.17e-58	8.51e-20	0.195184
B. SNPs located +/-1.5kb from the start and end of these DMRs were extracted from the AH GWAS dataset
SNP	BP	A1	OR	L95	U95	P
rs6031544	42982347	T	1.22	0.9496	1.567	0.1199
rs6031545	42982491	G	1.208	0.9403	1.552	0.1394
rs7347680	42982517	C	1.176	0.9162	1.508	0.2035
rs137931608	42982762	C	1.151	0.8249	1.605	0.4085
rs147258225	42982871	G	1.151	0.8249	1.605	0.4085
rs4810425	42982912	T	1.182	0.8681	1.609	0.2884
rs146481055	42982970	A	1.151	0.8249	1.605	0.4085
rs7272344	42983032	C	1.176	0.9162	1.508	0.2035
rs11508793	42983122	C	1.151	0.8249	1.605	0.4085
rs11508794	42983135	G	1.151	0.8249	1.605	0.4085
rs11508795	42983213	C	1.151	0.8249	1.605	0.4085
rs74749453	42983338	T	1.149	0.8238	1.603	0.4132
rs11508796	42983587	T	1.149	0.8238	1.603	0.4132
rs6031546	42985355	G	0.9276	0.7103	1.211	0.5811
rs2144908	42985717	A	1.208	0.8912	1.638	0.2234
rs2425635	43023841	A	0.8914	0.7093	1.12	0.3245
rs2425637	43024049	T	1.109	0.884	1.391	0.3714
rs112467286	43024585	A	0.8467	0.2807	2.554	0.7677
rs717247	43025784	C	0.9687	0.7589	1.236	0.7983
rs2868094	43026616	C	0.9575	0.7508	1.221	0.7267
C. SNPs in DM CpG loci containing HNF4A binding motifs that demonstrated a potential association with developing severe AH
SNP	CHR	BP	A1	OR	L95	U95	P
rs79481290	1	53884364	A	0.5151	0.3024	0.8775	0.01465
rs6693632	1	162648343	C	0.4605	0.2264	0.937	0.0324
rs112015044	1	175376029	A	1.504	1.008	2.246	0.04576
rs74898415	1	248111311	A	2.233	1.138	4.382	0.01945
rs12693080	2	176594989	C	1.444	1.097	1.9	0.008703
rs2742345	2	179568682	T	0.5174	0.2876	0.931	0.02791
rs2036980	3	145940283	C	1.463	1.096	1.953	0.00981
rs12504154	4	183986205	C	1.343	1.046	1.726	0.0209
rs233381	5	13580367	C	1.658	1.061	2.593	0.02649
rs6888163	5	74212755	G	0.5694	0.3926	0.8258	0.002988
rs942043	6	20428184	C	0.5705	0.3688	0.8826	0.0117
rs34023503	7	56144079	C	3.818	1.057	13.8	0.04095
rs12339639	9	97786816	T	0.6079	0.397	0.9308	0.02201
rs10513460	9	129339886	G	1.507	1.167	1.947	0.001683
rs80262520	11	97224826	A	0.3267	0.1101	0.9691	0.04373
rs2304471	16	8895909	A	0.6866	0.5111	0.9224	0.01254
rs17689455	16	79746335	A	1.43	1.113	1.837	0.005178
rs846897	19	45116933	A	0.7356	0.572	0.946	0.01672
D. SNPs in DMR HNF4A binding motifs-containing CpG that demonstrated a potential association with developing severe AH
SNP	CHR	BP	A1	OR	L95	U95	P
rs41275504	1	11902149	G	0.5515	0.3308	0.9193	0.02245
rs111479605	1	11899470	T	0.5666	0.3414	0.9404	0.02798
rs79429328	1	11899803	T	0.5666	0.3414	0.9404	0.02798
rs77785799	1	11900142	T	0.5666	0.3414	0.9404	0.02798
